# Supplementary material for: Fine-Scale Genetic Structure and Natural Selection Signatures of Southwestern Hans Inferred From Patterns of Genome-Wide Allele, Haplotype, and Haplogroup Lineages
Source: Front Genet. 2021 Aug 24;12:727821. doi: 10.3389/fgene.2021.727821 (PMC8421688; doi:10.3389/fgene.2021.727821)
Supplement: Supplementary file 2 [file Data_Sheet_1.xlsx]

## Sheet: Table S1
Table S1. Pairwise Fst genetic distance between four studied populations and eastern Eurasian reference populations.
Populations	Han_Qiannan	Han_Qianxinan	Han_Anshun	Han_Qiandongnan	Nanai	Ulchi	Miao_HGDP	Oroqen_HGDP	Daur_HGDP	Mogolian_HGDP	Hezhen_HGDP	Xibo_HGDP	Dai_HGDP	She_HGDP	Tu_HGDP	Atayal	Ami	Dusun	Tagalog	Murut	Russia_Shamanka_Eneolithic	Japan_Jomon	Khovsgol_LBA	DevilsCave_N	Maonan_Huanjiang	Han_Fujian	Zhuang_Guangxi	Han_Guangdong	Gelao_Longlin	Han_Henan	Baoan_Jishishan	Han_Hubei	Yugur_Sunan	Han_Jiangsu	Han_Shandong	Dong_Guizhou	Tibetan_Chamdo	Han_Shanxi	Mulam_Luocheng	Han_SichuanHO	Tibetan_Gangcha	Tibetan_Lhasa	Han_Zhejiang	Tibetan_Nagqu	Tibetan_Shigatse	Tibetan_Shannan	Dongxiang_Linxia	Dong_Hunan	Boisman_MN
Nanai	0.0247938	0.0252174	0.0253153	0.0259206	0	0.00604826	0.0297327	0.00747598	0.0103405	0.0134028	0.00847423	0.012723	0.0377816	0.0338057	0.019194	0.0825748	0.0577581	0.0517845	0.0363901	0.0590462	0.0415385	0.188221	0.0543646	0.125915	0.0366537	0.027403	0.0334375	0.0288153	0.0375401	0.0210961	0.0224619	0.0249193	0.0188153	0.023009	0.0205999	0.0316697	0.026406	0.0203467	0.0350717	0.0231882	0.0216741	0.0288657	0.0236834	0.0259232	0.0304433	0.0299488	0.0216421	0.0307895	0.0768281
Ulchi	0.0289107	0.0290813	0.0296192	0.030319	0.00604826	0	0.0343294	0.0106613	0.0139536	0.0187778	0.0121662	0.0161136	0.0408949	0.0379042	0.0239914	0.0829999	0.0602708	0.055145	0.0404139	0.0617689	0.057992	0.182691	0.070696	0.131238	0.0410324	0.0319489	0.0375756	0.0336394	0.0412013	0.0247368	0.0266876	0.029002	0.0232408	0.0269024	0.0255094	0.0360868	0.0306529	0.0250744	0.0388381	0.0284065	0.0258677	0.0327307	0.0278645	0.0304765	0.033744	0.0341189	0.0263297	0.0352927	0.0864174
Miao_HGDP	0.00482363	0.00451317	0.00489608	0.0040327	0.0297327	0.0343294	0	0.0206251	0.0154289	0.00985944	0.0180315	0.0111054	0.00962775	0.0115794	0.00867206	0.0574528	0.0317676	0.0269092	0.01405	0.0325301	0.0583287	0.180411	0.0646276	0.138859	0.00902611	0.00584609	0.00671286	0.00469887	0.0106007	0.00704991	0.0112839	0.00500001	0.00705794	0.00738423	0.0069309	0.00561693	0.0174224	0.00733841	0.00906203	0.00398637	0.0153744	0.0195358	0.00512949	0.0179698	0.0205743	0.0204987	0.00985637	0.0038939	0.0943955
Oroqen_HGDP	0.0159701	0.0165249	0.016712	0.0169208	0.00747598	0.0106613	0.0206251	0	0.00305452	0.00669503	0.00530698	0.00630522	0.0278088	0.0247451	0.0111607	0.0736391	0.048189	0.0418826	0.026669	0.048884	0.0346353	0.180517	0.0454371	0.120697	0.0275032	0.0180265	0.0240919	0.0193007	0.0274507	0.0117232	0.0132428	0.0152335	0.0105288	0.0139327	0.0122217	0.0225991	0.0182567	0.0119403	0.0256306	0.014935	0.0139112	0.019843	0.0144377	0.01805	0.0204832	0.0215018	0.0120917	0.0210616	0.0732424
Daur_HGDP	0.011083	0.0110285	0.0116773	0.0112272	0.0103405	0.0139536	0.0154289	0.00305452	0	0.00335763	0.00450319	0.00276459	0.0227601	0.0192374	0.00691194	0.0687997	0.0436026	0.0378852	0.0205731	0.0446745	0.035879	0.177952	0.0464712	0.118897	0.0229532	0.0123316	0.0190958	0.014682	0.0228482	0.00714301	0.00964736	0.010618	0.00553644	0.00840401	0.00773433	0.0173448	0.0144451	0.00659309	0.0210353	0.00940602	0.0105908	0.01651	0.00944195	0.0144119	0.0171529	0.0184402	0.00847709	0.0160837	0.0738579
Mogolian_HGDP	0.00391505	0.00475599	0.00463219	0.00494599	0.0134028	0.0187778	0.00985944	0.00669503	0.00335763	0	0.00526361	0.000284113	0.0155248	0.0125665	0.0013492	0.0633566	0.0368739	0.0311229	0.0141781	0.0384036	0.0266609	0.16946	0.0317851	0.114728	0.0156703	0.00536543	0.0122404	0.00731621	0.0159279	-7.87045e-05	0.00414276	0.0021052	0.00013198	0.00187173	0.000716891	0.0100041	0.00845284	0.000312577	0.0137546	0.00245182	0.00581956	0.0113907	0.000876556	0.0097606	0.0123889	0.0128725	0.00172715	0.00851875	0.0676124
Hezhen_HGDP	0.0128139	0.0132559	0.0142511	0.0144583	0.00847423	0.0121662	0.0180315	0.00530698	0.00450319	0.00526361	0	0.00531987	0.0249508	0.0219789	0.00913093	0.0720946	0.0459148	0.0406327	0.0245749	0.0479507	0.0358352	0.180718	0.0447315	0.120568	0.024581	0.015262	0.021067	0.0167717	0.0256207	0.00942659	0.0119356	0.0131212	0.0088081	0.010428	0.00946227	0.0195723	0.0166064	0.00944424	0.0225606	0.0117236	0.0130128	0.0187219	0.0118765	0.0170688	0.0201989	0.0207528	0.01066	0.0190087	0.0744455
Xibo_HGDP	0.00714123	0.00684899	0.00672932	0.0075152	0.012723	0.0161136	0.0111054	0.00630522	0.00276459	0.000284113	0.00531987	0	0.0179248	0.0152379	0.00294526	0.0644966	0.0395183	0.0344364	0.0168331	0.0415607	0.030139	0.173315	0.03808	0.117113	0.0180977	0.00768846	0.0146374	0.00900293	0.0179109	0.0023789	0.0056411	0.00494211	0.00250628	0.00454336	0.00361681	0.0124432	0.0102627	0.00272631	0.016454	0.00489122	0.00756647	0.0123237	0.00394355	0.0108863	0.0139438	0.0143482	0.00414149	0.0115753	0.0714094
Dai_HGDP	0.00768856	0.00745256	0.00777069	0.00723977	0.0377816	0.0408949	0.00962775	0.0278088	0.0227601	0.0155248	0.0249508	0.0179248	0	0.0140736	0.0156501	0.0521997	0.026599	0.0207654	0.00991453	0.0266695	0.0649843	0.182844	0.0708835	0.144843	0.00475179	0.00783453	0.00223139	0.00546458	0.00789492	0.0126285	0.0173289	0.00796898	0.0143834	0.0114658	0.0138294	0.00431701	0.0272442	0.0140979	0.00452358	0.00820329	0.0234551	0.0289229	0.00917019	0.0275967	0.0293627	0.0299084	0.0159157	0.00388299	0.100983
She_HGDP	0.00833727	0.00874775	0.00845845	0.00804599	0.0338057	0.0379042	0.0115794	0.0247451	0.0192374	0.0125665	0.0219789	0.0152379	0.0140736	0	0.013192	0.0600045	0.0346263	0.0308696	0.0174182	0.0371568	0.0631373	0.188047	0.0694127	0.144151	0.0130832	0.00842127	0.0102962	0.0090134	0.0163272	0.012411	0.0157108	0.00869782	0.0108928	0.0101312	0.0107092	0.00956403	0.0229399	0.0106599	0.0118182	0.00849194	0.0198929	0.0260506	0.00933773	0.0235393	0.0258288	0.0263969	0.0143361	0.00999151	0.10022
Tu_HGDP	0.00500362	0.00459195	0.00484672	0.00540154	0.019194	0.0239914	0.00867206	0.0111607	0.00691194	0.0013492	0.00913093	0.00294526	0.0156501	0.013192	0	0.0621596	0.0375519	0.0316552	0.0146178	0.0381463	0.0441379	0.173303	0.0495628	0.124432	0.0157201	0.00550895	0.0128076	0.00753995	0.0159036	0.00208208	0.00344268	0.00283523	0.000782899	0.00234152	0.00247504	0.0106444	0.004892	0.00154702	0.0145121	0.00386783	0.00365977	0.00690015	0.00269279	0.00563971	0.00819796	0.00766558	0.00231968	0.00885303	0.0832256
Atayal	0.0524793	0.0541146	0.0529945	0.0536825	0.0825748	0.0829999	0.0574528	0.0736391	0.0687997	0.0633566	0.0720946	0.0644966	0.0521997	0.0600045	0.0621596	0	0.050235	0.0552272	0.0470384	0.0598947	0.11044	0.229496	0.115075	0.197074	0.0517814	0.0562767	0.0486262	0.0519423	0.0564142	0.0634678	0.0643365	0.0578166	0.0579695	0.0575558	0.0600807	0.0512345	0.0738644	0.0612426	0.0511113	0.0559219	0.0673464	0.0760802	0.0595995	0.074495	0.0755684	0.076313	0.0639047	0.0526055	0.150046
Ami	0.0282127	0.0283773	0.0279644	0.0278123	0.0577581	0.0602708	0.0317676	0.048189	0.0436026	0.0368739	0.0459148	0.0395183	0.026599	0.0346263	0.0375519	0.050235	0	0.0264125	0.0171152	0.0316058	0.0872547	0.199985	0.0920107	0.166464	0.0262087	0.0288207	0.0234434	0.0249347	0.03105	0.0354582	0.0396059	0.0294476	0.0341213	0.0320284	0.0335716	0.0258075	0.0495219	0.0349595	0.0259641	0.0285084	0.0445406	0.0497056	0.0304376	0.048752	0.0516099	0.0520636	0.0377414	0.0258642	0.12305
Dusun	0.0243638	0.0240926	0.0244671	0.0241541	0.0517845	0.055145	0.0269092	0.0418826	0.0378852	0.0311229	0.0406327	0.0344364	0.0207654	0.0308696	0.0316552	0.0552272	0.0264125	0	0.0139787	0.024137	0.0802212	0.191602	0.082724	0.158711	0.0211343	0.0248116	0.0200504	0.0213628	0.0244688	0.0302766	0.0338321	0.0250336	0.0293257	0.0284253	0.0302306	0.0208467	0.0436406	0.0310676	0.0217631	0.0246814	0.0382835	0.0438669	0.0267298	0.0428947	0.0443513	0.0448546	0.0306232	0.0210245	0.115332
Tagalog	0.0100995	0.00934066	0.00993561	0.0100061	0.0363901	0.0404139	0.01405	0.026669	0.0205731	0.0141781	0.0245749	0.0168331	0.00991453	0.0174182	0.0146178	0.0470384	0.0171152	0.0139787	0	0.0207252	0.040292	0.168155	0.0407203	0.129188	0.0108169	0.00855629	0.00793598	0.00767455	0.0144016	0.0128674	0.0152673	0.00910255	0.0130693	0.0126752	0.0136494	0.00957007	0.0267571	0.0141988	0.0103406	0.00918785	0.0212548	0.0273035	0.0110052	0.0251935	0.0281857	0.0273883	0.0126795	0.00809343	0.0817665
Murut	0.0297813	0.0304346	0.0297074	0.0295583	0.0590462	0.0617689	0.0325301	0.048884	0.0446745	0.0384036	0.0479507	0.0415607	0.0266695	0.0371568	0.0381463	0.0598947	0.0316058	0.024137	0.0207252	0	0.0853739	0.199698	0.090563	0.168674	0.0271233	0.0319152	0.0250158	0.0271143	0.0307064	0.0379263	0.0405118	0.0319073	0.0354454	0.0351353	0.0369841	0.0272571	0.0500063	0.0373173	0.0277998	0.0313751	0.0449209	0.0508107	0.0335164	0.0503054	0.0516917	0.0522062	0.0369678	0.0278587	0.122551
Russia_Shamanka_Eneolithic	0.0606682	0.0537196	0.0616217	0.0551537	0.0415385	0.057992	0.0583287	0.0346353	0.035879	0.0266609	0.0358352	0.030139	0.0649843	0.0631373	0.0441379	0.11044	0.0872547	0.0802212	0.040292	0.0853739	0	0.146572	0.0292441	0.0664811	0.0754224	0.032757	0.0719827	0.0481014	0.0659786	0.0263048	0.0467517	0.0291203	0.0530932	0.0412482	0.0496536	0.0656066	0.0530999	0.0412052	0.073239	0.0417213	0.0547687	0.0488337	0.0290179	0.042554	0.0520393	0.049163	0.0363282	0.0493928	0.0538571
Japan_Jomon	0.178318	0.176852	0.178626	0.177193	0.188221	0.182691	0.180411	0.180517	0.177952	0.16946	0.180718	0.173315	0.182844	0.188047	0.173303	0.229496	0.199985	0.191602	0.168155	0.199698	0.146572	0	0.128676	0.198692	0.185136	0.175666	0.180536	0.177198	0.183679	0.172651	0.174771	0.176345	0.172885	0.177859	0.178603	0.181325	0.180355	0.177374	0.182545	0.175617	0.174875	0.181032	0.174273	0.180445	0.182175	0.180924	0.166599	0.17965	0.163253
Khovsgol_LBA	0.0672333	0.0594618	0.0675616	0.0602333	0.0543646	0.070696	0.0646276	0.0454371	0.0464712	0.0317851	0.0447315	0.03808	0.0708835	0.0694127	0.0495628	0.115075	0.0920107	0.082724	0.0407203	0.090563	0.0292441	0.128676	0	0.0645476	0.0809877	0.0374693	0.0786868	0.0536027	0.0709779	0.031599	0.0508864	0.0359329	0.0587886	0.0481776	0.0559963	0.0718321	0.0587838	0.0481966	0.0787698	0.0483716	0.0601153	0.0533786	0.0342827	0.0488731	0.0573361	0.0550623	0.037782	0.0561265	0.0465841
DevilsCave_N	0.135005	0.133738	0.136458	0.13444	0.125915	0.131238	0.138859	0.120697	0.118897	0.114728	0.120568	0.117113	0.144843	0.144151	0.124432	0.197074	0.166464	0.158711	0.129188	0.168674	0.0664811	0.198692	0.0645476	0	0.147757	0.12421	0.144522	0.132223	0.144359	0.118679	0.1269	0.122254	0.128021	0.127366	0.130126	0.141889	0.134139	0.127092	0.146068	0.127197	0.130691	0.134335	0.11989	0.132604	0.135528	0.134725	0.12097	0.135146	0.0552842
Maonan_Huanjiang	0.00703586	0.00685194	0.00687665	0.00634797	0.0366537	0.0410324	0.00902611	0.0275032	0.0229532	0.0156703	0.024581	0.0180977	0.00475179	0.0130832	0.0157201	0.0517814	0.0262087	0.0211343	0.0108169	0.0271233	0.0754224	0.185136	0.0809877	0.147757	0	0.00735933	0.00157671	0.00464257	0.00880013	0.0137181	0.0176792	0.00842078	0.0142502	0.0105084	0.0128059	0.00275068	0.0277315	0.0140646	0.00391621	0.00765455	0.0237192	0.0281105	0.00915148	0.0266697	0.0291647	0.0300931	0.0161072	0.00284124	0.10724
Han_Fujian	0.00128977	0.00141488	0.00123602	0.000844341	0.027403	0.0319489	0.00584609	0.0180265	0.0123316	0.00536543	0.015262	0.00768846	0.00783453	0.00842127	0.00550895	0.0562767	0.0288207	0.0248116	0.00855629	0.0319152	0.032757	0.175666	0.0374693	0.12421	0.00735933	0	0.0049246	0.000625407	0.0102521	0.00320988	0.00906937	0.000251443	0.00380371	0.000324169	0.00314933	0.00370168	0.0166816	0.00290962	0.00564819	0.00111185	0.013238	0.0183167	0.000828355	0.0172665	0.0186136	0.0199295	0.00716553	0.00338689	0.0742899
Zhuang_Guangxi	0.0042858	0.00423081	0.00388171	0.00351401	0.0334375	0.0375756	0.00671286	0.0240919	0.0190958	0.0122404	0.021067	0.0146374	0.00223139	0.0102962	0.0128076	0.0486262	0.0234434	0.0200504	0.00793598	0.0250158	0.0719827	0.180536	0.0786868	0.144522	0.00157671	0.0049246	0	0.00195413	0.00620568	0.0100807	0.0145866	0.00527	0.0106516	0.00766665	0.00976663	0.000921573	0.0243474	0.0102597	0.00180895	0.0048145	0.0206857	0.025472	0.00661887	0.0236533	0.0260738	0.0266277	0.0130707	0.000880285	0.10456
Han_Guangdong	0.00155583	0.00184973	0.00176367	0.00184772	0.0288153	0.0336394	0.00469887	0.0193007	0.014682	0.00731621	0.0167717	0.00900293	0.00546458	0.0090134	0.00753995	0.0519423	0.0249347	0.0213628	0.00767455	0.0271143	0.0481014	0.177198	0.0536027	0.132223	0.00464257	0.000625407	0.00195413	0	0.00727416	0.00594738	0.0102561	0.000867995	0.00551793	0.00284553	0.00542682	0.00188789	0.018209	0.00550059	0.00374165	0.00247062	0.0150859	0.0210797	0.000872417	0.0184062	0.0210535	0.02175	0.00811458	0.000872616	0.086667
Gelao_Longlin	0.0095146	0.00886455	0.00894635	0.00852432	0.0375401	0.0412013	0.0106007	0.0274507	0.0228482	0.0159279	0.0256207	0.0179109	0.00789492	0.0163272	0.0159036	0.0564142	0.03105	0.0244688	0.0144016	0.0307064	0.0659786	0.183679	0.0709779	0.144359	0.00880013	0.0102521	0.00620568	0.00727416	0	0.0137912	0.0177462	0.0101508	0.0139741	0.0125279	0.0141626	0.00722062	0.0260631	0.0153059	0.00812597	0.00931522	0.0229732	0.0276541	0.0104725	0.0257248	0.0279026	0.0292027	0.0159141	0.00638462	0.102023
Han_Henan	0.00226919	0.00303677	0.00201833	0.00332894	0.0210961	0.0247368	0.00704991	0.0117232	0.00714301	-7.87045e-05	0.00942659	0.0023789	0.0126285	0.012411	0.00208208	0.0634678	0.0354582	0.0302766	0.0128674	0.0379263	0.0263048	0.172651	0.031599	0.118679	0.0137181	0.00320988	0.0100807	0.00594738	0.0137912	0	0.00340368	3.07346e-05	-0.000550321	-5.93736e-05	0.000489855	0.00776474	0.00853349	0.000120555	0.0116215	-0.00052026	0.00675629	0.0111805	8.03061e-05	0.00990946	0.0120483	0.0126661	0.00218245	0.00723615	0.068157
Baoan_Jishishan	0.00768137	0.00724267	0.00778661	0.00752815	0.0224619	0.0266876	0.0112839	0.0132428	0.00964736	0.00414276	0.0119356	0.0056411	0.0173289	0.0157108	0.00344268	0.0643365	0.0396059	0.0338321	0.0152673	0.0405118	0.0467517	0.174771	0.0508864	0.1269	0.0176792	0.00906937	0.0145866	0.0102561	0.0177462	0.00340368	0	0.00547856	0.00315802	0.00520082	0.00476222	0.0127919	0.00901896	0.00405774	0.0163854	0.00559867	0.00666245	0.0108897	0.00551858	0.00927128	0.0121108	0.012197	0.00398935	0.0112591	0.0848384
Han_Hubei	0.000238153	9.0032e-05	0.000961269	0.00165063	0.0249193	0.029002	0.00500001	0.0152335	0.010618	0.0021052	0.0131212	0.00494211	0.00796898	0.00869782	0.00283523	0.0578166	0.0294476	0.0250336	0.00910255	0.0319073	0.0291203	0.176345	0.0359329	0.122254	0.00842078	0.000251443	0.00527	0.000867995	0.0101508	3.07346e-05	0.00547856	0	0.00148199	0.000107022	0.00064173	0.00463463	0.0124715	0.000945002	0.00673926	0.000573628	0.00965219	0.0159265	-0.00179175	0.0138857	0.0166745	0.0169654	0.00469362	0.00446496	0.0732525
Yugur_Sunan	0.00297811	0.00341268	0.00354535	0.00404965	0.0188153	0.0232408	0.00705794	0.0105288	0.00553644	0.00013198	0.0088081	0.00250628	0.0143834	0.0108928	0.000782899	0.0579695	0.0341213	0.0293257	0.0130693	0.0354454	0.0530932	0.172885	0.0587886	0.128021	0.0142502	0.00380371	0.0106516	0.00551793	0.0139741	-0.000550321	0.00315802	0.00148199	0	0.00133151	0.00113569	0.00878351	0.00706448	4.56881e-05	0.0119951	0.00116706	0.00516241	0.00927479	0.000968536	0.00642151	0.0099945	0.0100887	0.00257629	0.00718682	0.0885754
Han_Jiangsu	0.00151053	0.00105726	0.00208913	0.00195221	0.023009	0.0269024	0.00738423	0.0139327	0.00840401	0.00187173	0.010428	0.00454336	0.0114658	0.0101312	0.00234152	0.0575558	0.0320284	0.0284253	0.0126752	0.0351353	0.0412482	0.177859	0.0481776	0.127366	0.0105084	0.000324169	0.00766665	0.00284553	0.0125279	-5.93736e-05	0.00520082	0.000107022	0.00133151	0	-0.000101151	0.00585749	0.0114571	0.000479925	0.0093482	0.000466309	0.00919337	0.0139886	-0.000877114	0.0123556	0.014206	0.0158213	0.00408626	0.00486937	0.0808002
Han_Shandong	0.00208144	0.00248435	0.00247463	0.00334349	0.0205999	0.0255094	0.0069309	0.0122217	0.00773433	0.000716891	0.00946227	0.00361681	0.0138294	0.0107092	0.00247504	0.0600807	0.0335716	0.0302306	0.0136494	0.0369841	0.0496536	0.178603	0.0559963	0.130126	0.0128059	0.00314933	0.00976663	0.00542682	0.0141626	0.000489855	0.00476222	0.00064173	0.00113569	-0.000101151	0	0.00828559	0.011055	0.000468787	0.0109573	0.000872755	0.00791485	0.0126391	0.000558181	0.0102766	0.0137624	0.0143585	0.00430796	0.00705883	0.0873475
Dong_Guizhou	0.0032854	0.00325349	0.0031612	0.00218075	0.0316697	0.0360868	0.00561693	0.0225991	0.0173448	0.0100041	0.0195723	0.0124432	0.00431701	0.00956403	0.0106444	0.0512345	0.0258075	0.0208467	0.00957007	0.0272571	0.0656066	0.181325	0.0718321	0.141889	0.00275068	0.00370168	0.000921573	0.00188789	0.00722062	0.00776474	0.0127919	0.00463463	0.00878351	0.00585749	0.00828559	0	0.0222447	0.00846637	0.00305916	0.00420396	0.0179449	0.0232039	0.00517674	0.0206782	0.0236957	0.0237547	0.0113533	0.000539486	0.0996106
Tibetan_Chamdo	0.0137535	0.013756	0.0139529	0.0148496	0.026406	0.0306529	0.0174224	0.0182567	0.0144451	0.00845284	0.0166064	0.0102627	0.0272442	0.0229399	0.004892	0.0738644	0.0495219	0.0436406	0.0267571	0.0500063	0.0530999	0.180355	0.0587838	0.134139	0.0277315	0.0166816	0.0243474	0.018209	0.0260631	0.00853349	0.00901896	0.0124715	0.00706448	0.0114571	0.011055	0.0222447	0	0.00957194	0.0252678	0.0115695	0.0014244	0.00186964	0.0121105	-4.89572e-05	0.00409407	0.0037348	0.00929151	0.0199909	0.0938588
Han_Shanxi	0.00317824	0.00264531	0.00285331	0.00374353	0.0203467	0.0250744	0.00733841	0.0119403	0.00659309	0.000312577	0.00944424	0.00272631	0.0140979	0.0106599	0.00154702	0.0612426	0.0349595	0.0310676	0.0141988	0.0373173	0.0412052	0.177374	0.0481966	0.127092	0.0140646	0.00290962	0.0102597	0.00550059	0.0153059	0.000120555	0.00405774	0.000945002	4.56881e-05	0.000479925	0.000468787	0.00846637	0.00957194	0	0.0121237	0.000520562	0.00675485	0.0114222	0.000257996	0.00931004	0.0125504	0.0131083	0.00309909	0.00736154	0.0813234
Mulam_Luocheng	0.00594613	0.00600576	0.00596057	0.00563421	0.0350717	0.0388381	0.00906203	0.0256306	0.0210353	0.0137546	0.0225606	0.016454	0.00452358	0.0118182	0.0145121	0.0511113	0.0259641	0.0217631	0.0103406	0.0277998	0.073239	0.182545	0.0787698	0.146068	0.00391621	0.00564819	0.00180895	0.00374165	0.00812597	0.0116215	0.0163854	0.00673926	0.0119951	0.0093482	0.0109573	0.00305916	0.0252678	0.0121237	0	0.00569185	0.0220461	0.0265932	0.00803521	0.0243961	0.0269727	0.0285153	0.0147714	0.0025222	0.105397
Han_SichuanHO	0.00026902	0.00093637	0.000268874	0.000683107	0.0231882	0.0284065	0.00398637	0.014935	0.00940602	0.00245182	0.0117236	0.00489122	0.00820329	0.00849194	0.00386783	0.0559219	0.0285084	0.0246814	0.00918785	0.0313751	0.0417213	0.175617	0.0483716	0.127197	0.00765455	0.00111185	0.0048145	0.00247062	0.00931522	-0.00052026	0.00559867	0.000573628	0.00116706	0.000466309	0.000872755	0.00420396	0.0115695	0.000520562	0.00569185	0	0.00944862	0.0139898	-0.00032099	0.0117213	0.0147812	0.0159668	0.00412489	0.00278828	0.0810564
Tibetan_Gangcha	0.0113059	0.0116999	0.0113127	0.0125957	0.0216741	0.0258677	0.0153744	0.0139112	0.0105908	0.00581956	0.0130128	0.00756647	0.0234551	0.0198929	0.00365977	0.0673464	0.0445406	0.0382835	0.0212548	0.0449209	0.0547687	0.174875	0.0601153	0.130691	0.0237192	0.013238	0.0206857	0.0150859	0.0229732	0.00675629	0.00666245	0.00965219	0.00516241	0.00919337	0.00791485	0.0179449	0.0014244	0.00675485	0.0220461	0.00944862	0	0.00363604	0.00967159	0.00136934	0.00457793	0.00480218	0.00652593	0.0169248	0.0928647
Tibetan_Lhasa	0.015545	0.0165866	0.0161541	0.0169399	0.0288657	0.0327307	0.0195358	0.019843	0.01651	0.0113907	0.0187219	0.0123237	0.0289229	0.0260506	0.00690015	0.0760802	0.0497056	0.0438669	0.0273035	0.0508107	0.0488337	0.181032	0.0533786	0.134335	0.0281105	0.0183167	0.025472	0.0210797	0.0276541	0.0111805	0.0108897	0.0159265	0.00927479	0.0139886	0.0126391	0.0232039	0.00186964	0.0114222	0.0265932	0.0139898	0.00363604	0	0.0150626	2.46568e-05	0.00113113	0.000353308	0.00997299	0.0212566	0.090579
Han_Zhejiang	0.00130214	0.000454567	0.000782719	0.000394839	0.0236834	0.0278645	0.00512949	0.0144377	0.00944195	0.000876556	0.0118765	0.00394355	0.00917019	0.00933773	0.00269279	0.0595995	0.0304376	0.0267298	0.0110052	0.0335164	0.0290179	0.174273	0.0342827	0.11989	0.00915148	0.000828355	0.00661887	0.000872417	0.0104725	8.03061e-05	0.00551858	-0.00179175	0.000968536	-0.000877114	0.000558181	0.00517674	0.0121105	0.000257996	0.00803521	-0.00032099	0.00967159	0.0150626	0	0.0131202	0.0149339	0.0157285	0.00274055	0.00387686	0.070899
Tibetan_Nagqu	0.0145869	0.0144857	0.0138432	0.0146838	0.0259232	0.0304765	0.0179698	0.01805	0.0144119	0.0097606	0.0170688	0.0108863	0.0275967	0.0235393	0.00563971	0.074495	0.048752	0.0428947	0.0251935	0.0503054	0.042554	0.180445	0.0488731	0.132604	0.0266697	0.0172665	0.0236533	0.0184062	0.0257248	0.00990946	0.00927128	0.0138857	0.00642151	0.0123556	0.0102766	0.0206782	-4.89572e-05	0.00931004	0.0243961	0.0117213	0.00136934	2.46568e-05	0.0131202	0	0.00137083	0.00123306	0.00910431	0.0200511	0.088891
Tibetan_Shigatse	0.0163424	0.0173126	0.0170781	0.0183237	0.0304433	0.033744	0.0205743	0.0204832	0.0171529	0.0123889	0.0201989	0.0139438	0.0293627	0.0258288	0.00819796	0.0755684	0.0516099	0.0443513	0.0281857	0.0516917	0.0520393	0.182175	0.0573361	0.135528	0.0291647	0.0186136	0.0260738	0.0210535	0.0279026	0.0120483	0.0121108	0.0166745	0.0099945	0.014206	0.0137624	0.0236957	0.00409407	0.0125504	0.0269727	0.0147812	0.00457793	0.00113113	0.0149339	0.00137083	0	0.00136981	0.0117487	0.0217955	0.0949369
Tibetan_Shannan	0.0173025	0.0182278	0.0166979	0.0182881	0.0299488	0.0341189	0.0204987	0.0215018	0.0184402	0.0128725	0.0207528	0.0143482	0.0299084	0.0263969	0.00766558	0.076313	0.0520636	0.0448546	0.0273883	0.0522062	0.049163	0.180924	0.0550623	0.134725	0.0300931	0.0199295	0.0266277	0.02175	0.0292027	0.0126661	0.012197	0.0169654	0.0100887	0.0158213	0.0143585	0.0237547	0.0037348	0.0131083	0.0285153	0.0159668	0.00480218	0.000353308	0.0157285	0.00123306	0.00136981	0	0.0117534	0.0220987	0.0929982
Dongxiang_Linxia	0.00607717	0.00674668	0.00673049	0.00619488	0.0216421	0.0263297	0.00985637	0.0120917	0.00847709	0.00172715	0.01066	0.00414149	0.0159157	0.0143361	0.00231968	0.0639047	0.0377414	0.0306232	0.0126795	0.0369678	0.0363282	0.166599	0.037782	0.12097	0.0161072	0.00716553	0.0130707	0.00811458	0.0159141	0.00218245	0.00398935	0.00469362	0.00257629	0.00408626	0.00430796	0.0113533	0.00929151	0.00309909	0.0147714	0.00412489	0.00652593	0.00997299	0.00274055	0.00910431	0.0117487	0.0117534	0	0.0104953	0.0766052
Dong_Hunan	0.00291504	0.00278855	0.00280942	0.00171766	0.0307895	0.0352927	0.0038939	0.0210616	0.0160837	0.00851875	0.0190087	0.0115753	0.00388299	0.00999151	0.00885303	0.0526055	0.0258642	0.0210245	0.00809343	0.0278587	0.0493928	0.17965	0.0561265	0.135146	0.00284124	0.00338689	0.000880285	0.000872616	0.00638462	0.00723615	0.0112591	0.00446496	0.00718682	0.00486937	0.00705883	0.000539486	0.0199909	0.00736154	0.0025222	0.00278828	0.0169248	0.0212566	0.00387686	0.0200511	0.0217955	0.0220987	0.0104953	0	0.0884242
Boisman_MN	0.094745	0.090347	0.0962752	0.0913081	0.0768281	0.0864174	0.0943955	0.0732424	0.0738579	0.0676124	0.0744455	0.0714094	0.100983	0.10022	0.0832256	0.150046	0.12305	0.115332	0.0817665	0.122551	0.0538571	0.163253	0.0465841	0.0552842	0.10724	0.0742899	0.10456	0.086667	0.102023	0.068157	0.0848384	0.0732525	0.0885754	0.0808002	0.0873475	0.0996106	0.0938588	0.0813234	0.105397	0.0810564	0.0928647	0.090579	0.070899	0.088891	0.0949369	0.0929982	0.0766052	0.0884242	0
Taiwan_Hanben	0.0318541	0.0232102	0.0313864	0.023219	0.0524722	0.0696278	0.0266026	0.0409361	0.035724	0.0155112	0.0345052	0.0239667	0.0223463	0.030363	0.0332056	0.0399115	0.0187754	0.0237191	-0.0126505	0.0282021	0.0745944	0.128763	0.0656195	0.0870339	0.0311295	-0.00153792	0.0298009	0.00942696	0.0263905	0.00518684	0.0341415	-0.000199407	0.0388366	0.0163676	0.0295975	0.0267295	0.0486067	0.0242809	0.0316762	0.0134878	0.0508309	0.0427474	0.00115361	0.0382563	0.0467174	0.0444872	0.0228652	0.0101936	0.0712739
Lajia_LN	0.113899	0.1091	0.113635	0.10997	0.122971	0.132554	0.111893	0.111576	0.107338	0.0938062	0.107645	0.100193	0.123057	0.12098	0.100444	0.177875	0.145985	0.138934	0.104462	0.147974	0.0554638	0.175485	0.0477196	0.0944912	0.127529	0.095857	0.124094	0.108027	0.120968	0.0901783	0.103713	0.0942191	0.106563	0.101534	0.105392	0.118509	0.108196	0.10059	0.125619	0.102691	0.108084	0.107845	0.0939295	0.104063	0.110854	0.109431	0.0961786	0.111087	0.07757
Pingliangtai_LN	0.0920095	0.0877354	0.0932348	0.0880313	0.106032	0.118489	0.0916781	0.0951269	0.089874	0.0742708	0.0910703	0.0802866	0.09699	0.0964834	0.0848797	0.14992	0.121178	0.115083	0.0771477	0.12349	0.0614933	0.164741	0.0489116	0.084221	0.104141	0.0697104	0.100059	0.081664	0.0979375	0.0672749	0.0866189	0.0707394	0.0892299	0.0779591	0.085893	0.0959937	0.0958191	0.0798136	0.102531	0.0787406	0.0960717	0.0944503	0.067373	0.0909847	0.0972067	0.095149	0.0777381	0.0835401	0.0709274
Wanggou_MN	0.156014	0.155919	0.155658	0.154937	0.171874	0.177183	0.160805	0.161261	0.154593	0.145267	0.159299	0.152053	0.167847	0.166568	0.147927	0.226593	0.193502	0.183394	0.15598	0.194808	0.0565021	0.207509	0.0353969	0.0944306	0.169643	0.148486	0.165838	0.158665	0.166728	0.14513	0.149784	0.151295	0.149722	0.151066	0.1523	0.162777	0.155339	0.150568	0.16767	0.151748	0.151744	0.158091	0.14575	0.157665	0.159298	0.158816	0.143003	0.156966	0.0738393
Xitoucun_LN	0.170815	0.171533	0.171477	0.171679	0.197044	0.199123	0.174117	0.183691	0.179134	0.169859	0.185145	0.173607	0.171675	0.180208	0.169125	0.222208	0.189061	0.183153	0.16143	0.189562	0.079738	0.217436	0.0441365	0.123467	0.1732	0.167988	0.170744	0.16965	0.175054	0.172266	0.17292	0.168516	0.1708	0.170928	0.174529	0.17099	0.182234	0.173263	0.172811	0.168982	0.176483	0.182696	0.169643	0.184807	0.184231	0.185333	0.166262	0.168583	0.0835438
Tanshishan_LN	0.193089	0.195764	0.193506	0.195918	0.220055	0.219359	0.198647	0.208819	0.20161	0.196749	0.208157	0.199899	0.195948	0.205403	0.194189	0.251735	0.209841	0.207551	0.187207	0.215286	0.074039	0.224315	0.0398613	0.120212	0.195447	0.196514	0.192435	0.194893	0.199245	0.19991	0.196882	0.199252	0.193417	0.19758	0.199377	0.193838	0.207374	0.198786	0.195319	0.199425	0.198001	0.207542	0.201039	0.210865	0.208155	0.210757	0.190757	0.194208	0.0924126
BoY	0.0448473	0.0457341	0.0453087	0.0467555	0.0725386	0.0732544	0.0485261	0.064561	0.0600365	0.056236	0.0623068	0.0562824	0.0480055	0.0539369	0.0514605	0.0949829	0.0691047	0.0652849	0.0577245	0.0707166	0.106415	0.230087	0.113463	0.193715	0.0456448	0.0513099	0.0435219	0.0475309	0.0510955	0.0551881	0.0531998	0.0526353	0.0487032	0.0511058	0.0502904	0.0449033	0.0605496	0.0521774	0.0443791	0.0480881	0.0557683	0.0640648	0.0521542	0.0626253	0.0644392	0.065234	0.0538537	0.0483417	0.145823
Cham	0.0128994	0.0118462	0.0126605	0.011133	0.0366919	0.0414053	0.0140727	0.0273578	0.0224326	0.0158889	0.02618	0.0184136	0.00822902	0.019318	0.0160206	0.0557285	0.0304927	0.0195402	0.00956752	0.0258776	0.0620545	0.16996	0.0620146	0.137213	0.0106349	0.0120743	0.00859823	0.00927549	0.0122401	0.0149832	0.0173254	0.0118333	0.0153848	0.0148217	0.0165869	0.00907626	0.0264685	0.0165777	0.0106291	0.0110602	0.0226748	0.0270152	0.0131161	0.0253754	0.0272859	0.0281956	0.0128505	0.00951185	0.0971522
CoLao	0.0331396	0.0342527	0.0335335	0.0344853	0.062652	0.0649977	0.0354042	0.053347	0.0482832	0.0426272	0.051443	0.0447801	0.0348459	0.041788	0.0416448	0.081694	0.055185	0.0512898	0.0414842	0.0575561	0.0933871	0.211909	0.097823	0.177039	0.0331472	0.0382807	0.0310577	0.0340174	0.0347474	0.0418202	0.0430843	0.0380292	0.038448	0.0394325	0.040031	0.0314493	0.051795	0.0410233	0.0330476	0.03523	0.046359	0.0534849	0.0394881	0.0513351	0.0530932	0.054482	0.0428471	0.0331564	0.129362
Cong	0.0173148	0.0172814	0.016354	0.0171976	0.0419042	0.0447776	0.0194653	0.0320787	0.0279914	0.0217888	0.0300685	0.0237068	0.0187251	0.02386	0.020849	0.0660177	0.0417919	0.0335945	0.023097	0.0395685	0.0719232	0.187672	0.0769887	0.150601	0.0194111	0.0194307	0.0167217	0.0171523	0.0211547	0.0204107	0.0224647	0.0187568	0.019445	0.019807	0.0211656	0.0163431	0.0280233	0.0208895	0.0192103	0.0176405	0.0248864	0.0288505	0.0196441	0.0276069	0.0305283	0.0302515	0.0206508	0.0161999	0.10923
Dao	0.0104439	0.0107985	0.0106093	0.00993882	0.0402728	0.043483	0.0131283	0.0305298	0.0259627	0.0188877	0.0272737	0.0214121	0.00941055	0.0180503	0.0181933	0.0570946	0.0306741	0.0256457	0.0156064	0.0324105	0.0714033	0.187509	0.0768888	0.150898	0.00897344	0.0120024	0.00739703	0.00880656	0.0132899	0.0166283	0.0210474	0.0126718	0.0167688	0.0142658	0.0167542	0.00772071	0.0294064	0.0175151	0.00940733	0.0110454	0.0259323	0.0312611	0.0135201	0.029393	0.0320116	0.0319164	0.0185242	0.00803788	0.107779
Ede	0.0243082	0.0235275	0.0239822	0.0234926	0.0491873	0.0536949	0.0250392	0.0393089	0.0356434	0.0298245	0.0375866	0.0323054	0.0171205	0.0312889	0.0281851	0.066665	0.0417593	0.0267108	0.0191895	0.0332712	0.0715294	0.178709	0.0715851	0.15105	0.0202339	0.0250329	0.0176156	0.0203831	0.0219429	0.0288781	0.0295792	0.0261242	0.0282491	0.0278672	0.0308878	0.019422	0.0391251	0.0299817	0.0206271	0.0239424	0.0342093	0.0387515	0.0271702	0.0378333	0.039369	0.0396975	0.0258869	0.0193295	0.109072
Giarai	0.0222111	0.0207761	0.021942	0.0214314	0.0467002	0.050678	0.0231512	0.0375062	0.0329522	0.0268721	0.0360532	0.0290873	0.0143772	0.0289388	0.0258458	0.063712	0.0399114	0.0249255	0.0175965	0.0310036	0.0753866	0.176629	0.0764983	0.149415	0.018435	0.0226824	0.0161512	0.018295	0.0195515	0.0254351	0.0271008	0.0233524	0.0263919	0.0252835	0.0274738	0.0180298	0.036294	0.0272187	0.0190771	0.020965	0.0321693	0.0362037	0.0229324	0.0359258	0.0374748	0.0368743	0.0231876	0.0172162	0.109883
HaNhi	0.0155687	0.0155941	0.0152568	0.0152871	0.0372585	0.0412388	0.0175024	0.028016	0.0237609	0.01784	0.026041	0.020287	0.0191626	0.0236973	0.0162187	0.0671054	0.0428484	0.0341064	0.0219561	0.0401338	0.0680889	0.186896	0.0712708	0.147111	0.0192616	0.017364	0.0174118	0.015978	0.0207247	0.0166726	0.0184243	0.0172983	0.0155899	0.0167645	0.0171072	0.0162855	0.0224018	0.01722	0.0187053	0.0143652	0.0209861	0.0252702	0.0154779	0.0221986	0.0255071	0.0256899	0.0176388	0.0163841	0.10386
Hmong	0.0294164	0.0295979	0.0285499	0.0281381	0.0582397	0.06069	0.0271664	0.0494449	0.0448943	0.0392143	0.0470969	0.0407738	0.0348975	0.0353078	0.0378135	0.0799377	0.0554181	0.0509466	0.0416688	0.0560065	0.0981627	0.210349	0.105185	0.173638	0.0318045	0.0337086	0.0298982	0.0324323	0.0332552	0.0376393	0.0398022	0.0329989	0.0347296	0.0350789	0.0352701	0.0262235	0.0465556	0.0361861	0.0321775	0.0320822	0.0424164	0.049272	0.0350365	0.0464355	0.0482313	0.0495798	0.0393649	0.0282005	0.131918
KhoMu	0.0274305	0.0273595	0.0270986	0.0276937	0.053635	0.0560956	0.0295155	0.0445411	0.0399221	0.0335837	0.0428073	0.0369947	0.0236085	0.0350097	0.0328345	0.0740811	0.0488146	0.036106	0.0297743	0.0428484	0.0802084	0.196264	0.0833828	0.16308	0.0257194	0.0308089	0.0228957	0.0256687	0.0274733	0.0338846	0.0344198	0.0300149	0.0310477	0.032323	0.0323006	0.0247814	0.0411438	0.033365	0.0256964	0.0276256	0.0368367	0.0417116	0.0325667	0.0406493	0.0423071	0.042771	0.0323565	0.0257483	0.116387
Kinh_Vietnam	0.00483923	0.00471932	0.00501111	0.00470742	0.0327333	0.0366293	0.00704748	0.0226127	0.0183431	0.0109911	0.0198889	0.0128229	0.00370444	0.0111947	0.0117559	0.0502466	0.0239038	0.0187047	0.00742949	0.0252095	0.064493	0.177215	0.0687482	0.140613	0.00356465	0.00451955	0.00146965	0.00215065	0.00686723	0.00904987	0.0133209	0.0045713	0.00979456	0.00677954	0.00912013	0.00264575	0.0228491	0.00911792	0.0037224	0.00411181	0.0189867	0.0233901	0.005077	0.0217751	0.024026	0.0256055	0.0110692	0.00267622	0.0984358
LaChi	0.0402351	0.0408716	0.0398427	0.0404116	0.0699616	0.0714936	0.0429578	0.0609162	0.0554946	0.0506837	0.059214	0.0518944	0.0376408	0.0479864	0.0489958	0.0867195	0.0604367	0.0534211	0.0453467	0.0597073	0.102914	0.21791	0.108317	0.185006	0.036781	0.0426693	0.0347993	0.0391485	0.0398922	0.0494386	0.0510134	0.0455926	0.045676	0.0465263	0.0467548	0.0368439	0.059981	0.0490634	0.0365949	0.042707	0.0550727	0.0616356	0.0456292	0.0607992	0.0619738	0.063686	0.0502691	0.0388757	0.139495
Vietnam_Lahu	0.0241627	0.0246942	0.0236459	0.0246241	0.0484322	0.0502422	0.0271794	0.0393011	0.034623	0.0294517	0.0372451	0.0313318	0.0276376	0.0324544	0.0266237	0.0757271	0.0502349	0.0418921	0.0317337	0.0478941	0.0788102	0.198422	0.0836103	0.160683	0.0272069	0.0269539	0.0250181	0.0250547	0.0274329	0.0288219	0.0288377	0.0269744	0.0255917	0.027838	0.0277879	0.0250272	0.0343447	0.0271644	0.026536	0.02422	0.0306061	0.0352833	0.0276229	0.0337471	0.0361992	0.0365652	0.029064	0.0251034	0.116418
LoLo	0.0299733	0.0298406	0.0300714	0.0302797	0.0583242	0.061056	0.0328629	0.0494689	0.0449214	0.0393548	0.0469397	0.0400394	0.0267254	0.038176	0.0377327	0.0753498	0.0493978	0.0422518	0.0355299	0.0488706	0.0908978	0.206335	0.0953859	0.173342	0.0269577	0.0328325	0.0253092	0.0288869	0.0297559	0.0377321	0.0397747	0.0344833	0.035437	0.0346302	0.0367735	0.0272389	0.0481178	0.0377934	0.0279257	0.0312849	0.0434574	0.0495262	0.0349481	0.0479706	0.0495545	0.0508758	0.0377284	0.0285299	0.126504
Mang	0.0468433	0.0485009	0.0469799	0.0482644	0.0738552	0.0750964	0.0493495	0.0648138	0.0601141	0.054703	0.063136	0.0578391	0.0470316	0.0554529	0.0524846	0.096729	0.0696267	0.0592414	0.052324	0.0644299	0.103357	0.220869	0.109162	0.188427	0.0472026	0.0533235	0.0444818	0.0490019	0.0489842	0.0559692	0.0542471	0.052146	0.0508204	0.0520722	0.0530184	0.0455183	0.0594638	0.0540953	0.0461878	0.0495774	0.0560358	0.0618184	0.0534295	0.061407	0.063145	0.0635174	0.0542804	0.0478477	0.142676
Muong	0.00797376	0.00770712	0.00782749	0.00733827	0.0379083	0.0415028	0.0101659	0.0273646	0.0232294	0.0162129	0.0256625	0.0185668	0.00365839	0.0145854	0.0165869	0.052917	0.026417	0.0204535	0.00951238	0.0264773	0.0655709	0.181543	0.0706445	0.147087	0.00486932	0.00749641	0.0029308	0.00525969	0.00812139	0.0137214	0.0177043	0.00910635	0.0141435	0.0124845	0.0145064	0.00328728	0.0280873	0.0152666	0.00463552	0.00877823	0.0236086	0.0286305	0.0100485	0.027109	0.0299952	0.03047	0.0163535	0.00529319	0.101821
Nung	0.00664422	0.00659395	0.00634863	0.00594427	0.0354752	0.039648	0.00874955	0.0265727	0.0213977	0.0144557	0.0234172	0.0166659	0.00440722	0.0133108	0.0148993	0.0508655	0.0252451	0.0199926	0.00905471	0.0266563	0.0674618	0.182068	0.0735559	0.145934	0.00385293	0.00668647	0.00149344	0.00406572	0.00770151	0.0121862	0.0169071	0.00835604	0.012634	0.00978308	0.0124451	0.00337332	0.0258507	0.013169	0.00360834	0.00664892	0.0221582	0.0272093	0.00899717	0.0256152	0.0282202	0.0286892	0.0144964	0.00367874	0.102114
PaThen	0.02923	0.0289036	0.0288512	0.0287762	0.0569346	0.0587754	0.0292989	0.0477594	0.0434646	0.037363	0.0461678	0.0383429	0.0323475	0.035545	0.0352003	0.0785772	0.0528789	0.0478861	0.0394156	0.0542894	0.089693	0.209119	0.0951443	0.171813	0.0299439	0.0328908	0.0280397	0.0310962	0.0339896	0.0359215	0.0382443	0.033159	0.0331151	0.0333183	0.0338983	0.0270471	0.044624	0.0348976	0.0298268	0.0306463	0.0411195	0.04718	0.0338314	0.0451691	0.0473005	0.0487625	0.0375225	0.0279607	0.126064
PhuLa	0.0126297	0.0130975	0.0123762	0.0128783	0.0394131	0.0429104	0.014439	0.03023	0.026009	0.0194549	0.0276186	0.0217599	0.0128477	0.0207882	0.0178136	0.0616654	0.0353897	0.028104	0.0180394	0.0345225	0.0708805	0.186275	0.0752711	0.148941	0.0131494	0.0146132	0.0109459	0.0125276	0.0132593	0.017754	0.0200292	0.0150744	0.0171893	0.0161414	0.0173715	0.0118962	0.0276384	0.0179822	0.0128098	0.0129243	0.0242598	0.0293751	0.0143785	0.0272539	0.0299053	0.030142	0.019169	0.0109273	0.10628
Sila	0.0403343	0.0400141	0.0393684	0.0406173	0.0621266	0.0635537	0.0432284	0.0535666	0.0491445	0.0436772	0.0517387	0.045476	0.0458852	0.0485752	0.0417474	0.093442	0.0684622	0.060604	0.0501903	0.066599	0.0931991	0.215166	0.0983101	0.17759	0.0446023	0.0452156	0.0422648	0.0427004	0.0466633	0.0438345	0.0427592	0.04336	0.0398751	0.0426648	0.0425026	0.0422703	0.0462871	0.0425492	0.0439146	0.0411162	0.0437427	0.0486589	0.0429465	0.048304	0.0493104	0.0506677	0.0435542	0.043266	0.131762
Tay	0.0108242	0.010898	0.0111738	0.0111033	0.0393371	0.0428517	0.0137652	0.03015	0.0251632	0.0186084	0.0281272	0.0206284	0.00989562	0.0178033	0.0185339	0.0569449	0.0310799	0.0259457	0.0149091	0.0312012	0.0719343	0.187438	0.0778114	0.150397	0.00913071	0.0118483	0.00700936	0.00909422	0.0125077	0.0169093	0.0204732	0.0124822	0.0165834	0.0146476	0.0153871	0.00874433	0.0296281	0.0169997	0.00932077	0.0120412	0.0255925	0.0305845	0.0130726	0.0297979	0.0317381	0.0322929	0.019082	0.0088307	0.107
Htin_Mal	0.0520185	0.052086	0.0521023	0.0520615	0.0792831	0.080224	0.0527913	0.0708021	0.0653284	0.0612068	0.0686341	0.0628222	0.046744	0.0602071	0.0584455	0.0974493	0.0728713	0.0589029	0.054644	0.0652711	0.107057	0.220828	0.108647	0.191087	0.0486871	0.0573585	0.0465349	0.0519983	0.0509	0.0611119	0.0594118	0.057464	0.056578	0.0586857	0.0590391	0.0487172	0.0669914	0.0600845	0.048502	0.053725	0.0621331	0.0688618	0.0569697	0.0680542	0.0690748	0.0694692	0.0590804	0.0505201	0.1434
Wuzhuangguoliang_LN	0.115242	0.113116	0.114039	0.112129	0.124285	0.132152	0.112065	0.114669	0.111523	0.0991744	0.110791	0.102099	0.126154	0.121589	0.103099	0.180624	0.150099	0.140201	0.106029	0.148243	0.0692283	0.193127	0.0442856	0.0767373	0.130028	0.0988578	0.12596	0.113013	0.124228	0.0909577	0.106009	0.0952698	0.111802	0.103863	0.111421	0.121931	0.111505	0.101928	0.126203	0.101197	0.109749	0.109356	0.102526	0.108183	0.110553	0.108415	0.0997296	0.112002	0.0788453
lateMed_Mongol	0.00657611	-0.00199192	0.00691735	-0.00133925	-0.00483947	0.0145724	0.00211767	-0.0132328	-0.0143631	-0.0299415	-0.0160354	-0.0232067	0.00836017	0.00607408	-0.00869244	0.0476742	0.0280613	0.0219158	-0.0214952	0.0279562	0.0234492	0.0932992	0.0133753	0.0317798	0.0192284	-0.0278429	0.0167389	-0.010435	0.008711	-0.0337943	-0.00671523	-0.0300607	0.00131079	-0.0160985	-0.00559656	0.00999452	0.002128	-0.013148	0.0176632	-0.015022	0.00603119	-0.00402437	-0.0314791	-0.00999788	0.000211777	-0.00227172	-0.0209532	-0.00877312	0.0209069
lateXiongnu	0.0273846	0.0187795	0.0277804	0.0197004	0.00979651	0.0287524	0.023308	0.00185486	0.00244416	-0.0106451	0.00101918	-0.00504294	0.0302183	0.0279762	0.00912107	0.0702972	0.0503314	0.0438828	-0.00119311	0.0495176	0.0204111	0.103728	0.0075594	0.0370064	0.0414786	-0.00538653	0.0390156	0.0106568	0.0303719	-0.0137391	0.0117844	-0.00973125	0.0199167	0.00509861	0.0152472	0.0320923	0.0200733	0.00636426	0.0394569	0.00610584	0.0225056	0.0141355	-0.010252	0.00850151	0.0176109	0.0146337	-0.00178484	0.0128664	0.0256441
Ulaanzuukh_SlabGrave	0.0489898	0.0410712	0.0499908	0.0421552	0.0346379	0.0513323	0.0449557	0.0267443	0.0262281	0.0132908	0.0258129	0.0197325	0.0535704	0.0508319	0.032738	0.0983287	0.0765487	0.0691292	0.0271138	0.0759976	0.0254106	0.130545	0.0151426	0.0590966	0.063798	0.0205534	0.0607823	0.0352289	0.0542383	0.0114633	0.0353587	0.0168744	0.0413114	0.028689	0.037196	0.0538001	0.0409334	0.0293197	0.0618399	0.0295051	0.0436439	0.0361645	0.0159083	0.0301323	0.0398576	0.0383632	0.0236679	0.0378764	0.0414067
lateXiongnu_han	0.0596303	0.0522261	0.0599185	0.0529386	0.0556251	0.0731136	0.0572463	0.0456158	0.0429389	0.0267584	0.0424791	0.0338551	0.0636125	0.0605782	0.0451228	0.110655	0.0859325	0.0784442	0.0344082	0.085896	0.0324975	0.121375	0.0205637	0.0503014	0.0730217	0.0299781	0.0698528	0.0448301	0.0647843	0.0220168	0.0467902	0.0263083	0.0532202	0.0388319	0.0487962	0.0636056	0.0561358	0.0410091	0.0711504	0.0401436	0.0580051	0.051666	0.0255308	0.0462907	0.054913	0.0522599	0.0341995	0.0474933	0.0355269
Chuanqing_Bijie	0.00239085	0.0028884	0.00223628	0.00286456	0.0293906	0.0333488	0.00639737	0.020989	0.0151402	0.00924414	0.0181312	0.0111725	0.00907872	0.0110957	0.00931256	0.0555039	0.030054	0.0261714	0.0126151	0.0321015	0.0648461	0.180947	0.0712436	0.140289	0.00836949	0.0042579	0.00610521	0.00486605	0.0102917	0.0066494	0.0115689	0.00480054	0.00716904	0.00581271	0.00687056	0.00467643	0.0194701	0.00746908	0.00773972	0.00385325	0.0157777	0.0205314	0.00520883	0.0180692	0.0209392	0.0219499	0.010808	0.00471524	0.0991732
Dongjia_Kaili	0.0104659	0.0109945	0.00955834	0.00903842	0.0418487	0.045257	0.0116217	0.0330036	0.0274491	0.0207262	0.0305846	0.0227096	0.013769	0.0186265	0.0209468	0.0621366	0.0356438	0.0307773	0.0204333	0.0369687	0.0678034	0.191239	0.0731657	0.151843	0.0120024	0.0146829	0.00983782	0.0125263	0.0151709	0.0191833	0.0228353	0.0138531	0.0179922	0.0170054	0.0187008	0.00823816	0.0307817	0.0192656	0.0125387	0.0136204	0.0270853	0.0334396	0.0155541	0.0304564	0.0330985	0.0332741	0.0206329	0.00857318	0.105264
Xijia_Kaili	0.0067996	0.00700514	0.00616456	0.00508958	0.0359207	0.0405334	0.00759461	0.0272739	0.022067	0.0159922	0.0247711	0.0173247	0.011266	0.0144278	0.0149527	0.0598498	0.0329123	0.0283712	0.0165203	0.0343683	0.0607709	0.185416	0.0669157	0.144195	0.00994733	0.00946655	0.00818792	0.00818772	0.0119919	0.0140754	0.0173979	0.009094	0.0131956	0.0122895	0.0128023	0.0056436	0.0252734	0.0136269	0.00999506	0.00897233	0.0213754	0.0270802	0.00964194	0.0242601	0.0267229	0.0279242	0.0154675	0.00572069	0.0995298
Gejia_Kaili	0.0124641	0.0128758	0.0115288	0.0106287	0.0428111	0.0468224	0.0120986	0.0332308	0.028542	0.0215595	0.0308063	0.024173	0.0166282	0.0200143	0.0211975	0.0644775	0.0382221	0.0335178	0.0225493	0.039562	0.0695642	0.193752	0.07452	0.15295	0.0149292	0.0168851	0.012528	0.0147641	0.0170465	0.019838	0.0226727	0.0154148	0.0185022	0.0185839	0.0195591	0.00955971	0.0314591	0.0199303	0.0149109	0.0151114	0.0276877	0.0334641	0.0173033	0.0309034	0.0326579	0.0340685	0.0222692	0.010054	0.107456
Han_Qiannan	0	-0.000195054	-0.000116516	-0.000480428	0.0247938	0.0289107	0.00482363	0.0159701	0.011083	0.00391505	0.0128139	0.00714123	0.00768856	0.00833727	0.00500362	0.0524793	0.0282127	0.0243638	0.0100995	0.0297813	0.0606682	0.178318	0.0672333	0.135005	0.00703586	0.00128977	0.0042858	0.00155583	0.0095146	0.00226919	0.00768137	0.000238153	0.00297811	0.00151053	0.00208144	0.0032854	0.0137535	0.00317824	0.00594613	0.00026902	0.0113059	0.015545	0.00130214	0.0145869	0.0163424	0.0173025	0.00607717	0.00291504	0.094745
Han_Qianxinan	-0.000195054	0	-0.000164006	4.13253e-05	0.0252174	0.0290813	0.00451317	0.0165249	0.0110285	0.00475599	0.0132559	0.00684899	0.00745256	0.00874775	0.00459195	0.0541146	0.0283773	0.0240926	0.00934066	0.0304346	0.0537196	0.176852	0.0594618	0.133738	0.00685194	0.00141488	0.00423081	0.00184973	0.00886455	0.00303677	0.00724267	9.0032e-05	0.00341268	0.00105726	0.00248435	0.00325349	0.013756	0.00264531	0.00600576	0.00093637	0.0116999	0.0165866	0.000454567	0.0144857	0.0173126	0.0182278	0.00674668	0.00278855	0.090347
Han_Anshun	-0.000116516	-0.000164006	0	-0.000298956	0.0253153	0.0296192	0.00489608	0.016712	0.0116773	0.00463219	0.0142511	0.00672932	0.00777069	0.00845845	0.00484672	0.0529945	0.0279644	0.0244671	0.00993561	0.0297074	0.0616217	0.178626	0.0675616	0.136458	0.00687665	0.00123602	0.00388171	0.00176367	0.00894635	0.00201833	0.00778661	0.000961269	0.00354535	0.00208913	0.00247463	0.0031612	0.0139529	0.00285331	0.00596057	0.000268874	0.0113127	0.0161541	0.000782719	0.0138432	0.0170781	0.0166979	0.00673049	0.00280942	0.0962752
Han_Qiandongnan	-0.000480428	4.13253e-05	-0.000298956	0	0.0259206	0.030319	0.0040327	0.0169208	0.0112272	0.00494599	0.0144583	0.0075152	0.00723977	0.00804599	0.00540154	0.0536825	0.0278123	0.0241541	0.0100061	0.0295583	0.0551537	0.177193	0.0602333	0.13444	0.00634797	0.000844341	0.00351401	0.00184772	0.00852432	0.00332894	0.00752815	0.00165063	0.00404965	0.00195221	0.00334349	0.00218075	0.0148496	0.00374353	0.00563421	0.000683107	0.0125957	0.0169399	0.000394839	0.0146838	0.0183237	0.0182881	0.00619488	0.00171766	0.0913081
[truncated: 37 more columns]

## Sheet: Table S2
Table S2. Shared genetic drift between four studied Hans and other Eurasian reference populations revealed by outgroup-f3-statistics
Reference populations	Studied populations	Outgroups	f_3	std.err	Z	SNPs
Cambodian	Han_Qiannan	Mbuti	0.285966	0.003088	92.615	68317
Cambodian	Han_Qianxinan	Mbuti	0.286327	0.003067	93.355	68070
Cambodian	Han_Anshun	Mbuti	0.286357	0.003075	93.117	68361
Cambodian	Han_Qiandongnan	Mbuti	0.287216	0.003094	92.83	68121
Htin_Mal	Han_Qiannan	Mbuti	0.290441	0.003191	91.014	66887
Htin_Mal	Han_Qianxinan	Mbuti	0.291233	0.003177	91.66	66601
Htin_Mal	Han_Anshun	Mbuti	0.290738	0.003197	90.949	66916
Htin_Mal	Han_Qiandongnan	Mbuti	0.291834	0.003224	90.519	66651
KhoMu	Han_Qiannan	Mbuti	0.29165	0.003094	94.249	67900
KhoMu	Han_Qianxinan	Mbuti	0.292174	0.003089	94.574	67632
KhoMu	Han_Anshun	Mbuti	0.292131	0.003104	94.124	67956
KhoMu	Han_Qiandongnan	Mbuti	0.292467	0.003133	93.351	67705
Kinh_HGDP	Han_Qiannan	Mbuti	0.296933	0.003149	94.281	68166
Kinh_HGDP	Han_Qianxinan	Mbuti	0.297445	0.003131	94.995	67885
Kinh_HGDP	Han_Anshun	Mbuti	0.297156	0.003135	94.791	68171
Kinh_HGDP	Han_Qiandongnan	Mbuti	0.297743	0.003152	94.463	67945
Kinh_HoChiMinh1K	Han_Qiannan	Mbuti	0.29804	0.003123	95.429	69056
Kinh_HoChiMinh1K	Han_Qianxinan	Mbuti	0.298269	0.003096	96.334	69003
Kinh_HoChiMinh1K	Han_Anshun	Mbuti	0.298152	0.003113	95.777	69062
Kinh_HoChiMinh1K	Han_Qiandongnan	Mbuti	0.29892	0.00313	95.501	69021
Kinh_Vietnam	Han_Qiannan	Mbuti	0.298106	0.003153	94.538	67971
Kinh_Vietnam	Han_Qianxinan	Mbuti	0.298377	0.003134	95.197	67761
Kinh_Vietnam	Han_Anshun	Mbuti	0.298312	0.003145	94.856	67990
Kinh_Vietnam	Han_Qiandongnan	Mbuti	0.298851	0.003163	94.475	67811
Mang	Han_Qiannan	Mbuti	0.293638	0.003164	92.81	67761
Mang	Han_Qianxinan	Mbuti	0.293528	0.003137	93.573	67437
Mang	Han_Anshun	Mbuti	0.293851	0.003152	93.229	67798
Mang	Han_Qiandongnan	Mbuti	0.294159	0.003177	92.601	67511
Mlabri	Han_Qiannan	Mbuti	0.287848	0.003271	88.007	66631
Mlabri	Han_Qianxinan	Mbuti	0.288289	0.00327	88.174	66212
Mlabri	Han_Anshun	Mbuti	0.288755	0.003259	88.607	66675
Mlabri	Han_Qiandongnan	Mbuti	0.28924	0.003266	88.564	66253
Muong	Han_Qiannan	Mbuti	0.298331	0.003126	95.442	67890
Muong	Han_Qianxinan	Mbuti	0.298759	0.003109	96.102	67641
Muong	Han_Anshun	Mbuti	0.298709	0.003108	96.122	67912
Muong	Han_Qiandongnan	Mbuti	0.299427	0.00312	95.973	67685
Vietnamese	Han_Qiannan	Mbuti	0.298375	0.003147	94.82	67869
Vietnamese	Han_Qianxinan	Mbuti	0.299133	0.003121	95.843	67639
Vietnamese	Han_Anshun	Mbuti	0.298674	0.003137	95.197	67892
Vietnamese	Han_Qiandongnan	Mbuti	0.299235	0.003167	94.492	67683
Ami	Han_Qiannan	Mbuti	0.300018	0.003226	93.013	68031
Ami	Han_Qianxinan	Mbuti	0.300375	0.003184	94.332	67730
Ami	Han_Anshun	Mbuti	0.300397	0.003216	93.421	68056
Ami	Han_Qiandongnan	Mbuti	0.301195	0.003235	93.098	67772
Atayal	Han_Qiannan	Mbuti	0.298457	0.003194	93.451	67941
Atayal	Han_Qianxinan	Mbuti	0.29854	0.003184	93.771	67559
Atayal	Han_Anshun	Mbuti	0.298395	0.003197	93.324	67983
Atayal	Han_Qiandongnan	Mbuti	0.29931	0.003217	93.039	67607
Cham	Han_Qiannan	Mbuti	0.284925	0.003028	94.11	68169
Cham	Han_Qianxinan	Mbuti	0.285548	0.003018	94.627	67960
Cham	Han_Anshun	Mbuti	0.285355	0.003038	93.914	68193
Cham	Han_Qiandongnan	Mbuti	0.286419	0.003043	94.13	68014
Dusun	Han_Qiannan	Mbuti	0.293892	0.003149	93.336	67857
Dusun	Han_Qianxinan	Mbuti	0.294413	0.003108	94.736	67601
Dusun	Han_Anshun	Mbuti	0.294128	0.003155	93.219	67896
Dusun	Han_Qiandongnan	Mbuti	0.294856	0.003169	93.032	67646
Ede	Han_Qiannan	Mbuti	0.281971	0.003031	93.019	68052
Ede	Han_Qianxinan	Mbuti	0.282532	0.003024	93.444	67819
Ede	Han_Anshun	Mbuti	0.282451	0.003041	92.876	68079
Ede	Han_Qiandongnan	Mbuti	0.283028	0.003065	92.345	67816
Giarai	Han_Qiannan	Mbuti	0.283184	0.003039	93.188	68173
Giarai	Han_Qianxinan	Mbuti	0.284086	0.003037	93.546	67996
Giarai	Han_Anshun	Mbuti	0.28363	0.003046	93.13	68216
Giarai	Han_Qiandongnan	Mbuti	0.284194	0.003076	92.39	68017
Ilocano	Han_Qiannan	Mbuti	0.294556	0.003262	90.293	67442
Ilocano	Han_Qianxinan	Mbuti	0.294581	0.003205	91.909	66971
Ilocano	Han_Anshun	Mbuti	0.29495	0.003242	90.971	67481
Ilocano	Han_Qiandongnan	Mbuti	0.296073	0.003277	90.355	66995
Kankanaey	Han_Qiannan	Mbuti	0.299994	0.003199	93.778	67705
Kankanaey	Han_Qianxinan	Mbuti	0.300223	0.003169	94.738	67399
Kankanaey	Han_Anshun	Mbuti	0.300175	0.00321	93.506	67734
Kankanaey	Han_Qiandongnan	Mbuti	0.301443	0.003223	93.524	67404
Malay	Han_Qiannan	Mbuti	0.284073	0.003005	94.524	68111
Malay	Han_Qianxinan	Mbuti	0.284283	0.00299	95.082	67905
Malay	Han_Anshun	Mbuti	0.284218	0.003014	94.289	68125
Malay	Han_Qiandongnan	Mbuti	0.284722	0.003032	93.904	67873
Murut	Han_Qiannan	Mbuti	0.295854	0.00318	93.043	67789
Murut	Han_Qianxinan	Mbuti	0.296002	0.003149	94.002	67514
Murut	Han_Anshun	Mbuti	0.296189	0.003163	93.652	67829
Murut	Han_Qiandongnan	Mbuti	0.296973	0.003194	92.99	67542
Tagalog	Han_Qiannan	Mbuti	0.290609	0.003128	92.915	67761
Tagalog	Han_Qianxinan	Mbuti	0.291196	0.003118	93.397	67391
Tagalog	Han_Anshun	Mbuti	0.290994	0.003113	93.468	67760
Tagalog	Han_Qiandongnan	Mbuti	0.291277	0.003164	92.05	67441
Visayan	Han_Qiannan	Mbuti	0.289582	0.003123	92.724	67637
Visayan	Han_Qianxinan	Mbuti	0.289619	0.003124	92.721	67232
Visayan	Han_Anshun	Mbuti	0.289609	0.003131	92.489	67664
Visayan	Han_Qiandongnan	Mbuti	0.29023	0.003144	92.322	67319
Abazin	Han_Qiannan	Mbuti	0.222125	0.002664	83.393	69024
Abazin	Han_Qianxinan	Mbuti	0.222825	0.002675	83.295	68813
Abazin	Han_Anshun	Mbuti	0.22217	0.00265	83.836	69056
Abazin	Han_Qiandongnan	Mbuti	0.222417	0.002671	83.28	68833
Abkhasian	Han_Qiannan	Mbuti	0.214778	0.002605	82.446	69355
Abkhasian	Han_Qianxinan	Mbuti	0.214965	0.002604	82.545	69151
Abkhasian	Han_Anshun	Mbuti	0.214885	0.002596	82.782	69385
Abkhasian	Han_Qiandongnan	Mbuti	0.21501	0.002614	82.24	69187
Adygei	Han_Qiannan	Mbuti	0.218495	0.002565	85.188	70122
Adygei	Han_Qianxinan	Mbuti	0.218873	0.002559	85.535	70031
Adygei	Han_Anshun	Mbuti	0.218733	0.002561	85.414	70145
Adygei	Han_Qiandongnan	Mbuti	0.218689	0.002561	85.388	70048
Circassian	Han_Qiannan	Mbuti	0.220937	0.002606	84.785	69129
Circassian	Han_Qianxinan	Mbuti	0.220799	0.00261	84.588	68932
Circassian	Han_Anshun	Mbuti	0.22103	0.002602	84.936	69153
Circassian	Han_Qiandongnan	Mbuti	0.221451	0.002621	84.493	68963
Ingushian	Han_Qiannan	Mbuti	0.218789	0.002637	82.973	69153
Ingushian	Han_Qianxinan	Mbuti	0.219076	0.002647	82.757	68978
Ingushian	Han_Anshun	Mbuti	0.218894	0.002639	82.949	69191
Ingushian	Han_Qiandongnan	Mbuti	0.219033	0.002637	83.061	69014
Kabardinian	Han_Qiannan	Mbuti	0.220534	0.002661	82.873	69056
Kabardinian	Han_Qianxinan	Mbuti	0.220931	0.002649	83.409	68834
Kabardinian	Han_Anshun	Mbuti	0.22082	0.00264	83.653	69091
Kabardinian	Han_Qiandongnan	Mbuti	0.220659	0.002663	82.862	68877
Kubachinian	Han_Qiannan	Mbuti	0.217834	0.002611	83.441	68722
Kubachinian	Han_Qianxinan	Mbuti	0.217985	0.00264	82.566	68466
Kubachinian	Han_Anshun	Mbuti	0.21781	0.002623	83.03	68750
Kubachinian	Han_Qiandongnan	Mbuti	0.217732	0.002626	82.91	68507
Lak	Han_Qiannan	Mbuti	0.218561	0.002625	83.273	69112
Lak	Han_Qianxinan	Mbuti	0.219205	0.002626	83.47	68927
Lak	Han_Anshun	Mbuti	0.21873	0.002611	83.771	69135
Lak	Han_Qiandongnan	Mbuti	0.218829	0.002626	83.334	68934
Chukchi	Han_Qiannan	Mbuti	0.280264	0.003103	90.315	68395
Chukchi	Han_Qianxinan	Mbuti	0.279841	0.003092	90.517	68152
Chukchi	Han_Anshun	Mbuti	0.280212	0.00308	90.975	68430
Chukchi	Han_Qiandongnan	Mbuti	0.280341	0.003086	90.841	68177
Koryak	Han_Qiannan	Mbuti	0.282439	0.003162	89.336	68191
Koryak	Han_Qianxinan	Mbuti	0.282291	0.003128	90.261	67860
Koryak	Han_Anshun	Mbuti	0.28275	0.003144	89.929	68221
Koryak	Han_Qiandongnan	Mbuti	0.282778	0.003163	89.396	67889
Aleut	Han_Qiannan	Mbuti	0.243178	0.002832	85.881	68927
Aleut	Han_Qianxinan	Mbuti	0.243273	0.002842	85.614	68676
Aleut	Han_Anshun	Mbuti	0.243233	0.002822	86.177	68952
Aleut	Han_Qiandongnan	Mbuti	0.243136	0.002829	85.947	68693
Eskimo_ChaplinSireniki	Han_Qiannan	Mbuti	0.278804	0.003153	88.433	68169
Eskimo_ChaplinSireniki	Han_Qianxinan	Mbuti	0.278578	0.003135	88.856	67837
Eskimo_ChaplinSireniki	Han_Anshun	Mbuti	0.278889	0.003116	89.5	68214
Eskimo_ChaplinSireniki	Han_Qiandongnan	Mbuti	0.278294	0.003125	89.068	67878
Eskimo_Naukan	Han_Qiannan	Mbuti	0.277798	0.003131	88.729	68212
Eskimo_Naukan	Han_Qianxinan	Mbuti	0.278046	0.003118	89.162	67916
Eskimo_Naukan	Han_Anshun	Mbuti	0.278264	0.003117	89.266	68262
Eskimo_Naukan	Han_Qiandongnan	Mbuti	0.277929	0.003136	88.638	67941
Dao	Han_Qiannan	Mbuti	0.301098	0.003167	95.068	67867
Dao	Han_Qianxinan	Mbuti	0.301232	0.00315	95.632	67618
Dao	Han_Anshun	Mbuti	0.301304	0.003162	95.281	67903
Dao	Han_Qiandongnan	Mbuti	0.30217	0.00317	95.331	67651
Hmong	Han_Qiannan	Mbuti	0.30191	0.003171	95.218	68137
Hmong	Han_Qianxinan	Mbuti	0.302394	0.003171	95.374	67918
Hmong	Han_Anshun	Mbuti	0.302669	0.003172	95.431	68167
Hmong	Han_Qiandongnan	Mbuti	0.303726	0.00318	95.499	67917
Miao_HGDP	Han_Qiannan	Mbuti	0.301273	0.003159	95.37	68127
Miao_HGDP	Han_Qianxinan	Mbuti	0.30165	0.003155	95.605	67878
Miao_HGDP	Han_Anshun	Mbuti	0.301477	0.003163	95.305	68157
Miao_HGDP	Han_Qiandongnan	Mbuti	0.3024	0.00318	95.097	67932
PaThen	Han_Qiannan	Mbuti	0.299443	0.003157	94.854	67762
PaThen	Han_Qianxinan	Mbuti	0.300306	0.003159	95.064	67467
PaThen	Han_Anshun	Mbuti	0.299948	0.003154	95.101	67782
PaThen	Han_Qiandongnan	Mbuti	0.300859	0.003165	95.052	67508
She_HGDP	Han_Qiannan	Mbuti	0.30215	0.003178	95.088	68068
She_HGDP	Han_Qianxinan	Mbuti	0.302233	0.003148	95.997	67842
She_HGDP	Han_Anshun	Mbuti	0.302328	0.00317	95.362	68125
She_HGDP	Han_Qiandongnan	Mbuti	0.303107	0.003181	95.286	67852
Xijia_Kaili	Han_Qiannan	Mbuti	0.301357	0.003192	94.419	68074
Xijia_Kaili	Han_Qianxinan	Mbuti	0.301498	0.003169	95.136	67814
Xijia_Kaili	Han_Anshun	Mbuti	0.301946	0.00318	94.954	68123
Xijia_Kaili	Han_Qiandongnan	Mbuti	0.303019	0.003196	94.799	67838
Dongjia_Kaili	Han_Qiannan	Mbuti	0.302009	0.003143	96.104	68070
Dongjia_Kaili	Han_Qianxinan	Mbuti	0.302058	0.003108	97.192	67831
Dongjia_Kaili	Han_Anshun	Mbuti	0.302745	0.003149	96.154	68119
Dongjia_Kaili	Han_Qiandongnan	Mbuti	0.303609	0.003153	96.281	67825
Gejia_Kaili	Han_Qiannan	Mbuti	0.302868	0.003194	94.816	68009
Gejia_Kaili	Han_Qianxinan	Mbuti	0.303006	0.003169	95.625	67742
Gejia_Kaili	Han_Anshun	Mbuti	0.303622	0.003197	94.967	68082
Gejia_Kaili	Han_Qiandongnan	Mbuti	0.304718	0.003205	95.071	67765
Kurd	Han_Qiannan	Mbuti	0.212767	0.002588	82.204	68991
Kurd	Han_Qianxinan	Mbuti	0.213223	0.002594	82.187	68782
Kurd	Han_Anshun	Mbuti	0.213106	0.002583	82.493	69013
Kurd	Han_Qiandongnan	Mbuti	0.213133	0.0026	81.968	68804
Ossetian	Han_Qiannan	Mbuti	0.21981	0.002597	84.64	69649
Ossetian	Han_Qianxinan	Mbuti	0.219981	0.002601	84.569	69502
Ossetian	Han_Anshun	Mbuti	0.220098	0.002589	85.024	69687
Ossetian	Han_Qiandongnan	Mbuti	0.220118	0.002601	84.642	69549
Russian	Han_Qiannan	Mbuti	0.218694	0.00263	83.144	70184
Russian	Han_Qianxinan	Mbuti	0.2193	0.002635	83.24	70108
Russian	Han_Anshun	Mbuti	0.219193	0.002631	83.324	70197
Russian	Han_Qiandongnan	Mbuti	0.219154	0.002627	83.42	70139
Russian_HGDP	Han_Qiannan	Mbuti	0.223326	0.002642	84.519	69924
Russian_HGDP	Han_Qianxinan	Mbuti	0.223701	0.002638	84.794	69812
Russian_HGDP	Han_Anshun	Mbuti	0.223661	0.002643	84.628	69954
Russian_HGDP	Han_Qiandongnan	Mbuti	0.223512	0.002645	84.515	69828
Russian_Krasnoborsky	Han_Qiannan	Mbuti	0.223407	0.002727	81.913	68818
Russian_Krasnoborsky	Han_Qianxinan	Mbuti	0.224167	0.002735	81.95	68557
Russian_Krasnoborsky	Han_Anshun	Mbuti	0.223812	0.002736	81.816	68829
Russian_Krasnoborsky	Han_Qiandongnan	Mbuti	0.223828	0.002741	81.673	68601
Russian_Leshukonsky	Han_Qiannan	Mbuti	0.226939	0.002757	82.326	68585
Russian_Leshukonsky	Han_Qianxinan	Mbuti	0.227155	0.002762	82.232	68307
Russian_Leshukonsky	Han_Anshun	Mbuti	0.227344	0.002741	82.957	68610
Russian_Leshukonsky	Han_Qiandongnan	Mbuti	0.227504	0.002752	82.677	68339
Russian_Pinezhsky	Han_Qiannan	Mbuti	0.225407	0.002781	81.067	68620
Russian_Pinezhsky	Han_Qianxinan	Mbuti	0.225851	0.002779	81.281	68360
Russian_Pinezhsky	Han_Anshun	Mbuti	0.225536	0.002771	81.396	68643
Russian_Pinezhsky	Han_Qiandongnan	Mbuti	0.225607	0.002775	81.294	68362
Tajik	Han_Qiannan	Mbuti	0.223868	0.002587	86.548	69171
Tajik	Han_Qianxinan	Mbuti	0.223812	0.002596	86.206	68969
Tajik	Han_Anshun	Mbuti	0.224004	0.002597	86.261	69181
Tajik	Han_Qiandongnan	Mbuti	0.224339	0.002586	86.756	68966
Tajik_Lowland	Han_Qiannan	Mbuti	0.227692	0.00266	85.596	69230
Tajik_Lowland	Han_Qianxinan	Mbuti	0.227908	0.002667	85.45	69065
Tajik_Lowland	Han_Anshun	Mbuti	0.227958	0.002656	85.835	69250
Tajik_Lowland	Han_Qiandongnan	Mbuti	0.22815	0.00267	85.451	69100
Tajik_Mountain	Han_Qiannan	Mbuti	0.22893	0.002654	86.255	69220
Tajik_Mountain	Han_Qianxinan	Mbuti	0.228991	0.002654	86.289	69074
Tajik_Mountain	Han_Anshun	Mbuti	0.229141	0.002661	86.101	69235
Tajik_Mountain	Han_Qiandongnan	Mbuti	0.229063	0.002659	86.148	69072
Tharu_Nepal	Han_Qiannan	Mbuti	0.26253	0.002814	93.285	68310
Tharu_Nepal	Han_Qianxinan	Mbuti	0.263148	0.002829	93.003	68001
Tharu_Nepal	Han_Anshun	Mbuti	0.262964	0.002823	93.145	68330
Tharu_Nepal	Han_Qiandongnan	Mbuti	0.263025	0.002817	93.366	68049
Ukrainian	Han_Qiannan	Mbuti	0.21786	0.002631	82.794	69890
Ukrainian	Han_Qianxinan	Mbuti	0.218418	0.002641	82.704	69760
Ukrainian	Han_Anshun	Mbuti	0.218264	0.002637	82.763	69906
Ukrainian	Han_Qiandongnan	Mbuti	0.218291	0.002634	82.881	69779
Japanese_HGDP	Han_Qiannan	Mbuti	0.298228	0.003162	94.323	68601
Japanese_HGDP	Han_Qianxinan	Mbuti	0.298312	0.003137	95.093	68482
Japanese_HGDP	Han_Anshun	Mbuti	0.298421	0.00315	94.736	68622
Japanese_HGDP	Han_Qiandongnan	Mbuti	0.298563	0.003175	94.04	68522
Japanese_Tokyo1K	Han_Qiannan	Mbuti	0.298971	0.003143	95.126	68815
Japanese_Tokyo1K	Han_Qianxinan	Mbuti	0.299085	0.003128	95.615	68713
Japanese_Tokyo1K	Han_Anshun	Mbuti	0.299091	0.003136	95.368	68798
Japanese_Tokyo1K	Han_Qiandongnan	Mbuti	0.299309	0.003159	94.751	68732
Korean	Han_Qiannan	Mbuti	0.299637	0.003202	93.585	67961
Korean	Han_Qianxinan	Mbuti	0.29962	0.003192	93.856	67654
Korean	Han_Anshun	Mbuti	0.299732	0.003186	94.067	67992
Korean	Han_Qiandongnan	Mbuti	0.300011	0.00322	93.184	67690
Baoan_Jishishan	Han_Qiannan	Mbuti	0.291081	0.003127	93.078	68265
Baoan_Jishishan	Han_Qianxinan	Mbuti	0.291451	0.003119	93.451	68090
Baoan_Jishishan	Han_Anshun	Mbuti	0.291278	0.003113	93.556	68319
Baoan_Jishishan	Han_Qiandongnan	Mbuti	0.29175	0.003145	92.769	68093
Buryat_Aginsky	Han_Qiannan	Mbuti	0.282809	0.00307	92.113	68426
Buryat_Aginsky	Han_Qianxinan	Mbuti	0.283147	0.003059	92.549	68230
Buryat_Aginsky	Han_Anshun	Mbuti	0.283205	0.003055	92.706	68457
Buryat_Aginsky	Han_Qiandongnan	Mbuti	0.283091	0.003075	92.072	68296
Buryat_Bohansky	Han_Qiannan	Mbuti	0.279472	0.003149	88.757	67942
Buryat_Bohansky	Han_Qianxinan	Mbuti	0.279934	0.00316	88.584	67610
Buryat_Bohansky	Han_Anshun	Mbuti	0.279652	0.003158	88.547	67956
Buryat_Bohansky	Han_Qiandongnan	Mbuti	0.279633	0.003158	88.55	67631
Buryat_Duldurginsky	Han_Qiannan	Mbuti	0.284192	0.003147	90.294	67925
Buryat_Duldurginsky	Han_Qianxinan	Mbuti	0.284127	0.00314	90.485	67564
Buryat_Duldurginsky	Han_Anshun	Mbuti	0.28408	0.003144	90.343	67953
Buryat_Duldurginsky	Han_Qiandongnan	Mbuti	0.283429	0.003137	90.34	67598
Buryat_Ehirit	Han_Qiannan	Mbuti	0.280434	0.003094	90.633	68143
Buryat_Ehirit	Han_Qianxinan	Mbuti	0.280239	0.003077	91.071	67875
Buryat_Ehirit	Han_Anshun	Mbuti	0.280665	0.003077	91.199	68160
Buryat_Ehirit	Han_Qiandongnan	Mbuti	0.280611	0.003074	91.296	67910
Buryat_Selenginsky	Han_Qiannan	Mbuti	0.281014	0.003065	91.686	67986
Buryat_Selenginsky	Han_Qianxinan	Mbuti	0.281358	0.003061	91.915	67676
Buryat_Selenginsky	Han_Anshun	Mbuti	0.280901	0.003063	91.722	68037
Buryat_Selenginsky	Han_Qiandongnan	Mbuti	0.281017	0.003076	91.346	67716
Buryat_Zakamensky	Han_Qiannan	Mbuti	0.281729	0.003081	91.44	68102
Buryat_Zakamensky	Han_Qianxinan	Mbuti	0.282084	0.003062	92.112	67846
Buryat_Zakamensky	Han_Anshun	Mbuti	0.282408	0.003086	91.503	68143
Buryat_Zakamensky	Han_Qiandongnan	Mbuti	0.281949	0.003068	91.885	67883
Kalmyk	Han_Qiannan	Mbuti	0.278355	0.00303	91.878	68731
Kalmyk	Han_Qianxinan	Mbuti	0.278559	0.003026	92.064	68530
Kalmyk	Han_Anshun	Mbuti	0.278398	0.003017	92.28	68753
Kalmyk	Han_Qiandongnan	Mbuti	0.27855	0.003025	92.075	68583
Khamnegan	Han_Qiannan	Mbuti	0.284995	0.003131	91.012	68214
Khamnegan	Han_Qianxinan	Mbuti	0.285703	0.003137	91.082	67966
Khamnegan	Han_Anshun	Mbuti	0.285629	0.003122	91.487	68236
Khamnegan	Han_Qiandongnan	Mbuti	0.285521	0.003142	90.868	68015
Mogolian_HGDP	Han_Qiannan	Mbuti	0.294356	0.003134	93.931	68080
Mogolian_HGDP	Han_Qianxinan	Mbuti	0.29402	0.00311	94.55	67785
Mogolian_HGDP	Han_Anshun	Mbuti	0.294206	0.003119	94.314	68131
Mogolian_HGDP	Han_Qiandongnan	Mbuti	0.294398	0.003147	93.56	67823
Mongol_Minorities	Han_Qiannan	Mbuti	0.283009	0.00307	92.174	68301
Mongol_Minorities	Han_Qianxinan	Mbuti	0.283091	0.003071	92.175	68057
Mongol_Minorities	Han_Anshun	Mbuti	0.283063	0.003064	92.393	68336
Mongol_Minorities	Han_Qiandongnan	Mbuti	0.282779	0.003072	92.037	68076
Mongol_Sainnoyon	Han_Qiannan	Mbuti	0.283348	0.003068	92.342	68259
Mongol_Sainnoyon	Han_Qianxinan	Mbuti	0.283273	0.003076	92.089	68000
Mongol_Sainnoyon	Han_Anshun	Mbuti	0.283285	0.003072	92.216	68266
Mongol_Sainnoyon	Han_Qiandongnan	Mbuti	0.283316	0.003078	92.042	68082
Mongol_Uuld	Han_Qiannan	Mbuti	0.281422	0.003012	93.421	68453
Mongol_Uuld	Han_Qianxinan	Mbuti	0.281641	0.00299	94.208	68232
Mongol_Uuld	Han_Anshun	Mbuti	0.281771	0.002997	94.014	68472
Mongol_Uuld	Han_Qiandongnan	Mbuti	0.281716	0.003021	93.265	68269
Mongol_Zasagt	Han_Qiannan	Mbuti	0.282841	0.003038	93.087	68165
Mongol_Zasagt	Han_Qianxinan	Mbuti	0.282904	0.003046	92.89	67916
Mongol_Zasagt	Han_Anshun	Mbuti	0.283138	0.003051	92.789	68188
Mongol_Zasagt	Han_Qiandongnan	Mbuti	0.28317	0.00306	92.548	67947
Tu_HGDP	Han_Qiannan	Mbuti	0.291484	0.003133	93.027	68391
Tu_HGDP	Han_Qianxinan	Mbuti	0.29178	0.003109	93.84	68179
Tu_HGDP	Han_Anshun	Mbuti	0.291815	0.00312	93.532	68409
Tu_HGDP	Han_Qiandongnan	Mbuti	0.291829	0.003149	92.674	68209
Yugur_Sunan	Han_Qiannan	Mbuti	0.295046	0.003117	94.672	68514
Yugur_Sunan	Han_Qianxinan	Mbuti	0.294931	0.0031	95.144	68397
Yugur_Sunan	Han_Anshun	Mbuti	0.294993	0.003107	94.956	68560
Yugur_Sunan	Han_Qiandongnan	Mbuti	0.295044	0.003126	94.396	68431
Daur_HGDP	Han_Qiannan	Mbuti	0.293543	0.003106	94.51	68247
Daur_HGDP	Han_Qianxinan	Mbuti	0.293746	0.003095	94.924	67997
Daur_HGDP	Han_Anshun	Mbuti	0.293458	0.0031	94.664	68294
Daur_HGDP	Han_Qiandongnan	Mbuti	0.294129	0.003115	94.419	68070
Dongxiang_Linxia	Han_Qiannan	Mbuti	0.28812	0.003064	94.035	68243
Dongxiang_Linxia	Han_Qianxinan	Mbuti	0.28779	0.003057	94.131	67992
Dongxiang_Linxia	Han_Anshun	Mbuti	0.288014	0.003055	94.279	68281
Dongxiang_Linxia	Han_Qiandongnan	Mbuti	0.288542	0.003072	93.931	68021
Ket	Han_Qiannan	Mbuti	0.265061	0.002933	90.365	68560
Ket	Han_Qianxinan	Mbuti	0.265254	0.002933	90.445	68369
Ket	Han_Anshun	Mbuti	0.265111	0.002937	90.279	68609
Ket	Han_Qiandongnan	Mbuti	0.265124	0.002939	90.214	68408
Kusunda	Han_Qiannan	Mbuti	0.271492	0.002948	92.102	68509
Kusunda	Han_Qianxinan	Mbuti	0.271961	0.002965	91.735	68273
Kusunda	Han_Anshun	Mbuti	0.271594	0.002962	91.698	68529
Kusunda	Han_Qiandongnan	Mbuti	0.272153	0.002979	91.348	68309
Nivkh	Han_Qiannan	Mbuti	0.291514	0.003196	91.226	67911
Nivkh	Han_Qianxinan	Mbuti	0.29196	0.003181	91.785	67615
Nivkh	Han_Anshun	Mbuti	0.291855	0.003191	91.476	67922
Nivkh	Han_Qiandongnan	Mbuti	0.291626	0.003192	91.375	67643
Onge	Han_Qiannan	Mbuti	0.245604	0.003111	78.954	66936
Onge	Han_Qianxinan	Mbuti	0.246157	0.003127	78.721	66521
Onge	Han_Anshun	Mbuti	0.24619	0.003129	78.678	66976
Onge	Han_Qiandongnan	Mbuti	0.246793	0.003209	76.911	66557
Tlingit	Han_Qiannan	Mbuti	0.249688	0.00288	86.691	68451
Tlingit	Han_Qianxinan	Mbuti	0.25033	0.002885	86.777	68124
Tlingit	Han_Anshun	Mbuti	0.250151	0.002893	86.454	68489
Tlingit	Han_Qiandongnan	Mbuti	0.250687	0.002911	86.108	68162
Dungan	Han_Qiannan	Mbuti	0.2886	0.003045	94.791	68746
Dungan	Han_Qianxinan	Mbuti	0.288718	0.003036	95.112	68579
Dungan	Han_Anshun	Mbuti	0.289155	0.003035	95.264	68751
Dungan	Han_Qiandongnan	Mbuti	0.289304	0.00305	94.853	68621
Han_Beijing1K	Han_Qiannan	Mbuti	0.30166	0.003155	95.603	69028
Han_Beijing1K	Han_Qianxinan	Mbuti	0.301627	0.003135	96.208	68977
Han_Beijing1K	Han_Anshun	Mbuti	0.301799	0.003147	95.914	69033
Han_Beijing1K	Han_Qiandongnan	Mbuti	0.302065	0.003158	95.66	68989
Han_Chongqing	Han_Qiannan	Mbuti	0.301925	0.003229	93.518	67690
Han_Chongqing	Han_Qianxinan	Mbuti	0.301811	0.003208	94.082	67288
Han_Chongqing	Han_Anshun	Mbuti	0.302356	0.003228	93.656	67724
Han_Chongqing	Han_Qiandongnan	Mbuti	0.302817	0.003243	93.385	67288
Han_Fujian	Han_Qiannan	Mbuti	0.302675	0.003153	95.987	67781
Han_Fujian	Han_Qianxinan	Mbuti	0.302882	0.003133	96.662	67457
Han_Fujian	Han_Anshun	Mbuti	0.302957	0.003133	96.689	67844
Han_Fujian	Han_Qiandongnan	Mbuti	0.303616	0.003145	96.545	67463
Han_Guangdong	Han_Qiannan	Mbuti	0.301564	0.0032	94.25	67939
Han_Guangdong	Han_Qianxinan	Mbuti	0.301657	0.003169	95.18	67661
Han_Guangdong	Han_Anshun	Mbuti	0.301708	0.003185	94.724	67966
Han_Guangdong	Han_Qiandongnan	Mbuti	0.302099	0.003202	94.353	67652
Han_Henan	Han_Qiannan	Mbuti	0.30113	0.003209	93.829	67847
Han_Henan	Han_Qianxinan	Mbuti	0.300944	0.003207	93.852	67492
Han_Henan	Han_Anshun	Mbuti	0.301517	0.003213	93.853	67861
Han_Henan	Han_Qiandongnan	Mbuti	0.301219	0.00322	93.542	67496
Han_Hubei	Han_Qiannan	Mbuti	0.303298	0.003253	93.243	67823
Han_Hubei	Han_Qianxinan	Mbuti	0.303658	0.003231	93.997	67467
Han_Hubei	Han_Anshun	Mbuti	0.303166	0.003229	93.884	67872
Han_Hubei	Han_Qiandongnan	Mbuti	0.30325	0.003261	92.988	67539
Han_Jiangsu	Han_Qiannan	Mbuti	0.30118	0.003196	94.238	67902
Han_Jiangsu	Han_Qianxinan	Mbuti	0.301683	0.003183	94.775	67573
Han_Jiangsu	Han_Anshun	Mbuti	0.301123	0.00318	94.707	67907
Han_Jiangsu	Han_Qiandongnan	Mbuti	0.30164	0.003209	94.005	67617
Han_Shandong	Han_Qiannan	Mbuti	0.299956	0.003181	94.292	68064
Han_Shandong	Han_Qianxinan	Mbuti	0.299967	0.00318	94.328	67878
Han_Shandong	Han_Anshun	Mbuti	0.299999	0.003188	94.106	68117
Han_Shandong	Han_Qiandongnan	Mbuti	0.299955	0.003213	93.366	67899
Han_Shanghai	Han_Qiannan	Mbuti	0.30392	0.003408	89.176	67634
Han_Shanghai	Han_Qianxinan	Mbuti	0.30429	0.00338	90.024	67162
Han_Shanghai	Han_Anshun	Mbuti	0.304189	0.003389	89.761	67659
Han_Shanghai	Han_Qiandongnan	Mbuti	0.303945	0.003393	89.588	67207
Han_Shanxi	Han_Qiannan	Mbuti	0.298928	0.003136	95.329	68029
Han_Shanxi	Han_Qianxinan	Mbuti	0.299441	0.003121	95.946	67766
Han_Shanxi	Han_Anshun	Mbuti	0.299359	0.003139	95.377	68038
Han_Shanxi	Han_Qiandongnan	Mbuti	0.299294	0.003171	94.383	67787
Han_SichuanHO	Han_Qiannan	Mbuti	0.30071	0.003193	94.166	67942
Han_SichuanHO	Han_Qianxinan	Mbuti	0.3006	0.003188	94.288	67656
Han_SichuanHO	Han_Anshun	Mbuti	0.300966	0.00319	94.333	67985
Han_SichuanHO	Han_Qiandongnan	Mbuti	0.301179	0.003202	94.054	67703
Han_SouthChina1K	Han_Qiannan	Mbuti	0.302614	0.003147	96.156	68917
Han_SouthChina1K	Han_Qianxinan	Mbuti	0.302629	0.003131	96.662	68874
Han_SouthChina1K	Han_Anshun	Mbuti	0.302804	0.003145	96.272	68910
Han_SouthChina1K	Han_Qiandongnan	Mbuti	0.3031	0.003161	95.885	68872
Han_Zhejiang	Han_Qiannan	Mbuti	0.301094	0.003211	93.762	67823
Han_Zhejiang	Han_Qianxinan	Mbuti	0.301814	0.00318	94.902	67478
Han_Zhejiang	Han_Anshun	Mbuti	0.301628	0.003197	94.345	67821
Han_Zhejiang	Han_Qiandongnan	Mbuti	0.302274	0.003211	94.131	67526
Chuanqing_Bijie	Han_Qiannan	Mbuti	0.301407	0.003152	95.627	68157
Chuanqing_Bijie	Han_Qianxinan	Mbuti	0.301362	0.003138	96.028	67968
Chuanqing_Bijie	Han_Anshun	Mbuti	0.301752	0.003146	95.921	68212
Chuanqing_Bijie	Han_Qiandongnan	Mbuti	0.301873	0.003162	95.478	68001
BoY	Han_Qiannan	Mbuti	0.298517	0.003246	91.966	67754
BoY	Han_Qianxinan	Mbuti	0.299284	0.003227	92.732	67436
BoY	Han_Anshun	Mbuti	0.298547	0.003221	92.691	67787
BoY	Han_Qiandongnan	Mbuti	0.2992	0.003268	91.557	67481
CoLao	Han_Qiannan	Mbuti	0.301935	0.003181	94.919	67674
CoLao	Han_Qianxinan	Mbuti	0.301971	0.003171	95.236	67416
CoLao	Han_Anshun	Mbuti	0.302007	0.003177	95.052	67712
CoLao	Han_Qiandongnan	Mbuti	0.302326	0.003201	94.435	67422
Dai_HGDP	Han_Qiannan	Mbuti	0.298659	0.003166	94.33	68161
Dai_HGDP	Han_Qianxinan	Mbuti	0.298994	0.003156	94.75	67905
Dai_HGDP	Han_Anshun	Mbuti	0.298858	0.003167	94.353	68203
Dai_HGDP	Han_Qiandongnan	Mbuti	0.299604	0.003173	94.43	67955
Dai_Xishuangbanna1k	Han_Qiannan	Mbuti	0.299882	0.003103	96.651	68890
Dai_Xishuangbanna1k	Han_Qianxinan	Mbuti	0.300062	0.003077	97.504	68835
Dai_Xishuangbanna1k	Han_Anshun	Mbuti	0.3001	0.003096	96.945	68905
Dai_Xishuangbanna1k	Han_Qiandongnan	Mbuti	0.300857	0.003108	96.807	68820
Dong_Guizhou	Han_Qiannan	Mbuti	0.301533	0.003166	95.227	68139
Dong_Guizhou	Han_Qianxinan	Mbuti	0.301766	0.003139	96.129	67911
Dong_Guizhou	Han_Anshun	Mbuti	0.301856	0.003155	95.668	68165
Dong_Guizhou	Han_Qiandongnan	Mbuti	0.302804	0.003187	95.022	67960
Dong_Hunan	Han_Qiannan	Mbuti	0.301362	0.003222	93.543	67904
Dong_Hunan	Han_Qianxinan	Mbuti	0.301678	0.003198	94.32	67588
Dong_Hunan	Han_Anshun	Mbuti	0.301674	0.003217	93.789	67936
Dong_Hunan	Han_Qiandongnan	Mbuti	0.302698	0.003231	93.676	67648
Gelao_Longlin	Han_Qiannan	Mbuti	0.299271	0.003151	94.962	68035
Gelao_Longlin	Han_Qianxinan	Mbuti	0.299857	0.003118	96.175	67763
Gelao_Longlin	Han_Anshun	Mbuti	0.299836	0.003137	95.584	68047
Gelao_Longlin	Han_Qiandongnan	Mbuti	0.300499	0.003161	95.07	67797
LaChi	Han_Qiannan	Mbuti	0.300084	0.00314	95.573	67695
LaChi	Han_Qianxinan	Mbuti	0.300502	0.003118	96.365	67379
LaChi	Han_Anshun	Mbuti	0.300597	0.00314	95.732	67740
LaChi	Han_Qiandongnan	Mbuti	0.301249	0.003151	95.612	67424
Li_Hainan	Han_Qiannan	Mbuti	0.299849	0.00314	95.494	67758
Li_Hainan	Han_Qianxinan	Mbuti	0.300161	0.003107	96.601	67378
Li_Hainan	Han_Anshun	Mbuti	0.29973	0.003114	96.244	67829
Li_Hainan	Han_Qiandongnan	Mbuti	0.300974	0.003155	95.395	67409
Maonan_Huanjiang	Han_Qiannan	Mbuti	0.300977	0.003142	95.792	68240
Maonan_Huanjiang	Han_Qianxinan	Mbuti	0.301356	0.003132	96.221	68057
Maonan_Huanjiang	Han_Anshun	Mbuti	0.30132	0.003141	95.929	68263
Maonan_Huanjiang	Han_Qiandongnan	Mbuti	0.30209	0.003151	95.864	68100
Mulam_Luocheng	Han_Qiannan	Mbuti	0.300789	0.003154	95.358	68214
Mulam_Luocheng	Han_Qianxinan	Mbuti	0.301022	0.003148	95.633	68045
Mulam_Luocheng	Han_Anshun	Mbuti	0.301039	0.003152	95.516	68251
Mulam_Luocheng	Han_Qiandongnan	Mbuti	0.301684	0.003164	95.352	68099
Nung	Han_Qiannan	Mbuti	0.299924	0.003141	95.476	67885
Nung	Han_Qianxinan	Mbuti	0.300217	0.003123	96.129	67662
Nung	Han_Anshun	Mbuti	0.300382	0.003129	95.986	67926
Nung	Han_Qiandongnan	Mbuti	0.301037	0.003144	95.745	67694
Tay	Han_Qiannan	Mbuti	0.299848	0.00313	95.812	67819
Tay	Han_Qianxinan	Mbuti	0.300171	0.003122	96.161	67581
Tay	Han_Anshun	Mbuti	0.299955	0.003119	96.175	67846
Tay	Han_Qiandongnan	Mbuti	0.300531	0.003138	95.782	67616
Thai	Han_Qiannan	Mbuti	0.292108	0.003066	95.27	68747
Thai	Han_Qianxinan	Mbuti	0.292353	0.003046	95.98	68639
Thai	Han_Anshun	Mbuti	0.292462	0.003063	95.475	68781
Thai	Han_Qiandongnan	Mbuti	0.293009	0.003074	95.329	68673
Zhuang_Guangxi	Han_Qiannan	Mbuti	0.300455	0.003137	95.782	68319
Zhuang_Guangxi	Han_Qianxinan	Mbuti	0.300736	0.003108	96.766	68133
Zhuang_Guangxi	Han_Anshun	Mbuti	0.300931	0.003131	96.114	68328
Zhuang_Guangxi	Han_Qiandongnan	Mbuti	0.301584	0.003135	96.187	68171
Cong	Han_Qiannan	Mbuti	0.294623	0.003117	94.53	67904
Cong	Han_Qianxinan	Mbuti	0.294984	0.003117	94.65	67696
Cong	Han_Anshun	Mbuti	0.295451	0.003123	94.617	67961
Cong	Han_Qiandongnan	Mbuti	0.295507	0.003138	94.162	67747
Gurung_Nepal	Han_Qiannan	Mbuti	0.285955	0.003088	92.598	67968
Gurung_Nepal	Han_Qianxinan	Mbuti	0.285948	0.003062	93.384	67697
Gurung_Nepal	Han_Anshun	Mbuti	0.285879	0.003082	92.769	68015
Gurung_Nepal	Han_Qiandongnan	Mbuti	0.286279	0.003097	92.432	67715
HaNhi	Han_Qiannan	Mbuti	0.295245	0.00312	94.639	67897
HaNhi	Han_Qianxinan	Mbuti	0.295549	0.003122	94.653	67679
HaNhi	Han_Anshun	Mbuti	0.295713	0.00313	94.478	67946
HaNhi	Han_Qiandongnan	Mbuti	0.296191	0.003144	94.194	67697
Lahu_HGDP	Han_Qiannan	Mbuti	0.29621	0.003181	93.116	68052
Lahu_HGDP	Han_Qianxinan	Mbuti	0.296268	0.003171	93.432	67800
Lahu_HGDP	Han_Anshun	Mbuti	0.296462	0.003178	93.286	68103
Lahu_HGDP	Han_Qiandongnan	Mbuti	0.296825	0.00321	92.469	67822
LoLo	Han_Qiannan	Mbuti	0.297679	0.003203	92.928	67759
LoLo	Han_Qianxinan	Mbuti	0.298382	0.003173	94.043	67484
LoLo	Han_Anshun	Mbuti	0.297918	0.003196	93.203	67804
LoLo	Han_Qiandongnan	Mbuti	0.298619	0.003216	92.852	67515
Naxi_HGDP	Han_Qiannan	Mbuti	0.296767	0.003128	94.869	68174
Naxi_HGDP	Han_Qianxinan	Mbuti	0.297023	0.003124	95.071	67919
Naxi_HGDP	Han_Anshun	Mbuti	0.297186	0.003137	94.736	68210
Naxi_HGDP	Han_Qiandongnan	Mbuti	0.297793	0.003149	94.572	67965
Newar_Nepal	Han_Qiannan	Mbuti	0.260394	0.002842	91.626	68520
Newar_Nepal	Han_Qianxinan	Mbuti	0.260881	0.002852	91.468	68281
Newar_Nepal	Han_Anshun	Mbuti	0.260587	0.002856	91.247	68514
Newar_Nepal	Han_Qiandongnan	Mbuti	0.261374	0.00287	91.065	68285
PhuLa	Han_Qiannan	Mbuti	0.298031	0.003178	93.79	67837
PhuLa	Han_Qianxinan	Mbuti	0.298083	0.003152	94.559	67625
PhuLa	Han_Anshun	Mbuti	0.298467	0.003171	94.133	67881
PhuLa	Han_Qiandongnan	Mbuti	0.298676	0.003199	93.366	67654
Qiang_Danba	Han_Qiannan	Mbuti	0.295261	0.003165	93.279	67794
Qiang_Danba	Han_Qianxinan	Mbuti	0.295932	0.003141	94.213	67407
Qiang_Danba	Han_Anshun	Mbuti	0.295984	0.003139	94.283	67817
Qiang_Danba	Han_Qiandongnan	Mbuti	0.295613	0.003185	92.811	67477
Qiang_Daofu	Han_Qiannan	Mbuti	0.294369	0.003131	94.019	68069
Qiang_Daofu	Han_Qianxinan	Mbuti	0.294129	0.003135	93.834	67823
Qiang_Daofu	Han_Anshun	Mbuti	0.29465	0.003123	94.337	68118
Qiang_Daofu	Han_Qiandongnan	Mbuti	0.294529	0.003143	93.714	67829
Rai_Nepal	Han_Qiannan	Mbuti	0.289233	0.003102	93.236	67929
Rai_Nepal	Han_Qianxinan	Mbuti	0.289301	0.003076	94.065	67593
Rai_Nepal	Han_Anshun	Mbuti	0.289219	0.003074	94.081	67967
Rai_Nepal	Han_Qiandongnan	Mbuti	0.289068	0.003123	92.569	67647
Sherpa_Nepal	Han_Qiannan	Mbuti	0.291047	0.003196	91.078	67834
Sherpa_Nepal	Han_Qianxinan	Mbuti	0.291315	0.003184	91.507	67474
Sherpa_Nepal	Han_Anshun	Mbuti	0.2916	0.003192	91.361	67888
Sherpa_Nepal	Han_Qiandongnan	Mbuti	0.29134	0.003227	90.29	67511
Sila	Han_Qiannan	Mbuti	0.294539	0.003093	95.225	67789
Sila	Han_Qianxinan	Mbuti	0.295447	0.003069	96.254	67493
Sila	Han_Anshun	Mbuti	0.295379	0.003091	95.556	67807
Sila	Han_Qiandongnan	Mbuti	0.295595	0.003108	95.114	67540
Tamang_Nepal	Han_Qiannan	Mbuti	0.27992	0.002999	93.327	68234
Tamang_Nepal	Han_Qianxinan	Mbuti	0.280229	0.002984	93.907	67986
Tamang_Nepal	Han_Anshun	Mbuti	0.28047	0.003023	92.779	68273
Tamang_Nepal	Han_Qiandongnan	Mbuti	0.280219	0.003037	92.258	68020
Tibetan_Chamdo	Han_Qiannan	Mbuti	0.29177	0.00309	94.422	68214
Tibetan_Chamdo	Han_Qianxinan	Mbuti	0.291934	0.003089	94.501	68035
Tibetan_Chamdo	Han_Anshun	Mbuti	0.291915	0.003083	94.695	68262
Tibetan_Chamdo	Han_Qiandongnan	Mbuti	0.29179	0.003105	93.988	68066
Tibetan_Gangcha	Han_Qiannan	Mbuti	0.289258	0.003089	93.634	68668
Tibetan_Gangcha	Han_Qianxinan	Mbuti	0.28915	0.003072	94.119	68535
Tibetan_Gangcha	Han_Anshun	Mbuti	0.28951	0.003076	94.118	68702
Tibetan_Gangcha	Han_Qiandongnan	Mbuti	0.289116	0.003095	93.413	68573
Tibetan_Gannan	Han_Qiannan	Mbuti	0.290578	0.003142	92.489	68003
Tibetan_Gannan	Han_Qianxinan	Mbuti	0.290951	0.003146	92.478	67673
Tibetan_Gannan	Han_Anshun	Mbuti	0.290759	0.003125	93.034	68047
Tibetan_Gannan	Han_Qiandongnan	Mbuti	0.291007	0.003168	91.845	67730
Tibetan_Lhasa	Han_Qiannan	Mbuti	0.290598	0.00313	92.851	68155
Tibetan_Lhasa	Han_Qianxinan	Mbuti	0.290216	0.003108	93.363	67887
Tibetan_Lhasa	Han_Anshun	Mbuti	0.290513	0.003121	93.072	68200
Tibetan_Lhasa	Han_Qiandongnan	Mbuti	0.29048	0.003157	92.023	67963
Tibetan_Nagqu	Han_Qiannan	Mbuti	0.291808	0.003145	92.79	68059
Tibetan_Nagqu	Han_Qianxinan	Mbuti	0.292148	0.003138	93.089	67812
Tibetan_Nagqu	Han_Anshun	Mbuti	0.292477	0.003146	92.968	68115
Tibetan_Nagqu	Han_Qiandongnan	Mbuti	0.292496	0.003161	92.538	67849
Tibetan_Shannan	Han_Qiannan	Mbuti	0.289938	0.003089	93.855	68123
Tibetan_Shannan	Han_Qianxinan	Mbuti	0.289612	0.00307	94.347	67887
Tibetan_Shannan	Han_Anshun	Mbuti	0.290529	0.003088	94.083	68197
Tibetan_Shannan	Han_Qiandongnan	Mbuti	0.290038	0.003114	93.153	67915
Tibetan_Shigatse	Han_Qiannan	Mbuti	0.290882	0.003109	93.568	68182
Tibetan_Shigatse	Han_Qianxinan	Mbuti	0.290561	0.003092	93.957	67951
Tibetan_Shigatse	Han_Anshun	Mbuti	0.290726	0.003101	93.746	68221
Tibetan_Shigatse	Han_Qiandongnan	Mbuti	0.290456	0.003133	92.722	67976
Tibetan_Xinlong	Han_Qiannan	Mbuti	0.299345	0.003196	93.671	67827
Tibetan_Xinlong	Han_Qianxinan	Mbuti	0.299713	0.003186	94.076	67500
Tibetan_Xinlong	Han_Anshun	Mbuti	0.299339	0.003198	93.598	67862
Tibetan_Xinlong	Han_Qiandongnan	Mbuti	0.299925	0.003222	93.077	67541
Tibetan_Xunhua	Han_Qiannan	Mbuti	0.290439	0.003101	93.657	67820
Tibetan_Xunhua	Han_Qianxinan	Mbuti	0.290015	0.003092	93.81	67442
Tibetan_Xunhua	Han_Anshun	Mbuti	0.291204	0.003104	93.801	67871
Tibetan_Xunhua	Han_Qiandongnan	Mbuti	0.290799	0.003146	92.439	67469
Tibetan_Yajiang	Han_Qiannan	Mbuti	0.294328	0.003083	95.476	67995
Tibetan_Yajiang	Han_Qianxinan	Mbuti	0.294675	0.003081	95.638	67704
Tibetan_Yajiang	Han_Anshun	Mbuti	0.294782	0.00309	95.394	68045
Tibetan_Yajiang	Han_Qiandongnan	Mbuti	0.294523	0.003115	94.537	67779
TibetanHO_Yunnan	Han_Qiannan	Mbuti	0.294629	0.003183	92.556	67770
TibetanHO_Yunnan	Han_Qianxinan	Mbuti	0.294264	0.003176	92.644	67396
TibetanHO_Yunnan	Han_Anshun	Mbuti	0.294516	0.003181	92.58	67815
TibetanHO_Yunnan	Han_Qiandongnan	Mbuti	0.295059	0.003214	91.803	67416
Tujia_HGDP	Han_Qiannan	Mbuti	0.30117	0.003157	95.398	68157
Tujia_HGDP	Han_Qianxinan	Mbuti	0.301187	0.003128	96.28	67964
Tujia_HGDP	Han_Anshun	Mbuti	0.301042	0.003158	95.341	68219
Tujia_HGDP	Han_Qiandongnan	Mbuti	0.301667	0.003166	95.293	67967
Vietnam_Lahu	Han_Qiannan	Mbuti	0.295802	0.003145	94.053	67789
Vietnam_Lahu	Han_Qianxinan	Mbuti	0.296046	0.003135	94.42	67561
Vietnam_Lahu	Han_Anshun	Mbuti	0.296385	0.003148	94.144	67827
Vietnam_Lahu	Han_Qiandongnan	Mbuti	0.296563	0.003183	93.161	67573
Yi_HGDP	Han_Qiannan	Mbuti	0.296118	0.003142	94.259	68207
Yi_HGDP	Han_Qianxinan	Mbuti	0.29666	0.003132	94.707	67989
Yi_HGDP	Han_Anshun	Mbuti	0.296724	0.00315	94.198	68250
Yi_HGDP	Han_Qiandongnan	Mbuti	0.296732	0.003165	93.741	68028
Qiang_Danba1	Han_Qiannan	Mbuti	0.298925	0.003153	94.804	67869
Qiang_Danba1	Han_Qianxinan	Mbuti	0.299159	0.003151	94.931	67480
Qiang_Danba1	Han_Anshun	Mbuti	0.299806	0.003165	94.729	67906
Qiang_Danba1	Han_Qiandongnan	Mbuti	0.299423	0.003217	93.077	67560
Tibetan_Xinlong1	Han_Qiannan	Mbuti	0.293196	0.003126	93.779	67885
Tibetan_Xinlong1	Han_Qianxinan	Mbuti	0.293577	0.003136	93.624	67544
Tibetan_Xinlong1	Han_Anshun	Mbuti	0.294005	0.003134	93.821	67900
Tibetan_Xinlong1	Han_Qiandongnan	Mbuti	0.293684	0.003146	93.352	67594
Qiang_Daofu1	Han_Qiannan	Mbuti	0.300301	0.003248	92.462	67715
Qiang_Daofu1	Han_Qianxinan	Mbuti	0.300473	0.00324	92.753	67294
Qiang_Daofu1	Han_Anshun	Mbuti	0.300476	0.003219	93.349	67753
Qiang_Daofu1	Han_Qiandongnan	Mbuti	0.300296	0.003261	92.075	67319
Even	Han_Qiannan	Mbuti	0.267019	0.002942	90.751	68832
Even	Han_Qianxinan	Mbuti	0.266674	0.002948	90.445	68625
Even	Han_Anshun	Mbuti	0.266857	0.002944	90.629	68877
Even	Han_Qiandongnan	Mbuti	0.266709	0.00295	90.414	68685
Evenk_FarEast	Han_Qiannan	Mbuti	0.292718	0.003321	88.144	67556
Evenk_FarEast	Han_Qianxinan	Mbuti	0.293034	0.0033	88.803	67091
Evenk_FarEast	Han_Anshun	Mbuti	0.293136	0.003302	88.782	67588
Evenk_FarEast	Han_Qiandongnan	Mbuti	0.292934	0.003334	87.865	67131
Evenk_Transbaikal	Han_Qiannan	Mbuti	0.284743	0.003079	92.482	68060
Evenk_Transbaikal	Han_Qianxinan	Mbuti	0.285122	0.003071	92.841	67774
Evenk_Transbaikal	Han_Anshun	Mbuti	0.284859	0.003068	92.856	68065
Evenk_Transbaikal	Han_Qiandongnan	Mbuti	0.28494	0.003079	92.529	67793
Hezhen_HGDP	Han_Qiannan	Mbuti	0.29427	0.003157	93.198	68170
Hezhen_HGDP	Han_Qianxinan	Mbuti	0.29425	0.003146	93.525	67911
Hezhen_HGDP	Han_Anshun	Mbuti	0.293717	0.003155	93.084	68228
Hezhen_HGDP	Han_Qiandongnan	Mbuti	0.294082	0.003175	92.627	67997
Nanai	Han_Qiannan	Mbuti	0.293339	0.003146	93.252	67996
Nanai	Han_Qianxinan	Mbuti	0.293445	0.003141	93.434	67743
Nanai	Han_Anshun	Mbuti	0.293299	0.00316	92.813	67999
Nanai	Han_Qiandongnan	Mbuti	0.293526	0.00317	92.586	67752
Negidal	Han_Qiannan	Mbuti	0.293328	0.003251	90.24	67644
Negidal	Han_Qianxinan	Mbuti	0.294041	0.003264	90.093	67225
Negidal	Han_Anshun	Mbuti	0.293764	0.003254	90.284	67659
Negidal	Han_Qiandongnan	Mbuti	0.294361	0.003281	89.73	67265
Oroqen_HGDP	Han_Qiannan	Mbuti	0.293198	0.003139	93.408	68279
Oroqen_HGDP	Han_Qianxinan	Mbuti	0.293078	0.003108	94.295	68033
Oroqen_HGDP	Han_Anshun	Mbuti	0.293028	0.003122	93.856	68300
Oroqen_HGDP	Han_Qiandongnan	Mbuti	0.293357	0.003146	93.24	68052
Ulchi	Han_Qiannan	Mbuti	0.292558	0.00314	93.172	68561
Ulchi	Han_Qianxinan	Mbuti	0.292776	0.003139	93.266	68416
Ulchi	Han_Anshun	Mbuti	0.292403	0.00314	93.113	68582
Ulchi	Han_Qiandongnan	Mbuti	0.292595	0.003146	93.013	68440
Xibo_HGDP	Han_Qiannan	Mbuti	0.294544	0.003159	93.248	68115
Xibo_HGDP	Han_Qianxinan	Mbuti	0.294865	0.00315	93.595	67845
Xibo_HGDP	Han_Anshun	Mbuti	0.29501	0.003164	93.237	68161
Xibo_HGDP	Han_Qiandongnan	Mbuti	0.294989	0.003174	92.933	67869
Altaian	Han_Qiannan	Mbuti	0.271161	0.002918	92.913	69379
Altaian	Han_Qianxinan	Mbuti	0.271452	0.002916	93.079	69272
Altaian	Han_Anshun	Mbuti	0.271242	0.00291	93.223	69390
Altaian	Han_Qiandongnan	Mbuti	0.271451	0.002918	93.024	69301
Altaian_Chelkans	Han_Qiannan	Mbuti	0.26074	0.002991	87.184	68285
Altaian_Chelkans	Han_Qianxinan	Mbuti	0.260419	0.002972	87.614	68036
Altaian_Chelkans	Han_Anshun	Mbuti	0.260499	0.002996	86.958	68329
Altaian_Chelkans	Han_Qiandongnan	Mbuti	0.260559	0.002996	86.969	68049
Bashkir_central	Han_Qiannan	Mbuti	0.238982	0.002696	88.643	69390
Bashkir_central	Han_Qianxinan	Mbuti	0.239515	0.002713	88.29	69265
Bashkir_central	Han_Anshun	Mbuti	0.239162	0.002696	88.715	69399
Bashkir_central	Han_Qiandongnan	Mbuti	0.239267	0.002705	88.446	69295
Bashkir_north	Han_Qiannan	Mbuti	0.235995	0.002709	87.113	69548
Bashkir_north	Han_Qianxinan	Mbuti	0.236465	0.002718	87.015	69427
Bashkir_north	Han_Anshun	Mbuti	0.236303	0.002707	87.307	69556
Bashkir_north	Han_Qiandongnan	Mbuti	0.236462	0.002724	86.813	69449
Bashkir_south	Han_Qiannan	Mbuti	0.24728	0.002751	89.886	69404
Bashkir_south	Han_Qianxinan	Mbuti	0.24755	0.002758	89.772	69296
Bashkir_south	Han_Anshun	Mbuti	0.247484	0.002741	90.291	69413
Bashkir_south	Han_Qiandongnan	Mbuti	0.24777	0.002746	90.237	69334
Chuvash	Han_Qiannan	Mbuti	0.234304	0.002714	86.347	69512
Chuvash	Han_Qianxinan	Mbuti	0.234503	0.002708	86.599	69336
Chuvash	Han_Anshun	Mbuti	0.234626	0.002704	86.755	69524
Chuvash	Han_Qiandongnan	Mbuti	0.234654	0.002712	86.527	69389
Dolgan	Han_Qiannan	Mbuti	0.280165	0.003083	90.864	68153
Dolgan	Han_Qianxinan	Mbuti	0.280217	0.003073	91.184	67819
Dolgan	Han_Anshun	Mbuti	0.280404	0.003086	90.867	68191
Dolgan	Han_Qiandongnan	Mbuti	0.280481	0.003091	90.751	67848
Karakalpak	Han_Qiannan	Mbuti	0.256936	0.002806	91.553	69497
Karakalpak	Han_Qianxinan	Mbuti	0.25672	0.002807	91.464	69407
Karakalpak	Han_Anshun	Mbuti	0.257152	0.002798	91.92	69503
Karakalpak	Han_Qiandongnan	Mbuti	0.257027	0.002815	91.311	69415
Kazakh	Han_Qiannan	Mbuti	0.263707	0.00288	91.575	69494
Kazakh	Han_Qianxinan	Mbuti	0.263878	0.002877	91.71	69415
Kazakh	Han_Anshun	Mbuti	0.263858	0.002872	91.871	69527
Kazakh	Han_Qiandongnan	Mbuti	0.263821	0.002886	91.407	69440
Kazakh_Aksay	Han_Qiannan	Mbuti	0.271293	0.002947	92.046	68560
Kazakh_Aksay	Han_Qianxinan	Mbuti	0.271524	0.002951	92.002	68358
Kazakh_Aksay	Han_Anshun	Mbuti	0.271437	0.002959	91.734	68605
Kazakh_Aksay	Han_Qiandongnan	Mbuti	0.271615	0.002968	91.509	68385
Khakass_Kachins	Han_Qiannan	Mbuti	0.271194	0.003008	90.147	68288
Khakass_Kachins	Han_Qianxinan	Mbuti	0.271095	0.00297	91.291	68059
Khakass_Kachins	Han_Anshun	Mbuti	0.270837	0.002996	90.386	68327
Khakass_Kachins	Han_Qiandongnan	Mbuti	0.271332	0.003007	90.235	68073
Khakass_Koibals	Han_Qiannan	Mbuti	0.270833	0.002997	90.362	68176
Khakass_Koibals	Han_Qianxinan	Mbuti	0.270836	0.00299	90.569	67907
Khakass_Koibals	Han_Anshun	Mbuti	0.270978	0.002975	91.083	68217
Khakass_Koibals	Han_Qiandongnan	Mbuti	0.271013	0.003007	90.136	67936
Khakass_Sagai	Han_Qiannan	Mbuti	0.263756	0.002905	90.794	68640
Khakass_Sagai	Han_Qianxinan	Mbuti	0.264058	0.002898	91.123	68426
Khakass_Sagai	Han_Anshun	Mbuti	0.264074	0.002873	91.931	68661
Khakass_Sagai	Han_Qiandongnan	Mbuti	0.264164	0.002897	91.177	68461
Kirghiz	Han_Qiannan	Mbuti	0.266527	0.003006	88.67	68109
Kirghiz	Han_Qianxinan	Mbuti	0.266151	0.002991	88.995	67805
Kirghiz	Han_Anshun	Mbuti	0.266618	0.00301	88.568	68160
Kirghiz	Han_Qiandongnan	Mbuti	0.266765	0.003006	88.731	67851
Kumyk	Han_Qiannan	Mbuti	0.218226	0.002638	82.733	69271
Kumyk	Han_Qianxinan	Mbuti	0.218328	0.00263	83.004	69066
Kumyk	Han_Anshun	Mbuti	0.218671	0.002631	83.102	69308
Kumyk	Han_Qiandongnan	Mbuti	0.218688	0.002653	82.418	69098
Kyrgyz_Urumqi	Han_Qiannan	Mbuti	0.268253	0.002924	91.728	69015
Kyrgyz_Urumqi	Han_Qianxinan	Mbuti	0.268365	0.002914	92.083	68841
Kyrgyz_Urumqi	Han_Anshun	Mbuti	0.268436	0.002905	92.392	69026
Kyrgyz_Urumqi	Han_Qiandongnan	Mbuti	0.268297	0.002932	91.508	68892
Salar_Xunhua	Han_Qiannan	Mbuti	0.28577	0.003068	93.132	68406
Salar_Xunhua	Han_Qianxinan	Mbuti	0.285769	0.003052	93.642	68153
Salar_Xunhua	Han_Anshun	Mbuti	0.285805	0.003061	93.382	68398
Salar_Xunhua	Han_Qiandongnan	Mbuti	0.28597	0.003066	93.277	68175
Tatar_Kazan	Han_Qiannan	Mbuti	0.231994	0.002687	86.351	69303
Tatar_Kazan	Han_Qianxinan	Mbuti	0.232398	0.002691	86.371	69131
Tatar_Kazan	Han_Anshun	Mbuti	0.232526	0.002688	86.49	69304
Tatar_Kazan	Han_Qiandongnan	Mbuti	0.232492	0.002697	86.2	69165
Tatar_Mishar	Han_Qiannan	Mbuti	0.229235	0.002695	85.066	69085
Tatar_Mishar	Han_Qianxinan	Mbuti	0.229461	0.002695	85.155	68910
Tatar_Mishar	Han_Anshun	Mbuti	0.229404	0.002718	84.404	69109
Tatar_Mishar	Han_Qiandongnan	Mbuti	0.229557	0.002711	84.679	68930
Tatar_Siberian	Han_Qiannan	Mbuti	0.251105	0.002812	89.308	69294
Tatar_Siberian	Han_Qianxinan	Mbuti	0.251123	0.002811	89.329	69209
Tatar_Siberian	Han_Anshun	Mbuti	0.251247	0.00281	89.413	69313
Tatar_Siberian	Han_Qiandongnan	Mbuti	0.251385	0.002815	89.292	69218
Tatar_Zabolotniye	Han_Qiannan	Mbuti	0.253471	0.002893	87.609	68314
Tatar_Zabolotniye	Han_Qianxinan	Mbuti	0.253047	0.002882	87.788	68017
Tatar_Zabolotniye	Han_Anshun	Mbuti	0.253439	0.002897	87.479	68363
Tatar_Zabolotniye	Han_Qiandongnan	Mbuti	0.253709	0.002887	87.893	68071
Tofalar	Han_Qiannan	Mbuti	0.277801	0.003051	91.058	68245
Tofalar	Han_Qianxinan	Mbuti	0.277847	0.003033	91.608	68003
Tofalar	Han_Anshun	Mbuti	0.277825	0.003047	91.17	68277
Tofalar	Han_Qiandongnan	Mbuti	0.27791	0.003048	91.183	68037
Tubalar	Han_Qiannan	Mbuti	0.261379	0.002923	89.425	69264
Tubalar	Han_Qianxinan	Mbuti	0.261587	0.002911	89.877	69169
Tubalar	Han_Anshun	Mbuti	0.261252	0.002925	89.325	69302
Tubalar	Han_Qiandongnan	Mbuti	0.261603	0.002931	89.242	69185
Tuvinian	Han_Qiannan	Mbuti	0.278041	0.003012	92.325	69072
Tuvinian	Han_Qianxinan	Mbuti	0.278368	0.003003	92.682	68941
Tuvinian	Han_Anshun	Mbuti	0.278066	0.003003	92.609	69094
Tuvinian	Han_Qiandongnan	Mbuti	0.278282	0.003013	92.354	68967
Uyghur_HGDP	Han_Qiannan	Mbuti	0.256942	0.002856	89.971	69122
Uyghur_HGDP	Han_Qianxinan	Mbuti	0.257157	0.002855	90.067	68944
Uyghur_HGDP	Han_Anshun	Mbuti	0.257085	0.002845	90.359	69132
Uyghur_HGDP	Han_Qiandongnan	Mbuti	0.257459	0.002861	89.98	69001
Uzbek_Khorezm	Han_Qiannan	Mbuti	0.243846	0.002755	88.521	68611
Uzbek_Khorezm	Han_Qianxinan	Mbuti	0.244551	0.002745	89.078	68392
Uzbek_Khorezm	Han_Anshun	Mbuti	0.244335	0.002756	88.646	68615
Uzbek_Khorezm	Han_Qiandongnan	Mbuti	0.244898	0.002762	88.656	68408
Uzbek_Tashkent	Han_Qiannan	Mbuti	0.243725	0.002747	88.727	68947
Uzbek_Tashkent	Han_Qianxinan	Mbuti	0.244064	0.002733	89.314	68775
Uzbek_Tashkent	Han_Anshun	Mbuti	0.243971	0.002736	89.164	68989
Uzbek_Tashkent	Han_Qiandongnan	Mbuti	0.244104	0.002739	89.136	68804
Yakut_HGDP	Han_Qiannan	Mbuti	0.28168	0.003079	91.478	68860
Yakut_HGDP	Han_Qianxinan	Mbuti	0.281962	0.003065	92.001	68736
Yakut_HGDP	Han_Anshun	Mbuti	0.282068	0.003066	92.004	68881
Yakut_HGDP	Han_Qiandongnan	Mbuti	0.281625	0.003078	91.504	68733
Yukagir	Han_Qiannan	Mbuti	0.27559	0.00296	93.089	69048
Yukagir	Han_Qianxinan	Mbuti	0.275447	0.002957	93.155	68895
Yukagir	Han_Anshun	Mbuti	0.275697	0.002956	93.283	69076
Yukagir	Han_Qiandongnan	Mbuti	0.275766	0.002969	92.883	68937
Nogai	Han_Qiannan	Mbuti	0.233657	0.00266	87.837	69207
Nogai	Han_Qianxinan	Mbuti	0.233725	0.002661	87.845	69038
Nogai	Han_Anshun	Mbuti	0.2338	0.002655	88.053	69232
Nogai	Han_Qiandongnan	Mbuti	0.233954	0.002665	87.773	69041
Nogai2	Han_Qiannan	Mbuti	0.25693	0.002854	90.031	69080
Nogai2	Han_Qianxinan	Mbuti	0.256962	0.002855	89.997	68925
Nogai2	Han_Anshun	Mbuti	0.256828	0.002842	90.356	69083
Nogai2	Han_Qiandongnan	Mbuti	0.256971	0.002858	89.925	68962
Shor_Khakassia	Han_Qiannan	Mbuti	0.26239	0.002979	88.094	68122
Shor_Khakassia	Han_Qianxinan	Mbuti	0.263359	0.002967	88.755	67821
Shor_Khakassia	Han_Anshun	Mbuti	0.262681	0.002956	88.871	68166
Shor_Khakassia	Han_Qiandongnan	Mbuti	0.262467	0.002965	88.508	67850
Shor_Mountain	Han_Qiannan	Mbuti	0.261912	0.003	87.304	68326
Shor_Mountain	Han_Qianxinan	Mbuti	0.262499	0.003007	87.289	68048
Shor_Mountain	Han_Anshun	Mbuti	0.262489	0.002989	87.81	68335
Shor_Mountain	Han_Qiandongnan	Mbuti	0.262434	0.002997	87.56	68083
Karelian	Han_Qiannan	Mbuti	0.223866	0.002671	83.821	69389
Karelian	Han_Qianxinan	Mbuti	0.224129	0.002689	83.346	69212
Karelian	Han_Anshun	Mbuti	0.224199	0.002672	83.914	69363
Karelian	Han_Qiandongnan	Mbuti	0.224103	0.002678	83.675	69193
Mansi	Han_Qiannan	Mbuti	0.254762	0.002907	87.628	68780
Mansi	Han_Qianxinan	Mbuti	0.254954	0.002904	87.796	68552
Mansi	Han_Anshun	Mbuti	0.255114	0.002908	87.73	68811
Mansi	Han_Qiandongnan	Mbuti	0.254916	0.002914	87.487	68574
Mordovian	Han_Qiannan	Mbuti	0.222874	0.002616	85.207	70193
Mordovian	Han_Qianxinan	Mbuti	0.223375	0.002625	85.095	70083
Mordovian	Han_Anshun	Mbuti	0.223236	0.002623	85.114	70188
Mordovian	Han_Qiandongnan	Mbuti	0.223329	0.002616	85.363	70113
Nganasan	Han_Qiannan	Mbuti	0.28402	0.00312	91.031	68545
Nganasan	Han_Qianxinan	Mbuti	0.283897	0.003115	91.142	68346
Nganasan	Han_Anshun	Mbuti	0.284216	0.003116	91.218	68611
Nganasan	Han_Qiandongnan	Mbuti	0.284258	0.003113	91.324	68386
Selkup	Han_Qiannan	Mbuti	0.262821	0.002939	89.422	69129
Selkup	Han_Qianxinan	Mbuti	0.262751	0.00294	89.356	69000
Selkup	Han_Anshun	Mbuti	0.26283	0.002941	89.381	69152
Selkup	Han_Qiandongnan	Mbuti	0.262909	0.002946	89.243	69030
Udmurt	Han_Qiannan	Mbuti	0.236811	0.002748	86.174	68955
Udmurt	Han_Qianxinan	Mbuti	0.237063	0.002738	86.588	68773
Udmurt	Han_Anshun	Mbuti	0.236899	0.002744	86.318	68983
Udmurt	Han_Qiandongnan	Mbuti	0.236896	0.002752	86.096	68803
Veps	Han_Qiannan	Mbuti	0.224944	0.002679	83.972	69016
Veps	Han_Qianxinan	Mbuti	0.225034	0.002693	83.577	68814
Veps	Han_Anshun	Mbuti	0.225079	0.002686	83.786	69044
Veps	Han_Qiandongnan	Mbuti	0.225104	0.002681	83.97	68821
Banlashan_MN	Han_Qiannan	Mbuti	0.29619	0.00358	82.74	67312
Banlashan_MN	Han_Qianxinan	Mbuti	0.295877	0.003529	83.853	66785
Banlashan_MN	Han_Anshun	Mbuti	0.295445	0.003509	84.187	67357
Banlashan_MN	Han_Qiandongnan	Mbuti	0.296336	0.003562	83.196	66810
Bianbian_EN	Han_Qiannan	Mbuti	0.295643	0.004095	72.189	47157
Bianbian_EN	Han_Qianxinan	Mbuti	0.295626	0.004106	72.005	46769
Bianbian_EN	Han_Anshun	Mbuti	0.294845	0.004118	71.593	47156
Bianbian_EN	Han_Qiandongnan	Mbuti	0.294594	0.004106	71.755	46771
Boisman_MN	Han_Qiannan	Mbuti	0.292714	0.00333	87.91	63537
Boisman_MN	Han_Qianxinan	Mbuti	0.292571	0.003314	88.292	63121
Boisman_MN	Han_Anshun	Mbuti	0.291776	0.003321	87.864	63579
Boisman_MN	Han_Qiandongnan	Mbuti	0.292638	0.003329	87.893	63148
Boshan_EN	Han_Qiannan	Mbuti	0.294096	0.003729	78.864	62892
Boshan_EN	Han_Qianxinan	Mbuti	0.293351	0.003769	77.827	62390
Boshan_EN	Han_Anshun	Mbuti	0.294144	0.003745	78.551	62915
Boshan_EN	Han_Qiandongnan	Mbuti	0.292904	0.003699	79.176	62404
China_Tianyuan	Han_Qiannan	Mbuti	0.243711	0.003664	66.524	59860
China_Tianyuan	Han_Qianxinan	Mbuti	0.244873	0.003706	66.072	59381
China_Tianyuan	Han_Anshun	Mbuti	0.244256	0.003682	66.343	59881
China_Tianyuan	Han_Qiandongnan	Mbuti	0.244018	0.003638	67.082	59428
Chuanyun_H	Han_Qiannan	Mbuti	0.297177	0.004957	59.947	23201
Chuanyun_H	Han_Qianxinan	Mbuti	0.29794	0.005026	59.276	23003
Chuanyun_H	Han_Anshun	Mbuti	0.298474	0.00504	59.226	23198
Chuanyun_H	Han_Qiandongnan	Mbuti	0.300429	0.005004	60.036	23042
Dacaozi_IA	Han_Qiannan	Mbuti	0.299475	0.003489	85.837	65701
Dacaozi_IA	Han_Qianxinan	Mbuti	0.299439	0.003461	86.526	65206
Dacaozi_IA	Han_Anshun	Mbuti	0.29926	0.003451	86.707	65741
Dacaozi_IA	Han_Qiandongnan	Mbuti	0.299096	0.0035	85.453	65241
Erdaojingzi_LN	Han_Qiannan	Mbuti	0.298357	0.003553	83.971	58161
Erdaojingzi_LN	Han_Qianxinan	Mbuti	0.298675	0.003553	84.059	57671
Erdaojingzi_LN	Han_Anshun	Mbuti	0.298796	0.003544	84.31	58182
Erdaojingzi_LN	Han_Qiandongnan	Mbuti	0.29839	0.003599	82.911	57711
Haminmangha_MN	Han_Qiannan	Mbuti	0.291871	0.004263	68.465	40822
Haminmangha_MN	Han_Qianxinan	Mbuti	0.292638	0.004334	67.519	40497
Haminmangha_MN	Han_Anshun	Mbuti	0.292182	0.004271	68.414	40832
Haminmangha_MN	Han_Qiandongnan	Mbuti	0.291881	0.00432	67.558	40489
Haojiatai_LBIA	Han_Qiannan	Mbuti	0.296335	0.003752	78.979	53767
Haojiatai_LBIA	Han_Qianxinan	Mbuti	0.296406	0.003722	79.64	53325
Haojiatai_LBIA	Han_Anshun	Mbuti	0.296108	0.003698	80.071	53794
Haojiatai_LBIA	Han_Qiandongnan	Mbuti	0.297379	0.00378	78.673	53354
Haojiatai_LN	Han_Qiannan	Mbuti	0.298592	0.003768	79.238	50603
Haojiatai_LN	Han_Qianxinan	Mbuti	0.298315	0.003713	80.344	50203
Haojiatai_LN	Han_Anshun	Mbuti	0.298726	0.003783	78.975	50637
Haojiatai_LN	Han_Qiandongnan	Mbuti	0.297895	0.003735	79.758	50212
Jiaozuoniecun_LBIA	Han_Qiannan	Mbuti	0.298559	0.003485	85.659	62479
Jiaozuoniecun_LBIA	Han_Qianxinan	Mbuti	0.298325	0.003471	85.951	61983
Jiaozuoniecun_LBIA	Han_Anshun	Mbuti	0.298465	0.003455	86.385	62514
Jiaozuoniecun_LBIA	Han_Qiandongnan	Mbuti	0.297671	0.003444	86.44	62016
Jinchankou_LN	Han_Qiannan	Mbuti	0.299099	0.004004	74.706	48376
Jinchankou_LN	Han_Qianxinan	Mbuti	0.298143	0.00401	74.356	47974
Jinchankou_LN	Han_Anshun	Mbuti	0.298445	0.003983	74.937	48401
Jinchankou_LN	Han_Qiandongnan	Mbuti	0.296813	0.004052	73.254	47983
Lajia_LN	Han_Qiannan	Mbuti	0.296648	0.003296	90.003	66830
Lajia_LN	Han_Qianxinan	Mbuti	0.297646	0.003333	89.313	66320
Lajia_LN	Han_Anshun	Mbuti	0.296954	0.003306	89.822	66873
Lajia_LN	Han_Qiandongnan	Mbuti	0.297537	0.003313	89.796	66368
Liangdao1_EN	Han_Qiannan	Mbuti	0.285181	0.004548	62.703	32180
Liangdao1_EN	Han_Qianxinan	Mbuti	0.284866	0.004492	63.417	31957
Liangdao1_EN	Han_Anshun	Mbuti	0.284924	0.004543	62.724	32197
Liangdao1_EN	Han_Qiandongnan	Mbuti	0.28758	0.004641	61.964	31994
Liangdao2_EN	Han_Qiannan	Mbuti	0.292093	0.003835	76.165	58022
Liangdao2_EN	Han_Qianxinan	Mbuti	0.291582	0.003787	76.999	57550
Liangdao2_EN	Han_Anshun	Mbuti	0.29088	0.003821	76.129	58052
Liangdao2_EN	Han_Qiandongnan	Mbuti	0.291433	0.003811	76.477	57577
Longtoushan_BA	Han_Qiannan	Mbuti	0.296902	0.004155	71.461	38476
Longtoushan_BA	Han_Qianxinan	Mbuti	0.296793	0.004165	71.265	38177
Longtoushan_BA	Han_Anshun	Mbuti	0.297507	0.004192	70.973	38507
Longtoushan_BA	Han_Qiandongnan	Mbuti	0.297876	0.004192	71.053	38201
Luoheguxiang_LBIA	Han_Qiannan	Mbuti	0.301255	0.003589	83.929	62320
Luoheguxiang_LBIA	Han_Qianxinan	Mbuti	0.301225	0.00355	84.86	61810
Luoheguxiang_LBIA	Han_Anshun	Mbuti	0.301577	0.003571	84.46	62355
Luoheguxiang_LBIA	Han_Qiandongnan	Mbuti	0.301883	0.003568	84.603	61851
Miaozigou_MN	Han_Qiannan	Mbuti	0.293313	0.00532	55.129	18561
Miaozigou_MN	Han_Qianxinan	Mbuti	0.295607	0.005459	54.148	18394
Miaozigou_MN	Han_Anshun	Mbuti	0.295885	0.005363	55.171	18559
Miaozigou_MN	Han_Qiandongnan	Mbuti	0.293731	0.00547	53.695	18422
Mogushan_Xianbei_IA	Han_Qiannan	Mbuti	0.296425	0.005471	54.182	17896
Mogushan_Xianbei_IA	Han_Qianxinan	Mbuti	0.295185	0.005494	53.732	17744
Mogushan_Xianbei_IA	Han_Anshun	Mbuti	0.295538	0.005425	54.48	17903
Mogushan_Xianbei_IA	Han_Qiandongnan	Mbuti	0.296344	0.005515	53.734	17757
Pingliangtai_LN	Han_Qiannan	Mbuti	0.300289	0.003387	88.672	67547
Pingliangtai_LN	Han_Qianxinan	Mbuti	0.300128	0.003402	88.211	67050
Pingliangtai_LN	Han_Anshun	Mbuti	0.29971	0.00339	88.415	67604
Pingliangtai_LN	Han_Qiandongnan	Mbuti	0.300446	0.003394	88.522	67073
Qihe_EN	Han_Qiannan	Mbuti	0.275875	0.004964	55.576	24026
Qihe_EN	Han_Qianxinan	Mbuti	0.277803	0.00499	55.67	23845
Qihe_EN	Han_Anshun	Mbuti	0.278061	0.004987	55.762	24011
Qihe_EN	Han_Qiandongnan	Mbuti	0.277554	0.005025	55.229	23830
Shimao_LN	Han_Qiannan	Mbuti	0.296039	0.00346	85.561	67092
Shimao_LN	Han_Qianxinan	Mbuti	0.296078	0.003441	86.049	66593
Shimao_LN	Han_Anshun	Mbuti	0.296281	0.003449	85.916	67151
Shimao_LN	Han_Qiandongnan	Mbuti	0.295813	0.003505	84.388	66631
Shirenzigou_IA	Han_Qiannan	Mbuti	0.254748	0.003605	70.673	48386
Shirenzigou_IA	Han_Qianxinan	Mbuti	0.255678	0.003623	70.578	48020
Shirenzigou_IA	Han_Anshun	Mbuti	0.25526	0.003609	70.722	48427
Shirenzigou_IA	Han_Qiandongnan	Mbuti	0.255986	0.0036	71.109	48036
Shirenzigou_IA_E	Han_Qiannan	Mbuti	0.273935	0.008176	33.507	6819
Shirenzigou_IA_E	Han_Qianxinan	Mbuti	0.276165	0.008266	33.411	6769
Shirenzigou_IA_E	Han_Anshun	Mbuti	0.274865	0.008308	33.083	6814
Shirenzigou_IA_E	Han_Qiandongnan	Mbuti	0.275955	0.00839	32.891	6778
Shirenzigou_IA_W	Han_Qiannan	Mbuti	0.241945	0.004779	50.631	20924
Shirenzigou_IA_W	Han_Qianxinan	Mbuti	0.240616	0.004822	49.898	20759
Shirenzigou_IA_W	Han_Anshun	Mbuti	0.241979	0.004799	50.427	20923
Shirenzigou_IA_W	Han_Qiandongnan	Mbuti	0.239581	0.004784	50.081	20780
Suogang_LN	Han_Qiannan	Mbuti	0.290779	0.009404	30.922	5702
Suogang_LN	Han_Qianxinan	Mbuti	0.290663	0.009485	30.644	5665
Suogang_LN	Han_Anshun	Mbuti	0.291435	0.009441	30.868	5696
Suogang_LN	Han_Qiandongnan	Mbuti	0.291819	0.009594	30.415	5673
Taiwan_Gongguan	Han_Qiannan	Mbuti	0.301603	0.004139	72.868	43955
Taiwan_Gongguan	Han_Qianxinan	Mbuti	0.303077	0.004136	73.281	43620
Taiwan_Gongguan	Han_Anshun	Mbuti	0.302504	0.004183	72.322	43983
Taiwan_Gongguan	Han_Qiandongnan	Mbuti	0.303826	0.004226	71.895	43617
Taiwan_Hanben	Han_Qiannan	Mbuti	0.29748	0.003163	94.048	68086
Taiwan_Hanben	Han_Qianxinan	Mbuti	0.298156	0.003125	95.424	67772
Taiwan_Hanben	Han_Anshun	Mbuti	0.297902	0.003151	94.547	68096
Taiwan_Hanben	Han_Qiandongnan	Mbuti	0.298685	0.003163	94.438	67779
Tanshishan_LN	Han_Qiannan	Mbuti	0.290982	0.0045	64.662	28669
Tanshishan_LN	Han_Qianxinan	Mbuti	0.29083	0.004516	64.394	28438
Tanshishan_LN	Han_Anshun	Mbuti	0.292298	0.004473	65.344	28650
Tanshishan_LN	Han_Qiandongnan	Mbuti	0.291953	0.004605	63.404	28435
Wadian_LN	Han_Qiannan	Mbuti	0.29863	0.003511	85.047	67323
Wadian_LN	Han_Qianxinan	Mbuti	0.298414	0.003522	84.727	66797
Wadian_LN	Han_Anshun	Mbuti	0.29868	0.003486	85.691	67363
Wadian_LN	Han_Qiandongnan	Mbuti	0.299149	0.003581	83.531	66836
Wanggou_MN	Han_Qiannan	Mbuti	0.297733	0.003624	82.149	56224
Wanggou_MN	Han_Qianxinan	Mbuti	0.297202	0.003613	82.255	55791
Wanggou_MN	Han_Anshun	Mbuti	0.298417	0.003629	82.231	56266
Wanggou_MN	Han_Qiandongnan	Mbuti	0.298193	0.003576	83.393	55833
Wuqi_EN	Han_Qiannan	Mbuti	0.282492	0.006531	43.253	13263
Wuqi_EN	Han_Qianxinan	Mbuti	0.282804	0.00663	42.652	13121
Wuqi_EN	Han_Anshun	Mbuti	0.284133	0.006607	43.007	13257
Wuqi_EN	Han_Qiandongnan	Mbuti	0.283085	0.006649	42.573	13129
Wuzhuangguoliang_LN	Han_Qiannan	Mbuti	0.320104	0.009936	32.217	5190
Wuzhuangguoliang_LN	Han_Qianxinan	Mbuti	0.321767	0.010084	31.909	5153
Wuzhuangguoliang_LN	Han_Anshun	Mbuti	0.320571	0.010043	31.919	5192
Wuzhuangguoliang_LN	Han_Qiandongnan	Mbuti	0.319668	0.010154	31.482	5157
Xiaogao_EN	Han_Qiannan	Mbuti	0.291112	0.003819	76.224	59349
Xiaogao_EN	Han_Qianxinan	Mbuti	0.290051	0.003774	76.853	58862
Xiaogao_EN	Han_Anshun	Mbuti	0.2904	0.003814	76.15	59368
Xiaogao_EN	Han_Qiandongnan	Mbuti	0.290467	0.003856	75.322	58877
Xiaojingshan_EN	Han_Qiannan	Mbuti	0.290688	0.004103	70.855	39361
Xiaojingshan_EN	Han_Qianxinan	Mbuti	0.291801	0.004144	70.416	39073
Xiaojingshan_EN	Han_Anshun	Mbuti	0.291347	0.004118	70.742	39367
Xiaojingshan_EN	Han_Qiandongnan	Mbuti	0.292107	0.004152	70.345	39087
Xiaowu_MN	Han_Qiannan	Mbuti	0.297688	0.003608	82.502	66639
Xiaowu_MN	Han_Qianxinan	Mbuti	0.297378	0.003576	83.156	66091
Xiaowu_MN	Han_Anshun	Mbuti	0.29677	0.003589	82.699	66676
Xiaowu_MN	Han_Qiandongnan	Mbuti	0.298547	0.00363	82.239	66135
Xinancheng_WZML	Han_Qiannan	Mbuti	0.300944	0.003223	93.385	67962
Xinancheng_WZML	Han_Qianxinan	Mbuti	0.300889	0.003205	93.868	67618
Xinancheng_WZML	Han_Anshun	Mbuti	0.301176	0.003208	93.884	68011
Xinancheng_WZML	Han_Qiandongnan	Mbuti	0.301206	0.003224	93.432	67658
Xitoucun_LN	Han_Qiannan	Mbuti	0.286015	0.004029	70.985	38932
Xitoucun_LN	Han_Qianxinan	Mbuti	0.285587	0.003972	71.904	38647
Xitoucun_LN	Han_Anshun	Mbuti	0.285676	0.004007	71.289	38943
Xitoucun_LN	Han_Qiandongnan	Mbuti	0.286855	0.004007	71.593	38674
Yumin_EN	Han_Qiannan	Mbuti	0.28698	0.003815	75.234	56655
Yumin_EN	Han_Qianxinan	Mbuti	0.287361	0.00383	75.036	56214
Yumin_EN	Han_Anshun	Mbuti	0.286653	0.00379	75.639	56694
Yumin_EN	Han_Qiandongnan	Mbuti	0.287479	0.003816	75.334	56226
Zhalainuoer_EN	Han_Qiannan	Mbuti	0.28883	0.006435	44.882	12282
Zhalainuoer_EN	Han_Qianxinan	Mbuti	0.290197	0.006493	44.694	12172
Zhalainuoer_EN	Han_Anshun	Mbuti	0.290227	0.006433	45.113	12278
Zhalainuoer_EN	Han_Qiandongnan	Mbuti	0.287148	0.006452	44.502	12186
Zhalainuoer_IA	Han_Qiannan	Mbuti	0.279382	0.010383	26.909	3847
Zhalainuoer_IA	Han_Qianxinan	Mbuti	0.280692	0.010414	26.954	3826
Zhalainuoer_IA	Han_Anshun	Mbuti	0.282161	0.01057	26.695	3869
Zhalainuoer_IA	Han_Qiandongnan	Mbuti	0.282659	0.010387	27.213	3835
Zongri_LN1	Han_Qiannan	Mbuti	0.27673	0.006497	42.596	10428
Zongri_LN1	Han_Qianxinan	Mbuti	0.278177	0.006524	42.642	10347
Zongri_LN1	Han_Anshun	Mbuti	0.282206	0.006569	42.962	10446
Zongri_LN1	Han_Qiandongnan	Mbuti	0.281751	0.006531	43.138	10342
Zongri_LN2	Han_Qiannan	Mbuti	0.280869	0.00761	36.909	8569
Zongri_LN2	Han_Qianxinan	Mbuti	0.277876	0.00768	36.18	8488
Zongri_LN2	Han_Anshun	Mbuti	0.281005	0.007578	37.082	8563
Zongri_LN2	Han_Qiandongnan	Mbuti	0.282022	0.007606	37.078	8501
Zongri_LN3	Han_Qiannan	Mbuti	0.285279	0.008287	34.424	7579
Zongri_LN3	Han_Qianxinan	Mbuti	0.290518	0.008303	34.989	7501
Zongri_LN3	Han_Anshun	Mbuti	0.284493	0.008305	34.255	7577
Zongri_LN3	Han_Qiandongnan	Mbuti	0.288831	0.008476	34.077	7503
India_Harappan_published	Han_Qiannan	Mbuti	0.213947	0.013922	15.368	1960
India_Harappan_published	Han_Qianxinan	Mbuti	0.211791	0.013889	15.249	1938
India_Harappan_published	Han_Anshun	Mbuti	0.21473	0.013781	15.582	1946
India_Harappan_published	Han_Qiandongnan	Mbuti	0.209288	0.013959	14.993	1939
India_RoopkundA	Han_Qiannan	Mbuti	0.229342	0.002776	82.617	63410
India_RoopkundA	Han_Qianxinan	Mbuti	0.229606	0.002794	82.18	63102
India_RoopkundA	Han_Anshun	Mbuti	0.229549	0.002813	81.604	63432
India_RoopkundA	Han_Qiandongnan	Mbuti	0.229782	0.002787	82.453	63136
India_RoopkundB	Han_Qiannan	Mbuti	0.212687	0.0027	78.774	65082
India_RoopkundB	Han_Qianxinan	Mbuti	0.212559	0.002721	78.118	64739
India_RoopkundB	Han_Anshun	Mbuti	0.212784	0.002695	78.954	65083
India_RoopkundB	Han_Qiandongnan	Mbuti	0.212998	0.002701	78.854	64762
India_RoopkundC	Han_Qiannan	Mbuti	0.286698	0.005032	56.972	25325
India_RoopkundC	Han_Qianxinan	Mbuti	0.28555	0.005019	56.895	25119
India_RoopkundC	Han_Anshun	Mbuti	0.285611	0.005107	55.928	25360
India_RoopkundC	Han_Qiandongnan	Mbuti	0.287123	0.005038	56.992	25145
Indian_GreatAndaman_100BP	Han_Qiannan	Mbuti	0.245495	0.003366	72.94	67449
Indian_GreatAndaman_100BP	Han_Qianxinan	Mbuti	0.246029	0.003335	73.779	66940
Indian_GreatAndaman_100BP	Han_Anshun	Mbuti	0.245843	0.003347	73.457	67493
Indian_GreatAndaman_100BP	Han_Qiandongnan	Mbuti	0.245875	0.003368	72.993	66971
LoyangUjung_IA1	Han_Qiannan	Mbuti	0.273616	0.012804	21.37	2781
LoyangUjung_IA1	Han_Qianxinan	Mbuti	0.266275	0.012737	20.906	2766
LoyangUjung_IA1	Han_Anshun	Mbuti	0.271928	0.012595	21.589	2794
LoyangUjung_IA1	Han_Qiandongnan	Mbuti	0.271388	0.012744	21.295	2766
LoyangUjung_IA2	Han_Qiannan	Mbuti	0.269237	0.009549	28.196	5618
LoyangUjung_IA2	Han_Qianxinan	Mbuti	0.273495	0.009607	28.467	5586
LoyangUjung_IA2	Han_Anshun	Mbuti	0.271956	0.0095	28.626	5632
LoyangUjung_IA2	Han_Qiandongnan	Mbuti	0.271078	0.009617	28.186	5579
Iran_TepeAbdulHosein_N	Han_Qiannan	Mbuti	0.209278	0.002899	72.178	63764
Iran_TepeAbdulHosein_N	Han_Qianxinan	Mbuti	0.208897	0.002939	71.067	63307
Iran_TepeAbdulHosein_N	Han_Anshun	Mbuti	0.20917	0.002947	70.979	63808
Iran_TepeAbdulHosein_N	Han_Qiandongnan	Mbuti	0.209832	0.002956	70.982	63329
Iran_C_HajjiFiruz	Han_Qiannan	Mbuti	0.208214	0.002899	71.813	63346
Iran_C_HajjiFiruz	Han_Qianxinan	Mbuti	0.208577	0.002931	71.151	62940
Iran_C_HajjiFiruz	Han_Anshun	Mbuti	0.209431	0.00292	71.723	63366
Iran_C_HajjiFiruz	Han_Qiandongnan	Mbuti	0.208433	0.002922	71.327	62982
Iran_C_SehGabi	Han_Qiannan	Mbuti	0.208881	0.002851	73.275	63146
Iran_C_SehGabi	Han_Qianxinan	Mbuti	0.208904	0.002917	71.624	62759
Iran_C_SehGabi	Han_Anshun	Mbuti	0.209483	0.002897	72.298	63162
Iran_C_SehGabi	Han_Qiandongnan	Mbuti	0.20905	0.002924	71.487	62769
Iran_BA2_ShahrISokhta_published	Han_Qiannan	Mbuti	0.224839	0.003147	71.436	52967
Iran_BA2_ShahrISokhta_published	Han_Qianxinan	Mbuti	0.225598	0.00316	71.402	52617
Iran_BA2_ShahrISokhta_published	Han_Anshun	Mbuti	0.224847	0.003178	70.762	52986
Iran_BA2_ShahrISokhta_published	Han_Qiandongnan	Mbuti	0.225017	0.003182	70.711	52623
Iran_BA1_ShahrISokhta	Han_Qiannan	Mbuti	0.216111	0.002951	73.234	59058
Iran_BA1_ShahrISokhta	Han_Qianxinan	Mbuti	0.215981	0.002939	73.483	58715
Iran_BA1_ShahrISokhta	Han_Anshun	Mbuti	0.216118	0.002962	72.97	59086
Iran_BA1_ShahrISokhta	Han_Qiandongnan	Mbuti	0.216474	0.002975	72.76	58742
Iran_GanjDareh_N	Han_Qiannan	Mbuti	0.208163	0.002778	74.925	65018
Iran_GanjDareh_N	Han_Qianxinan	Mbuti	0.207654	0.002786	74.541	64614
Iran_GanjDareh_N	Han_Anshun	Mbuti	0.207959	0.002792	74.487	65045
Iran_GanjDareh_N	Han_Qiandongnan	Mbuti	0.208055	0.002804	74.208	64632
Iran_C_TepeHissar	Han_Qiannan	Mbuti	0.211348	0.002755	76.711	61777
Iran_C_TepeHissar	Han_Qianxinan	Mbuti	0.210805	0.002744	76.826	61419
Iran_C_TepeHissar	Han_Anshun	Mbuti	0.210927	0.002751	76.674	61767
Iran_C_TepeHissar	Han_Qiandongnan	Mbuti	0.210718	0.002738	76.966	61442
Japan_Jomon	Han_Qiannan	Mbuti	0.270328	0.003447	78.421	65739
Japan_Jomon	Han_Qianxinan	Mbuti	0.271669	0.003419	79.467	65258
Japan_Jomon	Han_Anshun	Mbuti	0.270172	0.003415	79.103	65763
Japan_Jomon	Han_Qiandongnan	Mbuti	0.271933	0.003452	78.776	65270
Kazakhstan_Sarmatian	Han_Qiannan	Mbuti	0.222743	0.003306	67.372	51046
Kazakhstan_Sarmatian	Han_Qianxinan	Mbuti	0.221265	0.003362	65.821	50662
Kazakhstan_Sarmatian	Han_Anshun	Mbuti	0.221049	0.003328	66.42	51085
Kazakhstan_Sarmatian	Han_Qiandongnan	Mbuti	0.221893	0.003317	66.889	50701
Kazakhstan_Wusun	Han_Qiannan	Mbuti	0.229397	0.003316	69.172	62780
Kazakhstan_Wusun	Han_Qianxinan	Mbuti	0.229745	0.00333	68.992	62334
Kazakhstan_Wusun	Han_Anshun	Mbuti	0.229859	0.003309	69.475	62836
Kazakhstan_Wusun	Han_Qiandongnan	Mbuti	0.231852	0.003313	69.982	62349
Kazakhstan_Eneolithic_Botai	Han_Qiannan	Mbuti	0.241955	0.00305	79.321	68052
Kazakhstan_Eneolithic_Botai	Han_Qianxinan	Mbuti	0.241631	0.003034	79.63	67602
Kazakhstan_Eneolithic_Botai	Han_Anshun	Mbuti	0.240997	0.003054	78.899	68093
Kazakhstan_Eneolithic_Botai	Han_Qiandongnan	Mbuti	0.242146	0.00308	78.623	67631
Kazakhstan_Kumsay_EBA	Han_Qiannan	Mbuti	0.231074	0.003138	73.635	59209
Kazakhstan_Kumsay_EBA	Han_Qianxinan	Mbuti	0.23219	0.003129	74.204	58843
Kazakhstan_Kumsay_EBA	Han_Anshun	Mbuti	0.230989	0.003125	73.908	59241
Kazakhstan_Kumsay_EBA	Han_Qiandongnan	Mbuti	0.231824	0.003129	74.083	58840
Kazakhstan_MLBA_KazakhMys	Han_Qiannan	Mbuti	0.216341	0.002971	72.824	59540
Kazakhstan_MLBA_KazakhMys	Han_Qianxinan	Mbuti	0.216341	0.002982	72.548	59149
Kazakhstan_MLBA_KazakhMys	Han_Anshun	Mbuti	0.21615	0.00294	73.513	59570
Kazakhstan_MLBA_KazakhMys	Han_Qiandongnan	Mbuti	0.216394	0.002981	72.594	59161
Kazakhstan_Nomad_IA	Han_Qiannan	Mbuti	0.234225	0.003021	77.535	66218
Kazakhstan_Nomad_IA	Han_Qianxinan	Mbuti	0.234781	0.00301	77.996	65777
Kazakhstan_Nomad_IA	Han_Anshun	Mbuti	0.234807	0.003029	77.521	66264
Kazakhstan_Nomad_IA	Han_Qiandongnan	Mbuti	0.234355	0.003056	76.683	65795
Kazakhstan_Medieval_Nomad	Han_Qiannan	Mbuti	0.259302	0.003442	75.337	59615
Kazakhstan_Medieval_Nomad	Han_Qianxinan	Mbuti	0.259908	0.003437	75.612	59184
Kazakhstan_Medieval_Nomad	Han_Anshun	Mbuti	0.258297	0.003411	75.717	59668
Kazakhstan_Medieval_Nomad	Han_Qiandongnan	Mbuti	0.259242	0.003416	75.898	59206
Kazakhstan_MLBA_Aktogai	Han_Qiannan	Mbuti	0.219121	0.002889	75.841	62579
Kazakhstan_MLBA_Aktogai	Han_Qianxinan	Mbuti	0.21981	0.002891	76.036	62228
Kazakhstan_MLBA_Aktogai	Han_Anshun	Mbuti	0.218807	0.002892	75.659	62616
Kazakhstan_MLBA_Aktogai	Han_Qiandongnan	Mbuti	0.219257	0.00291	75.346	62269
Kazakhstan_MLBA_Kairan	Han_Qiannan	Mbuti	0.217172	0.002921	74.348	61100
Kazakhstan_MLBA_Kairan	Han_Qianxinan	Mbuti	0.217484	0.002934	74.128	60704
Kazakhstan_MLBA_Kairan	Han_Anshun	Mbuti	0.217314	0.00294	73.906	61115
Kazakhstan_MLBA_Kairan	Han_Qiandongnan	Mbuti	0.217446	0.002959	73.495	60727
Kazakhstan_CentralSaka	Han_Qiannan	Mbuti	0.246517	0.003121	78.992	66316
Kazakhstan_CentralSaka	Han_Qianxinan	Mbuti	0.247118	0.003107	79.548	65898
Kazakhstan_CentralSaka	Han_Anshun	Mbuti	0.246929	0.003116	79.239	66350
Kazakhstan_CentralSaka	Han_Qiandongnan	Mbuti	0.246881	0.003121	79.111	65914
Kazakhstan_Kangju	Han_Qiannan	Mbuti	0.22285	0.002913	76.504	66244
Kazakhstan_Kangju	Han_Qianxinan	Mbuti	0.223078	0.002912	76.598	65818
Kazakhstan_Kangju	Han_Anshun	Mbuti	0.222427	0.002909	76.455	66283
Kazakhstan_Kangju	Han_Qiandongnan	Mbuti	0.222885	0.002908	76.636	65853
Kazakhstan_LBA_Zevakinskiy	Han_Qiannan	Mbuti	0.231738	0.002918	79.403	63651
Kazakhstan_LBA_Zevakinskiy	Han_Qianxinan	Mbuti	0.231812	0.002931	79.093	63283
Kazakhstan_LBA_Zevakinskiy	Han_Anshun	Mbuti	0.232223	0.002919	79.551	63666
Kazakhstan_LBA_Zevakinskiy	Han_Qiandongnan	Mbuti	0.231986	0.002909	79.741	63304
Kazakhstan_MLBA_OyDzhaylau	Han_Qiannan	Mbuti	0.220263	0.002975	74.027	62223
Kazakhstan_MLBA_OyDzhaylau	Han_Qianxinan	Mbuti	0.219542	0.002951	74.385	61829
Kazakhstan_MLBA_OyDzhaylau	Han_Anshun	Mbuti	0.219935	0.002981	73.769	62227
Kazakhstan_MLBA_OyDzhaylau	Han_Qiandongnan	Mbuti	0.220106	0.002969	74.13	61863
Kazakhstan_MLBA_Alakul_Maitan	Han_Qiannan	Mbuti	0.215855	0.002797	77.171	66524
Kazakhstan_MLBA_Alakul_Maitan	Han_Qianxinan	Mbuti	0.216192	0.002814	76.821	66182
Kazakhstan_MLBA_Alakul_Maitan	Han_Anshun	Mbuti	0.215914	0.002787	77.476	66560
Kazakhstan_MLBA_Alakul_Maitan	Han_Qiandongnan	Mbuti	0.215825	0.002795	77.217	66221
Kyrgyzstan_Medieval_Nomad	Han_Qiannan	Mbuti	0.277009	0.003204	86.446	65689
Kyrgyzstan_Medieval_Nomad	Han_Qianxinan	Mbuti	0.276643	0.003212	86.119	65217
Kyrgyzstan_Medieval_Nomad	Han_Anshun	Mbuti	0.277383	0.003222	86.091	65761
Kyrgyzstan_Medieval_Nomad	Han_Qiandongnan	Mbuti	0.277789	0.003215	86.393	65259
Kyrgyzstan_TianShanHun	Han_Qiannan	Mbuti	0.240289	0.002787	86.222	68758
Kyrgyzstan_TianShanHun	Han_Qianxinan	Mbuti	0.240105	0.002799	85.775	68520
Kyrgyzstan_TianShanHun	Han_Anshun	Mbuti	0.23991	0.002776	86.419	68800
Kyrgyzstan_TianShanHun	Han_Qiandongnan	Mbuti	0.240132	0.002796	85.876	68527
Kyrgyzstan_TianShanSaka	Han_Qiannan	Mbuti	0.233494	0.002871	81.339	67244
Kyrgyzstan_TianShanSaka	Han_Qianxinan	Mbuti	0.233627	0.002868	81.45	66833
Kyrgyzstan_TianShanSaka	Han_Anshun	Mbuti	0.233938	0.002861	81.771	67260
Kyrgyzstan_TianShanSaka	Han_Qiandongnan	Mbuti	0.233918	0.002848	82.13	66824
PhaFaen_Hoabinhian	Han_Qiannan	Mbuti	0.239693	0.004504	53.22	26673
PhaFaen_Hoabinhian	Han_Qianxinan	Mbuti	0.239786	0.004584	52.314	26426
PhaFaen_Hoabinhian	Han_Anshun	Mbuti	0.239437	0.004512	53.064	26691
PhaFaen_Hoabinhian	Han_Qiandongnan	Mbuti	0.23886	0.004573	52.227	26464
TamHang_BA	Han_Qiannan	Mbuti	0.283043	0.005661	50.001	17551
TamHang_BA	Han_Qianxinan	Mbuti	0.283044	0.005637	50.208	17443
TamHang_BA	Han_Anshun	Mbuti	0.280833	0.005571	50.405	17566
TamHang_BA	Han_Qiandongnan	Mbuti	0.284423	0.005669	50.169	17414
TamHang_Unknown	Han_Qiannan	Mbuti	0.298192	0.009306	32.044	5756
TamHang_Unknown	Han_Qianxinan	Mbuti	0.299139	0.009366	31.938	5716
TamHang_Unknown	Han_Anshun	Mbuti	0.29642	0.009425	31.451	5775
TamHang_Unknown	Han_Qiandongnan	Mbuti	0.302769	0.009564	31.659	5707
TamPaPing_LNBA	Han_Qiannan	Mbuti	0.283672	0.003932	72.138	49194
TamPaPing_LNBA	Han_Qianxinan	Mbuti	0.28525	0.00393	72.575	48780
TamPaPing_LNBA	Han_Anshun	Mbuti	0.284511	0.003942	72.176	49228
TamPaPing_LNBA	Han_Qiandongnan	Mbuti	0.286279	0.003967	72.167	48810
GuaCha_Hoabinhian	Han_Qiannan	Mbuti	0.235901	0.008865	26.611	6235
GuaCha_Hoabinhian	Han_Qianxinan	Mbuti	0.236596	0.008809	26.859	6177
GuaCha_Hoabinhian	Han_Anshun	Mbuti	0.233944	0.008752	26.731	6223
GuaCha_Hoabinhian	Han_Qiandongnan	Mbuti	0.235257	0.008874	26.511	6186
GuaCha_LN	Han_Qiannan	Mbuti	0.283734	0.00375	75.66	54238
GuaCha_LN	Han_Qianxinan	Mbuti	0.284864	0.003807	74.827	53772
GuaCha_LN	Han_Anshun	Mbuti	0.28406	0.003804	74.666	54280
GuaCha_LN	Han_Qiandongnan	Mbuti	0.284275	0.003847	73.892	53808
Kinabatagan_His	Han_Qiannan	Mbuti	0.296913	0.004837	61.39	27135
Kinabatagan_His	Han_Qianxinan	Mbuti	0.298734	0.004918	60.748	26922
Kinabatagan_His	Han_Anshun	Mbuti	0.297595	0.004889	60.865	27160
Kinabatagan_His	Han_Qiandongnan	Mbuti	0.298618	0.004907	60.859	26897
SupuHujung_His	Han_Qiannan	Mbuti	0.292744	0.007914	36.989	8838
SupuHujung_His	Han_Qianxinan	Mbuti	0.293044	0.008013	36.57	8787
SupuHujung_His	Han_Anshun	Mbuti	0.294366	0.008046	36.585	8870
SupuHujung_His	Han_Qiandongnan	Mbuti	0.293841	0.008085	36.342	8781
Khovsgol_LBA	Han_Qiannan	Mbuti	0.276033	0.003085	89.476	66980
Khovsgol_LBA	Han_Qianxinan	Mbuti	0.276426	0.003092	89.407	66612
Khovsgol_LBA	Han_Anshun	Mbuti	0.27605	0.003101	89.031	66987
Khovsgol_LBA	Han_Qiandongnan	Mbuti	0.276532	0.003104	89.09	66655
Mongolia_N_East	Han_Qiannan	Mbuti	0.287611	0.003483	82.569	60869
Mongolia_N_East	Han_Qianxinan	Mbuti	0.288496	0.003517	82.018	60374
Mongolia_N_East	Han_Anshun	Mbuti	0.286808	0.003508	81.758	60900
Mongolia_N_East	Han_Qiandongnan	Mbuti	0.287646	0.003511	81.932	60417
Mongolia_EBA_1_Ulgii	Han_Qiannan	Mbuti	0.276529	0.003264	84.709	62778
Mongolia_EBA_1_Ulgii	Han_Qianxinan	Mbuti	0.275881	0.003297	83.669	62353
Mongolia_EBA_1_Ulgii	Han_Anshun	Mbuti	0.2761	0.003269	84.462	62789
Mongolia_EBA_1_Ulgii	Han_Qiandongnan	Mbuti	0.27547	0.003281	83.969	62363
Mongolia_LBA_3_MongunTaiga	Han_Qiannan	Mbuti	0.248149	0.003107	79.866	62530
Mongolia_LBA_3_MongunTaiga	Han_Qianxinan	Mbuti	0.248297	0.003128	79.369	62118
Mongolia_LBA_3_MongunTaiga	Han_Anshun	Mbuti	0.247978	0.003096	80.099	62577
Mongolia_LBA_3_MongunTaiga	Han_Qiandongnan	Mbuti	0.248054	0.003118	79.552	62142
XiongNu	Han_Qiannan	Mbuti	0.297268	0.003336	89.113	67666
XiongNu	Han_Qianxinan	Mbuti	0.296733	0.003332	89.061	67159
XiongNu	Han_Anshun	Mbuti	0.296687	0.003307	89.715	67711
XiongNu	Han_Qiandongnan	Mbuti	0.297277	0.003375	88.078	67192
Mongolia_LBA_2_Ulaanzukh	Han_Qiannan	Mbuti	0.289111	0.003431	84.257	60814
Mongolia_LBA_2_Ulaanzukh	Han_Qianxinan	Mbuti	0.289532	0.003426	84.512	60349
Mongolia_LBA_2_Ulaanzukh	Han_Anshun	Mbuti	0.289393	0.003426	84.46	60836
Mongolia_LBA_2_Ulaanzukh	Han_Qiandongnan	Mbuti	0.289804	0.003427	84.568	60385
Mongolia_N_North	Han_Qiannan	Mbuti	0.287656	0.003265	88.105	65527
Mongolia_N_North	Han_Qianxinan	Mbuti	0.287564	0.00324	88.767	65095
Mongolia_N_North	Han_Anshun	Mbuti	0.28759	0.003268	88.001	65546
Mongolia_N_North	Han_Qiandongnan	Mbuti	0.287892	0.003288	87.568	65150
Mongolia_LBA_4_CenterWest	Han_Qiannan	Mbuti	0.278395	0.003061	90.96	67139
Mongolia_LBA_4_CenterWest	Han_Qianxinan	Mbuti	0.278352	0.003052	91.189	66776
Mongolia_LBA_4_CenterWest	Han_Anshun	Mbuti	0.278605	0.003049	91.378	67163
Mongolia_LBA_4_CenterWest	Han_Qiandongnan	Mbuti	0.278962	0.00308	90.561	66803
Mongolia_EIA_1_SlabGrave	Han_Qiannan	Mbuti	0.287625	0.003113	92.405	66961
Mongolia_EIA_1_SlabGrave	Han_Qianxinan	Mbuti	0.287725	0.003098	92.883	66618
Mongolia_EIA_1_SlabGrave	Han_Anshun	Mbuti	0.287585	0.00309	93.064	66991
Mongolia_EIA_1_SlabGrave	Han_Qiandongnan	Mbuti	0.287914	0.003103	92.793	66659
Mongolia_EIA_4_Sagly	Han_Qiannan	Mbuti	0.248063	0.002845	87.181	67898
Mongolia_EIA_4_Sagly	Han_Qianxinan	Mbuti	0.248208	0.002869	86.507	67611
Mongolia_EIA_4_Sagly	Han_Anshun	Mbuti	0.248249	0.002847	87.208	67919
Mongolia_EIA_4_Sagly	Han_Qiandongnan	Mbuti	0.247899	0.002866	86.511	67641
lateMed_Mongol	Han_Qiannan	Mbuti	0.281791	0.003019	93.338	69088
lateMed_Mongol	Han_Qianxinan	Mbuti	0.281771	0.003003	93.82	68970
lateMed_Mongol	Han_Anshun	Mbuti	0.28182	0.003007	93.716	69126
lateMed_Mongol	Han_Qiandongnan	Mbuti	0.281926	0.003021	93.308	69008
lateXiongnu	Han_Qiannan	Mbuti	0.279739	0.003065	91.273	68435
lateXiongnu	Han_Qianxinan	Mbuti	0.279758	0.003043	91.925	68183
lateXiongnu	Han_Anshun	Mbuti	0.279737	0.003056	91.544	68483
lateXiongnu	Han_Qiandongnan	Mbuti	0.279803	0.003068	91.197	68233
lateXiongnu_sarmatian	Han_Qiannan	Mbuti	0.230603	0.002739	84.194	68217
lateXiongnu_sarmatian	Han_Qianxinan	Mbuti	0.230562	0.00275	83.831	67923
lateXiongnu_sarmatian	Han_Anshun	Mbuti	0.230723	0.002736	84.342	68256
lateXiongnu_sarmatian	Han_Qiandongnan	Mbuti	0.230521	0.002753	83.734	67928
lateMed_Khitan	Han_Qiannan	Mbuti	0.289972	0.003607	80.387	59471
lateMed_Khitan	Han_Qianxinan	Mbuti	0.289859	0.003578	81.015	59015
lateMed_Khitan	Han_Anshun	Mbuti	0.290162	0.003599	80.612	59455
lateMed_Khitan	Han_Qiandongnan	Mbuti	0.289896	0.003656	79.302	59011
earlyMed_Turk	Han_Qiannan	Mbuti	0.263346	0.003022	87.152	67158
earlyMed_Turk	Han_Qianxinan	Mbuti	0.263708	0.003041	86.716	66768
earlyMed_Turk	Han_Anshun	Mbuti	0.263856	0.003033	86.99	67208
earlyMed_Turk	Han_Qiandongnan	Mbuti	0.263011	0.003025	86.956	66787
Ulaanzuukh_SlabGrave	Han_Qiannan	Mbuti	0.289264	0.003154	91.727	67592
Ulaanzuukh_SlabGrave	Han_Qianxinan	Mbuti	0.289645	0.003172	91.313	67233
Ulaanzuukh_SlabGrave	Han_Anshun	Mbuti	0.288918	0.003169	91.157	67618
Ulaanzuukh_SlabGrave	Han_Qiandongnan	Mbuti	0.289517	0.003165	91.461	67257
Chandman_IA	Han_Qiannan	Mbuti	0.244276	0.002916	83.761	67412
Chandman_IA	Han_Qianxinan	Mbuti	0.244497	0.00293	83.44	67052
Chandman_IA	Han_Anshun	Mbuti	0.244355	0.002927	83.494	67458
Chandman_IA	Han_Qiandongnan	Mbuti	0.244427	0.002941	83.107	67053
Chemurchek_northAlai	Han_Qiannan	Mbuti	0.279627	0.003582	78.058	64035
Chemurchek_northAlai	Han_Qianxinan	Mbuti	0.279049	0.003599	77.535	63528
Chemurchek_northAlai	Han_Anshun	Mbuti	0.279578	0.003605	77.545	64059
Chemurchek_northAlai	Han_Qiandongnan	Mbuti	0.279316	0.003629	76.977	63567
eastMongolia_preBA	Han_Qiannan	Mbuti	0.286648	0.004098	69.946	39296
eastMongolia_preBA	Han_Qianxinan	Mbuti	0.286378	0.004146	69.075	38967
eastMongolia_preBA	Han_Anshun	Mbuti	0.286943	0.004103	69.93	39326
eastMongolia_preBA	Han_Qiandongnan	Mbuti	0.285831	0.004137	69.092	39014
Altai_MLBA	Han_Qiannan	Mbuti	0.247916	0.002961	83.731	67342
Altai_MLBA	Han_Qianxinan	Mbuti	0.248392	0.002974	83.518	66985
Altai_MLBA	Han_Anshun	Mbuti	0.24853	0.002959	83.989	67380
Altai_MLBA	Han_Qiandongnan	Mbuti	0.248436	0.002971	83.613	66991
Chemurchek_southAltai	Han_Qiannan	Mbuti	0.223759	0.003407	65.669	61232
Chemurchek_southAltai	Han_Qianxinan	Mbuti	0.225097	0.003452	65.202	60756
Chemurchek_southAltai	Han_Anshun	Mbuti	0.224353	0.003401	65.959	61246
Chemurchek_southAltai	Han_Qiandongnan	Mbuti	0.224244	0.003381	66.317	60791
earlyMed_Uigur	Han_Qiannan	Mbuti	0.246683	0.002825	87.325	68368
earlyMed_Uigur	Han_Qianxinan	Mbuti	0.246784	0.00281	87.827	68058
earlyMed_Uigur	Han_Anshun	Mbuti	0.246848	0.002829	87.267	68396
earlyMed_Uigur	Han_Qiandongnan	Mbuti	0.247247	0.002829	87.389	68094
earlyXiongnu_rest	Han_Qiannan	Mbuti	0.278332	0.003136	88.745	65983
earlyXiongnu_rest	Han_Qianxinan	Mbuti	0.278843	0.003137	88.892	65543
earlyXiongnu_rest	Han_Anshun	Mbuti	0.278313	0.003141	88.601	66020
earlyXiongnu_rest	Han_Qiandongnan	Mbuti	0.278677	0.003167	87.997	65565
Afanasievo_Mongolia	Han_Qiannan	Mbuti	0.219717	0.003125	70.309	57503
Afanasievo_Mongolia	Han_Qianxinan	Mbuti	0.220522	0.003161	69.771	57077
Afanasievo_Mongolia	Han_Anshun	Mbuti	0.219798	0.003127	70.301	57500
Afanasievo_Mongolia	Han_Qiandongnan	Mbuti	0.219336	0.003111	70.507	57110
earlyXiongnu_west	Han_Qiannan	Mbuti	0.242479	0.003056	79.332	65529
earlyXiongnu_west	Han_Qianxinan	Mbuti	0.242859	0.003059	79.4	65123
earlyXiongnu_west	Han_Anshun	Mbuti	0.241855	0.003045	79.43	65570
earlyXiongnu_west	Han_Qiandongnan	Mbuti	0.242787	0.00308	78.819	65167
lateXiongnu_han	Han_Qiannan	Mbuti	0.287327	0.003197	89.887	67372
lateXiongnu_han	Han_Qianxinan	Mbuti	0.287344	0.003194	89.972	66971
lateXiongnu_han	Han_Anshun	Mbuti	0.287352	0.003196	89.918	67414
lateXiongnu_han	Han_Qiandongnan	Mbuti	0.287566	0.00323	89.023	67017
Fofonovo_EN	Han_Qiannan	Mbuti	0.286299	0.00377	75.946	53626
Fofonovo_EN	Han_Qianxinan	Mbuti	0.286289	0.003816	75.015	53206
Fofonovo_EN	Han_Anshun	Mbuti	0.28567	0.003757	76.027	53641
Fofonovo_EN	Han_Qiandongnan	Mbuti	0.285869	0.003815	74.927	53232
Oakaie_LNBA	Han_Qiannan	Mbuti	0.260026	0.022142	11.743	790
Oakaie_LNBA	Han_Qianxinan	Mbuti	0.261934	0.02217	11.815	779
Oakaie_LNBA	Han_Anshun	Mbuti	0.265494	0.022874	11.607	787
Oakaie_LNBA	Han_Qiandongnan	Mbuti	0.274885	0.022583	12.172	780
Chokhopani_2700BP	Han_Qiannan	Mbuti	0.291905	0.003485	83.769	67512
Chokhopani_2700BP	Han_Qianxinan	Mbuti	0.291313	0.003511	82.961	66969
Chokhopani_2700BP	Han_Anshun	Mbuti	0.291807	0.003451	84.561	67561
Chokhopani_2700BP	Han_Qiandongnan	Mbuti	0.291071	0.003552	81.935	66994
Mebrak_2125BP	Han_Qiannan	Mbuti	0.293056	0.004272	68.599	44768
Mebrak_2125BP	Han_Qianxinan	Mbuti	0.292515	0.004264	68.597	44412
Mebrak_2125BP	Han_Anshun	Mbuti	0.293598	0.004227	69.452	44790
Mebrak_2125BP	Han_Qiandongnan	Mbuti	0.291309	0.004229	68.89	44443
Samdzong_1500BP	Han_Qiannan	Mbuti	0.288137	0.003234	89.094	67763
Samdzong_1500BP	Han_Qianxinan	Mbuti	0.288315	0.003242	88.921	67290
Samdzong_1500BP	Han_Anshun	Mbuti	0.288732	0.00324	89.125	67792
Samdzong_1500BP	Han_Qiandongnan	Mbuti	0.287836	0.003296	87.337	67304
Pakistan_IA_Loebanr	Han_Qiannan	Mbuti	0.22326	0.002604	85.734	68340
Pakistan_IA_Loebanr	Han_Qianxinan	Mbuti	0.223719	0.002608	85.795	68105
Pakistan_IA_Loebanr	Han_Anshun	Mbuti	0.223597	0.002617	85.429	68331
Pakistan_IA_Loebanr	Han_Qiandongnan	Mbuti	0.223571	0.002621	85.303	68145
Pakistan_IA_Katelai	Han_Qiannan	Mbuti	0.222146	0.002627	84.551	66849
Pakistan_IA_Katelai	Han_Qianxinan	Mbuti	0.222525	0.002646	84.09	66590
Pakistan_IA_Katelai	Han_Anshun	Mbuti	0.222287	0.00264	84.188	66884
Pakistan_IA_Katelai	Han_Qiandongnan	Mbuti	0.222786	0.00264	84.386	66619
Pakistan_IA_Udegram	Han_Qiannan	Mbuti	0.222875	0.00267	83.462	66735
Pakistan_IA_Udegram	Han_Qianxinan	Mbuti	0.223589	0.0027	82.825	66427
Pakistan_IA_Udegram	Han_Anshun	Mbuti	0.223547	0.002683	83.325	66751
Pakistan_IA_Udegram	Han_Qiandongnan	Mbuti	0.223602	0.002696	82.949	66464
Pakistan_H_SaiduSharif	Han_Qiannan	Mbuti	0.225706	0.002651	85.142	67613
Pakistan_H_SaiduSharif	Han_Qianxinan	Mbuti	0.225995	0.002671	84.603	67317
Pakistan_H_SaiduSharif	Han_Anshun	Mbuti	0.22609	0.002675	84.522	67624
Pakistan_H_SaiduSharif	Han_Qiandongnan	Mbuti	0.226041	0.002665	84.831	67329
Pakistan_IA_Katelai_published	Han_Qiannan	Mbuti	0.223642	0.002946	75.914	55093
Pakistan_IA_Katelai_published	Han_Qianxinan	Mbuti	0.223036	0.002957	75.425	54768
Pakistan_IA_Katelai_published	Han_Anshun	Mbuti	0.223825	0.002978	75.155	55119
Pakistan_IA_Katelai_published	Han_Qiandongnan	Mbuti	0.223052	0.002982	74.802	54758
Pakistan_IA_Barikot	Han_Qiannan	Mbuti	0.22054	0.003057	72.134	51094
Pakistan_IA_Barikot	Han_Qianxinan	Mbuti	0.221267	0.00309	71.604	50766
Pakistan_IA_Barikot	Han_Anshun	Mbuti	0.221484	0.003081	71.876	51119
Pakistan_IA_Barikot	Han_Qiandongnan	Mbuti	0.221416	0.003036	72.927	50752
Pakistan_IA_Butkara	Han_Qiannan	Mbuti	0.224156	0.003036	73.821	58203
Pakistan_IA_Butkara	Han_Qianxinan	Mbuti	0.225023	0.003056	73.623	57833
Pakistan_IA_Butkara	Han_Anshun	Mbuti	0.224974	0.003046	73.864	58226
Pakistan_IA_Butkara	Han_Qiandongnan	Mbuti	0.224832	0.00305	73.716	57875
Pakistan_H_Aligrama	Han_Qiannan	Mbuti	0.226129	0.002947	76.725	65814
Pakistan_H_Aligrama	Han_Qianxinan	Mbuti	0.226456	0.002978	76.036	65364
Pakistan_H_Aligrama	Han_Anshun	Mbuti	0.226132	0.002938	76.963	65861
Pakistan_H_Aligrama	Han_Qiandongnan	Mbuti	0.226822	0.002962	76.576	65409
Pakistan_H_Barikot	Han_Qiannan	Mbuti	0.222587	0.002916	76.322	62181
Pakistan_H_Barikot	Han_Qianxinan	Mbuti	0.223677	0.002939	76.111	61771
Pakistan_H_Barikot	Han_Anshun	Mbuti	0.222933	0.002921	76.329	62154
Pakistan_H_Barikot	Han_Qiandongnan	Mbuti	0.223107	0.002939	75.923	61776
Pakistan_H_Butkara	Han_Qiannan	Mbuti	0.224575	0.003196	70.266	55832
Pakistan_H_Butkara	Han_Qianxinan	Mbuti	0.225033	0.003243	69.384	55436
Pakistan_H_Butkara	Han_Anshun	Mbuti	0.224338	0.003232	69.412	55855
Pakistan_H_Butkara	Han_Qiandongnan	Mbuti	0.225151	0.003213	70.079	55459
Pakistan_IA_Loebanr_published	Han_Qiannan	Mbuti	0.223856	0.003081	72.657	57351
Pakistan_IA_Loebanr_published	Han_Qianxinan	Mbuti	0.223513	0.003087	72.41	56953
Pakistan_IA_Loebanr_published	Han_Anshun	Mbuti	0.223915	0.003131	71.512	57350
Pakistan_IA_Loebanr_published	Han_Qiandongnan	Mbuti	0.223397	0.003122	71.553	56950
Nagsabaran_His	Han_Qiannan	Mbuti	0.283648	0.021564	13.154	1021
Nagsabaran_His	Han_Qianxinan	Mbuti	0.27971	0.021296	13.134	1017
Nagsabaran_His	Han_Anshun	Mbuti	0.284214	0.021299	13.344	1026
Nagsabaran_His	Han_Qiandongnan	Mbuti	0.293003	0.02183	13.422	1016
Altai_Neanderthal	Han_Qiannan	Mbuti	0.025213	0.002157	11.689	64878
Altai_Neanderthal	Han_Qianxinan	Mbuti	0.024649	0.002172	11.351	64419
Altai_Neanderthal	Han_Anshun	Mbuti	0.025762	0.002139	12.046	64909
Altai_Neanderthal	Han_Qiandongnan	Mbuti	0.025206	0.002131	11.829	64429
Denisova	Han_Qiannan	Mbuti	0.022144	0.002056	10.768	64801
Denisova	Han_Qianxinan	Mbuti	0.02136	0.002076	10.287	64292
Denisova	Han_Anshun	Mbuti	0.022828	0.002066	11.051	64834
Denisova	Han_Qiandongnan	Mbuti	0.023045	0.002095	11.002	64308
Kolyma_M	Han_Qiannan	Mbuti	0.271537	0.003593	75.568	67655
Kolyma_M	Han_Qianxinan	Mbuti	0.271132	0.003624	74.822	67123
Kolyma_M	Han_Anshun	Mbuti	0.271431	0.003595	75.495	67701
Kolyma_M	Han_Qiandongnan	Mbuti	0.271124	0.003552	76.335	67161
Russia_AfontovaGora2	Han_Qiannan	Mbuti	0.231119	0.008515	27.143	5631
Russia_AfontovaGora2	Han_Qianxinan	Mbuti	0.22988	0.008541	26.916	5585
Russia_AfontovaGora2	Han_Anshun	Mbuti	0.234061	0.008589	27.252	5642
Russia_AfontovaGora2	Han_Qiandongnan	Mbuti	0.229259	0.008849	25.909	5595
Russia_AfontovaGora3	Han_Qiannan	Mbuti	0.226769	0.00502	45.17	19399
Russia_AfontovaGora3	Han_Qianxinan	Mbuti	0.227506	0.005109	44.528	19250
Russia_AfontovaGora3	Han_Anshun	Mbuti	0.227375	0.005156	44.101	19393
Russia_AfontovaGora3	Han_Qiandongnan	Mbuti	0.22645	0.005076	44.615	19245
Russia_Ust_Ishim	Han_Qiannan	Mbuti	0.217895	0.003295	66.138	64727
Russia_Ust_Ishim	Han_Qianxinan	Mbuti	0.217154	0.003275	66.307	64297
Russia_Ust_Ishim	Han_Anshun	Mbuti	0.218189	0.003262	66.894	64773
Russia_Ust_Ishim	Han_Qiandongnan	Mbuti	0.218608	0.003303	66.176	64315
Yana_UP	Han_Qiannan	Mbuti	0.224575	0.003163	71.009	67922
Yana_UP	Han_Qianxinan	Mbuti	0.225089	0.003141	71.656	67458
Yana_UP	Han_Anshun	Mbuti	0.2247	0.003159	71.13	67976
Yana_UP	Han_Qiandongnan	Mbuti	0.224842	0.003186	70.57	67495
DevilsCave_N	Han_Qiannan	Mbuti	0.294543	0.003357	87.729	67733
DevilsCave_N	Han_Qianxinan	Mbuti	0.293957	0.003346	87.849	67222
DevilsCave_N	Han_Anshun	Mbuti	0.29373	0.003379	86.927	67782
DevilsCave_N	Han_Qiandongnan	Mbuti	0.294078	0.003353	87.709	67253
Russia_Andronovo	Han_Qiannan	Mbuti	0.219823	0.002907	75.609	67932
Russia_Andronovo	Han_Qianxinan	Mbuti	0.220606	0.002902	76.028	67483
Russia_Andronovo	Han_Anshun	Mbuti	0.220534	0.002941	74.999	67950
Russia_Andronovo	Han_Qiandongnan	Mbuti	0.220255	0.002918	75.489	67484
Russia_Caucasus_EBA_Yamnaya	Han_Qiannan	Mbuti	0.215588	0.003319	64.953	50870
Russia_Caucasus_EBA_Yamnaya	Han_Qianxinan	Mbuti	0.215798	0.003319	65.02	50523
Russia_Caucasus_EBA_Yamnaya	Han_Anshun	Mbuti	0.215605	0.003317	64.994	50886
Russia_Caucasus_EBA_Yamnaya	Han_Qiandongnan	Mbuti	0.21554	0.00335	64.347	50535
Russia_Lokomotiv_Eneolithic	Han_Qiannan	Mbuti	0.284783	0.003394	83.908	59723
Russia_Lokomotiv_Eneolithic	Han_Qianxinan	Mbuti	0.284254	0.003413	83.288	59287
Russia_Lokomotiv_Eneolithic	Han_Anshun	Mbuti	0.283799	0.00341	83.215	59766
Russia_Lokomotiv_Eneolithic	Han_Qiandongnan	Mbuti	0.285202	0.003394	84.028	59315
Russia_Sintashta_MLBA	Han_Qiannan	Mbuti	0.214106	0.003005	71.262	61347
Russia_Sintashta_MLBA	Han_Qianxinan	Mbuti	0.214862	0.003	71.626	60893
Russia_Sintashta_MLBA	Han_Anshun	Mbuti	0.214507	0.003011	71.248	61371
Russia_Sintashta_MLBA	Han_Qiandongnan	Mbuti	0.21487	0.00303	70.92	60932
Russia_Steppe_Catacomb	Han_Qiannan	Mbuti	0.219278	0.003156	69.475	54636
Russia_Steppe_Catacomb	Han_Qianxinan	Mbuti	0.219097	0.00314	69.785	54269
Russia_Steppe_Catacomb	Han_Anshun	Mbuti	0.2194	0.003129	70.12	54673
Russia_Steppe_Catacomb	Han_Qiandongnan	Mbuti	0.219434	0.003138	69.918	54269
Russia_Steppe_Maikop	Han_Qiannan	Mbuti	0.226257	0.002956	76.542	62063
Russia_Steppe_Maikop	Han_Qianxinan	Mbuti	0.227639	0.00299	76.138	61678
Russia_Steppe_Maikop	Han_Anshun	Mbuti	0.226874	0.002988	75.93	62090
Russia_Steppe_Maikop	Han_Qiandongnan	Mbuti	0.227439	0.002976	76.427	61692
Russia_UstIda_EBA	Han_Qiannan	Mbuti	0.276917	0.003629	76.302	50328
Russia_UstIda_EBA	Han_Qianxinan	Mbuti	0.277317	0.003618	76.653	49963
Russia_UstIda_EBA	Han_Anshun	Mbuti	0.276558	0.003633	76.126	50379
Russia_UstIda_EBA	Han_Qiandongnan	Mbuti	0.277873	0.003672	75.665	49972
Russia_UstIda_LN	Han_Qiannan	Mbuti	0.276982	0.003454	80.189	62015
Russia_UstIda_LN	Han_Qianxinan	Mbuti	0.276737	0.003408	81.191	61553
Russia_UstIda_LN	Han_Anshun	Mbuti	0.276394	0.003416	80.909	62063
Russia_UstIda_LN	Han_Qiandongnan	Mbuti	0.276753	0.003464	79.893	61590
UstBelaya_EBA	Han_Qiannan	Mbuti	0.280475	0.003331	84.213	66561
UstBelaya_EBA	Han_Qianxinan	Mbuti	0.281116	0.00335	83.91	66082
UstBelaya_EBA	Han_Anshun	Mbuti	0.280378	0.003339	83.979	66584
UstBelaya_EBA	Han_Qiandongnan	Mbuti	0.281243	0.003344	84.094	66102
Russia_Alan	Han_Qiannan	Mbuti	0.216364	0.002978	72.658	67708
Russia_Alan	Han_Qianxinan	Mbuti	0.216541	0.002994	72.335	67268
Russia_Alan	Han_Anshun	Mbuti	0.215595	0.002964	72.734	67766
Russia_Alan	Han_Qiandongnan	Mbuti	0.216436	0.002984	72.537	67310
Russia_EarlySarmatian_SouthernUrals	Han_Qiannan	Mbuti	0.226069	0.003336	67.758	52243
Russia_EarlySarmatian_SouthernUrals	Han_Qianxinan	Mbuti	0.225351	0.003357	67.136	51859
Russia_EarlySarmatian_SouthernUrals	Han_Anshun	Mbuti	0.225494	0.003322	67.875	52276
Russia_EarlySarmatian_SouthernUrals	Han_Qiandongnan	Mbuti	0.225733	0.003355	67.278	51856
Russia_EBA_Yamnaya_Kalmykia	Han_Qiannan	Mbuti	0.216932	0.00289	75.065	65931
Russia_EBA_Yamnaya_Kalmykia	Han_Qianxinan	Mbuti	0.217228	0.002917	74.474	65491
Russia_EBA_Yamnaya_Kalmykia	Han_Anshun	Mbuti	0.216768	0.00289	74.996	65955
Russia_EBA_Yamnaya_Kalmykia	Han_Qiandongnan	Mbuti	0.217946	0.002876	75.784	65498
Russia_Late_Sarmatian	Han_Qiannan	Mbuti	0.224916	0.003016	74.582	65384
Russia_Late_Sarmatian	Han_Qianxinan	Mbuti	0.225391	0.003085	73.072	64956
Russia_Late_Sarmatian	Han_Anshun	Mbuti	0.225315	0.00302	74.608	65442
Russia_Late_Sarmatian	Han_Qiandongnan	Mbuti	0.22479	0.003042	73.904	64992
Russia_Shamanka_EBA	Han_Qiannan	Mbuti	0.278919	0.003442	81.026	61456
Russia_Shamanka_EBA	Han_Qianxinan	Mbuti	0.279325	0.003439	81.228	60998
Russia_Shamanka_EBA	Han_Anshun	Mbuti	0.279674	0.003454	80.98	61459
Russia_Shamanka_EBA	Han_Qiandongnan	Mbuti	0.279133	0.00347	80.449	61007
Russia_Bolshoy	Han_Qiannan	Mbuti	0.251499	0.00314	80.09	62612
Russia_Bolshoy	Han_Qianxinan	Mbuti	0.250821	0.003192	78.571	62243
Russia_Bolshoy	Han_Anshun	Mbuti	0.25099	0.003165	79.314	62643
Russia_Bolshoy	Han_Qiandongnan	Mbuti	0.251628	0.003146	79.98	62243
Russia_Karasuk	Han_Qiannan	Mbuti	0.23689	0.002861	82.808	68279
Russia_Karasuk	Han_Qianxinan	Mbuti	0.237358	0.00285	83.28	67896
Russia_Karasuk	Han_Anshun	Mbuti	0.237311	0.002864	82.848	68321
Russia_Karasuk	Han_Qiandongnan	Mbuti	0.236595	0.002872	82.37	67908
Russia_North_Caucasus	Han_Qiannan	Mbuti	0.218609	0.003143	69.553	54445
Russia_North_Caucasus	Han_Qianxinan	Mbuti	0.218341	0.003163	69.038	54081
Russia_North_Caucasus	Han_Anshun	Mbuti	0.218505	0.003163	69.089	54478
Russia_North_Caucasus	Han_Qiandongnan	Mbuti	0.218342	0.003141	69.523	54119
Russia_Poltavka	Han_Qiannan	Mbuti	0.22021	0.002845	77.392	67561
Russia_Poltavka	Han_Qianxinan	Mbuti	0.22065	0.002853	77.327	67156
Russia_Poltavka	Han_Anshun	Mbuti	0.220681	0.002843	77.627	67603
Russia_Poltavka	Han_Qiandongnan	Mbuti	0.221025	0.002864	77.166	67179
Russia_Sarmatian	Han_Qiannan	Mbuti	0.224439	0.003038	73.866	58752
Russia_Sarmatian	Han_Qianxinan	Mbuti	0.224675	0.00306	73.413	58338
Russia_Sarmatian	Han_Anshun	Mbuti	0.224596	0.003074	73.054	58783
Russia_Sarmatian	Han_Qiandongnan	Mbuti	0.223334	0.003059	73.002	58348
Russia_Tagar	Han_Qiannan	Mbuti	0.227446	0.002853	79.719	67971
Russia_Tagar	Han_Qianxinan	Mbuti	0.227193	0.002876	79	67595
Russia_Tagar	Han_Anshun	Mbuti	0.227861	0.002836	80.342	68025
Russia_Tagar	Han_Qiandongnan	Mbuti	0.228219	0.002837	80.456	67593
Russia_UstBelaya_Angara	Han_Qiannan	Mbuti	0.279917	0.003289	85.111	65379
Russia_UstBelaya_Angara	Han_Qianxinan	Mbuti	0.280166	0.003255	86.067	64980
Russia_UstBelaya_Angara	Han_Anshun	Mbuti	0.279516	0.003296	84.809	65427
Russia_UstBelaya_Angara	Han_Qiandongnan	Mbuti	0.280114	0.003295	85.02	65000
Russia_EBA_Yamnaya_Samara	Han_Qiannan	Mbuti	0.218881	0.002769	79.044	67529
Russia_EBA_Yamnaya_Samara	Han_Qianxinan	Mbuti	0.218643	0.002775	78.778	67197
Russia_EBA_Yamnaya_Samara	Han_Anshun	Mbuti	0.219019	0.002754	79.531	67563
Russia_EBA_Yamnaya_Samara	Han_Qiandongnan	Mbuti	0.219933	0.002739	80.297	67191
Ekven_IA	Han_Qiannan	Mbuti	0.275341	0.00321	85.767	67699
Ekven_IA	Han_Qianxinan	Mbuti	0.275851	0.003238	85.19	67251
Ekven_IA	Han_Anshun	Mbuti	0.276091	0.003215	85.879	67754
Ekven_IA	Han_Qiandongnan	Mbuti	0.275921	0.003242	85.112	67293
Russia_Shamanka_Eneolithic	Han_Qiannan	Mbuti	0.28547	0.003128	91.275	68012
Russia_Shamanka_Eneolithic	Han_Qianxinan	Mbuti	0.285497	0.003124	91.395	67643
Russia_Shamanka_Eneolithic	Han_Anshun	Mbuti	0.28512	0.003122	91.333	68044
Russia_Shamanka_Eneolithic	Han_Qiandongnan	Mbuti	0.285177	0.003145	90.667	67682
Russia_Srubnaya	Han_Qiannan	Mbuti	0.217695	0.00274	79.437	68358
Russia_Srubnaya	Han_Qianxinan	Mbuti	0.21754	0.002774	78.433	68043
Russia_Srubnaya	Han_Anshun	Mbuti	0.217918	0.002741	79.507	68399
Russia_Srubnaya	Han_Qiandongnan	Mbuti	0.217795	0.002757	78.989	68090
Russia_Srubnaya_Alakul	Han_Qiannan	Mbuti	0.219045	0.002716	80.658	68623
Russia_Srubnaya_Alakul	Han_Qianxinan	Mbuti	0.219555	0.002721	80.7	68284
Russia_Srubnaya_Alakul	Han_Anshun	Mbuti	0.219468	0.002724	80.563	68652
Russia_Srubnaya_Alakul	Han_Qiandongnan	Mbuti	0.21941	0.00273	80.37	68288
Russia_BA_Okunevo	Han_Qiannan	Mbuti	0.25144	0.002917	86.211	68395
Russia_BA_Okunevo	Han_Qianxinan	Mbuti	0.251805	0.002913	86.428	68052
Russia_BA_Okunevo	Han_Anshun	Mbuti	0.252179	0.002919	86.379	68418
Russia_BA_Okunevo	Han_Qiandongnan	Mbuti	0.251732	0.002926	86.025	68087
Russia_MLBA_Krasnoyarsk	Han_Qiannan	Mbuti	0.219267	0.002674	82.01	66926
Russia_MLBA_Krasnoyarsk	Han_Qianxinan	Mbuti	0.218747	0.002691	81.285	66660
Russia_MLBA_Krasnoyarsk	Han_Anshun	Mbuti	0.218904	0.002677	81.759	67001
Russia_MLBA_Krasnoyarsk	Han_Qiandongnan	Mbuti	0.218935	0.002684	81.561	66683
Russia_OldBeringSea_Ekven	Han_Qiannan	Mbuti	0.277236	0.003151	87.996	67542
Russia_OldBeringSea_Ekven	Han_Qianxinan	Mbuti	0.277524	0.003141	88.355	67169
Russia_OldBeringSea_Ekven	Han_Anshun	Mbuti	0.277624	0.00313	88.705	67597
Russia_OldBeringSea_Ekven	Han_Qiandongnan	Mbuti	0.277461	0.003159	87.846	67217
Russia_Afanasievo	Han_Qiannan	Mbuti	0.218772	0.002675	81.774	68799
Russia_Afanasievo	Han_Qianxinan	Mbuti	0.219296	0.002686	81.645	68536
Russia_Afanasievo	Han_Anshun	Mbuti	0.218955	0.002661	82.277	68817
Russia_Afanasievo	Han_Qiandongnan	Mbuti	0.219002	0.002668	82.091	68568
Russia_MLBA_Sintashta	Han_Qiannan	Mbuti	0.216839	0.002675	81.053	68776
Russia_MLBA_Sintashta	Han_Qianxinan	Mbuti	0.217247	0.002694	80.642	68520
Russia_MLBA_Sintashta	Han_Anshun	Mbuti	0.216786	0.002664	81.363	68802
Russia_MLBA_Sintashta	Han_Qiandongnan	Mbuti	0.217158	0.002675	81.169	68543
Tajikistan_BA_DashtiKozy	Han_Qiannan	Mbuti	0.216936	0.003033	71.533	60580
Tajikistan_BA_DashtiKozy	Han_Qianxinan	Mbuti	0.217103	0.00305	71.19	60188
Tajikistan_BA_DashtiKozy	Han_Anshun	Mbuti	0.21669	0.003063	70.739	60574
Tajikistan_BA_DashtiKozy	Han_Qiandongnan	Mbuti	0.217145	0.003041	71.395	60202
Tajikistan_Ksirov_Kushan	Han_Qiannan	Mbuti	0.219404	0.003497	62.734	46759
Tajikistan_Ksirov_Kushan	Han_Qianxinan	Mbuti	0.220743	0.003555	62.1	46420
Tajikistan_Ksirov_Kushan	Han_Anshun	Mbuti	0.21922	0.003517	62.336	46796
Tajikistan_Ksirov_Kushan	Han_Qiandongnan	Mbuti	0.218532	0.00349	62.616	46448
BanChiang_BA	Han_Qiannan	Mbuti	0.280379	0.011251	24.921	3471
BanChiang_BA	Han_Qianxinan	Mbuti	0.279513	0.011486	24.336	3446
BanChiang_BA	Han_Anshun	Mbuti	0.281094	0.011464	24.52	3458
BanChiang_BA	Han_Qiandongnan	Mbuti	0.281461	0.011585	24.295	3442
BanChiang_BA_all	Han_Qiannan	Mbuti	0.266849	0.01434	18.609	2138
BanChiang_BA_all	Han_Qianxinan	Mbuti	0.264313	0.014274	18.517	2123
BanChiang_BA_all	Han_Anshun	Mbuti	0.268007	0.014198	18.877	2132
BanChiang_BA_all	Han_Qiandongnan	Mbuti	0.271353	0.014584	18.607	2116
BanChiang_IA	Han_Qiannan	Mbuti	0.276674	0.018214	15.19	1218
BanChiang_IA	Han_Qianxinan	Mbuti	0.278646	0.018016	15.467	1201
BanChiang_IA	Han_Anshun	Mbuti	0.280439	0.018057	15.531	1217
BanChiang_IA	Han_Qiandongnan	Mbuti	0.284146	0.01837	15.468	1204
LongLongRak_IA	Han_Qiannan	Mbuti	0.284291	0.004235	67.13	38447
LongLongRak_IA	Han_Qianxinan	Mbuti	0.285835	0.004223	67.681	38185
LongLongRak_IA	Han_Anshun	Mbuti	0.283895	0.004197	67.638	38477
LongLongRak_IA	Han_Qiandongnan	Mbuti	0.284629	0.004219	67.458	38154
Tonga_2500BP	Han_Qiannan	Mbuti	0.29618	0.004915	60.259	27562
Tonga_2500BP	Han_Qianxinan	Mbuti	0.296436	0.005028	58.961	27334
Tonga_2500BP	Han_Anshun	Mbuti	0.297867	0.004916	60.594	27580
Tonga_2500BP	Han_Qiandongnan	Mbuti	0.29825	0.004967	60.051	27344
Anatolia_Boncuklu_N	Han_Qiannan	Mbuti	0.209774	0.003093	67.82	64612
Anatolia_Boncuklu_N	Han_Qianxinan	Mbuti	0.20985	0.003204	65.505	64144
Anatolia_Boncuklu_N	Han_Anshun	Mbuti	0.209531	0.003131	66.926	64673
Anatolia_Boncuklu_N	Han_Qiandongnan	Mbuti	0.20963	0.003138	66.799	64175
Anatolia_EBA	Han_Qiannan	Mbuti	0.210706	0.002802	75.2	67761
Anatolia_EBA	Han_Qianxinan	Mbuti	0.211585	0.002831	74.751	67368
Anatolia_EBA	Han_Anshun	Mbuti	0.210386	0.002807	74.957	67816
Anatolia_EBA	Han_Qiandongnan	Mbuti	0.211256	0.002809	75.215	67389
Anatolia_MLBA	Han_Qiannan	Mbuti	0.208185	0.002818	73.872	65265
Anatolia_MLBA	Han_Qianxinan	Mbuti	0.209409	0.002841	73.718	64820
Anatolia_MLBA	Han_Anshun	Mbuti	0.209151	0.002844	73.531	65319
Anatolia_MLBA	Han_Qiandongnan	Mbuti	0.208926	0.002836	73.672	64869
Anatolia_N	Han_Qiannan	Mbuti	0.210364	0.002685	78.337	69246
Anatolia_N	Han_Qianxinan	Mbuti	0.210764	0.002685	78.504	69015
Anatolia_N	Han_Anshun	Mbuti	0.210511	0.002687	78.348	69296
Anatolia_N	Han_Qiandongnan	Mbuti	0.210311	0.002687	78.279	69061
Anatolia_N_published	Han_Qiannan	Mbuti	0.209407	0.002825	74.115	66700
Anatolia_N_published	Han_Qianxinan	Mbuti	0.210037	0.002824	74.383	66344
Anatolia_N_published	Han_Anshun	Mbuti	0.209653	0.002805	74.733	66750
Anatolia_N_published	Han_Qiandongnan	Mbuti	0.21	0.002802	74.948	66376
Anatolia_TepecikCiftlik_N	Han_Qiannan	Mbuti	0.206048	0.003323	62.011	49197
Anatolia_TepecikCiftlik_N	Han_Qianxinan	Mbuti	0.205653	0.003387	60.713	48844
Anatolia_TepecikCiftlik_N	Han_Anshun	Mbuti	0.205373	0.003398	60.443	49233
Anatolia_TepecikCiftlik_N	Han_Qiandongnan	Mbuti	0.205313	0.003388	60.6	48852
Turkmenistan_C_Geoksyur	Han_Qiannan	Mbuti	0.213447	0.002786	76.609	63756
Turkmenistan_C_Geoksyur	Han_Qianxinan	Mbuti	0.213474	0.002797	76.314	63415
Turkmenistan_C_Geoksyur	Han_Anshun	Mbuti	0.214174	0.002805	76.344	63766
Turkmenistan_C_Geoksyur	Han_Qiandongnan	Mbuti	0.214426	0.002797	76.671	63419
Turkmenistan_Gonur_BA_1	Han_Qiannan	Mbuti	0.21412	0.002914	73.468	58988
Turkmenistan_Gonur_BA_1	Han_Qianxinan	Mbuti	0.214047	0.00297	72.067	58647
Turkmenistan_Gonur_BA_1	Han_Anshun	Mbuti	0.214658	0.002961	72.504	59036
Turkmenistan_Gonur_BA_1	Han_Qiandongnan	Mbuti	0.214284	0.002955	72.524	58634
Turkmenistan_C_Parkhai	Han_Qiannan	Mbuti	0.21144	0.002828	74.76	61911
Turkmenistan_C_Parkhai	Han_Qianxinan	Mbuti	0.211823	0.002874	73.712	61525
Turkmenistan_C_Parkhai	Han_Anshun	Mbuti	0.211527	0.002848	74.281	61929
Turkmenistan_C_Parkhai	Han_Qiandongnan	Mbuti	0.211205	0.002856	73.956	61565
Uzbekistan_BA_Dzharkutan1	Han_Qiannan	Mbuti	0.215093	0.002826	76.122	64904
Uzbekistan_BA_Dzharkutan1	Han_Qianxinan	Mbuti	0.215231	0.002819	76.343	64542
Uzbekistan_BA_Dzharkutan1	Han_Anshun	Mbuti	0.215001	0.002848	75.494	64925
Uzbekistan_BA_Dzharkutan1	Han_Qiandongnan	Mbuti	0.215688	0.00284	75.951	64603
Uzbekistan_BA_Bustan	Han_Qiannan	Mbuti	0.212792	0.002898	73.436	59849
Uzbekistan_BA_Bustan	Han_Qianxinan	Mbuti	0.213416	0.002925	72.968	59449
Uzbekistan_BA_Bustan	Han_Anshun	Mbuti	0.213495	0.002911	73.35	59856
Uzbekistan_BA_Bustan	Han_Qiandongnan	Mbuti	0.213541	0.002894	73.776	59485
Uzbekistan_BA_SappaliTepe	Han_Qiannan	Mbuti	0.2128	0.002603	81.749	67922
Uzbekistan_BA_SappaliTepe	Han_Qianxinan	Mbuti	0.21277	0.00261	81.513	67602
Uzbekistan_BA_SappaliTepe	Han_Anshun	Mbuti	0.212954	0.002611	81.57	67935
Uzbekistan_BA_SappaliTepe	Han_Qiandongnan	Mbuti	0.212673	0.0026	81.786	67642
Vanuatu_2900BP	Han_Qiannan	Mbuti	0.297407	0.010086	29.487	5034
Vanuatu_2900BP	Han_Qianxinan	Mbuti	0.299252	0.010164	29.442	5003
Vanuatu_2900BP	Han_Anshun	Mbuti	0.301568	0.010319	29.225	5044
Vanuatu_2900BP	Han_Qiandongnan	Mbuti	0.298696	0.010219	29.231	5004
HonHaiCoTien_His	Han_Qiannan	Mbuti	0.299619	0.006147	48.739	14623
HonHaiCoTien_His	Han_Qianxinan	Mbuti	0.299431	0.006277	47.701	14510
HonHaiCoTien_His	Han_Anshun	Mbuti	0.298577	0.006179	48.323	14622
HonHaiCoTien_His	Han_Qiandongnan	Mbuti	0.299522	0.006217	48.181	14468
HonHaiCoTien_LN	Han_Qiannan	Mbuti	0.278179	0.008752	31.784	5970
HonHaiCoTien_LN	Han_Qianxinan	Mbuti	0.281524	0.008698	32.367	5927
HonHaiCoTien_LN	Han_Anshun	Mbuti	0.283646	0.008862	32.006	5989
HonHaiCoTien_LN	Han_Qiandongnan	Mbuti	0.280568	0.008889	31.565	5956
MaiDaDieu_LN	Han_Qiannan	Mbuti	0.281553	0.005848	48.143	14228
MaiDaDieu_LN	Han_Qianxinan	Mbuti	0.282505	0.005927	47.661	14063
MaiDaDieu_LN	Han_Anshun	Mbuti	0.283235	0.005947	47.625	14208
MaiDaDieu_LN	Han_Qiandongnan	Mbuti	0.28258	0.005988	47.193	14113
ManBac_LN	Han_Qiannan	Mbuti	0.274994	0.006265	43.891	11756
ManBac_LN	Han_Qianxinan	Mbuti	0.279766	0.006392	43.769	11675
ManBac_LN	Han_Anshun	Mbuti	0.280062	0.006447	43.441	11747
ManBac_LN	Han_Qiandongnan	Mbuti	0.27978	0.006421	43.572	11666
ManBac_LN_all	Han_Qiannan	Mbuti	0.280156	0.004993	56.106	20142
ManBac_LN_all	Han_Qianxinan	Mbuti	0.283184	0.005053	56.046	19982
ManBac_LN_all	Han_Anshun	Mbuti	0.282702	0.005081	55.634	20143
ManBac_LN_all	Han_Qiandongnan	Mbuti	0.283272	0.005085	55.702	20009
NamTun_LN	Han_Qiannan	Mbuti	0.287383	0.007633	37.649	9342
NamTun_LN	Han_Qianxinan	Mbuti	0.291649	0.007599	38.382	9278
NamTun_LN	Han_Anshun	Mbuti	0.287085	0.007487	38.347	9349
NamTun_LN	Han_Qiandongnan	Mbuti	0.288105	0.007851	36.696	9269
NuiNap_BA	Han_Qiannan	Mbuti	0.287848	0.004833	59.559	21745
NuiNap_BA	Han_Qianxinan	Mbuti	0.289719	0.004856	59.662	21561
NuiNap_BA	Han_Anshun	Mbuti	0.288427	0.004913	58.704	21770
NuiNap_BA	Han_Qiandongnan	Mbuti	0.288323	0.00485	59.447	21557
NuiNap_BA_all	Han_Qiannan	Mbuti	0.292803	0.004471	65.494	33139
NuiNap_BA_all	Han_Qianxinan	Mbuti	0.293009	0.004497	65.163	32867
NuiNap_BA_all	Han_Anshun	Mbuti	0.294457	0.004508	65.32	33168
NuiNap_BA_all	Han_Qiandongnan	Mbuti	0.293185	0.004542	64.543	32904
NuiNap_BA_Hc	Han_Qiannan	Mbuti	0.292934	0.005794	50.56	19111
NuiNap_BA_Hc	Han_Qianxinan	Mbuti	0.293796	0.005889	49.89	18935
NuiNap_BA_Hc	Han_Anshun	Mbuti	0.293798	0.005871	50.042	19139
NuiNap_BA_Hc	Han_Qiandongnan	Mbuti	0.294474	0.005912	49.809	18980
Han_YulinSX	Han_Qiannan	Mbuti	0.298364	0.003136	95.129	68850
Han_YulinSX	Han_Qianxinan	Mbuti	0.298391	0.003133	95.238	68756
Han_YulinSX	Han_Anshun	Mbuti	0.298529	0.003135	95.23	68868
Han_YulinSX	Han_Qiandongnan	Mbuti	0.298758	0.003153	94.764	68775
Han_Yanan	Han_Qiannan	Mbuti	0.298396	0.00319	93.542	68238
Han_Yanan	Han_Qianxinan	Mbuti	0.298548	0.003175	94.034	68044
Han_Yanan	Han_Anshun	Mbuti	0.298747	0.003194	93.547	68265
Han_Yanan	Han_Qiandongnan	Mbuti	0.298833	0.003203	93.286	68070
Han_Xian	Han_Qiannan	Mbuti	0.299706	0.003147	95.239	69181
Han_Xian	Han_Qianxinan	Mbuti	0.29965	0.00313	95.723	69150
Han_Xian	Han_Anshun	Mbuti	0.299774	0.003141	95.433	69176
Han_Xian	Han_Qiandongnan	Mbuti	0.299925	0.003157	94.995	69147
Han_Hanzhong	Han_Qiannan	Mbuti	0.300516	0.003133	95.93	68302
Han_Hanzhong	Han_Qianxinan	Mbuti	0.300936	0.003117	96.533	68111
Han_Hanzhong	Han_Anshun	Mbuti	0.300987	0.003133	96.075	68341
Han_Hanzhong	Han_Qiandongnan	Mbuti	0.301059	0.003141	95.833	68165
Han_Weinan	Han_Qiannan	Mbuti	0.299402	0.003162	94.689	68667
Han_Weinan	Han_Qianxinan	Mbuti	0.299389	0.00315	95.05	68561
Han_Weinan	Han_Anshun	Mbuti	0.299496	0.00315	95.067	68688
Han_Weinan	Han_Qiandongnan	Mbuti	0.29967	0.003171	94.493	68578
Han_Shangluo	Han_Qiannan	Mbuti	0.299951	0.00316	94.929	68193
Han_Shangluo	Han_Qianxinan	Mbuti	0.300069	0.003147	95.337	67943
Han_Shangluo	Han_Anshun	Mbuti	0.300207	0.003155	95.152	68228
Han_Shangluo	Han_Qiandongnan	Mbuti	0.2998	0.00318	94.282	67986
Han_Xianyang	Han_Qiannan	Mbuti	0.298894	0.003154	94.774	68375
Han_Xianyang	Han_Qianxinan	Mbuti	0.299033	0.00313	95.523	68232
Han_Xianyang	Han_Anshun	Mbuti	0.299195	0.003142	95.224	68417
Han_Xianyang	Han_Qiandongnan	Mbuti	0.299526	0.003185	94.052	68235
Han_Baoji	Han_Qiannan	Mbuti	0.299626	0.003158	94.865	68557
Han_Baoji	Han_Qianxinan	Mbuti	0.299629	0.003144	95.308	68417
Han_Baoji	Han_Anshun	Mbuti	0.299884	0.003148	95.254	68587
Han_Baoji	Han_Qiandongnan	Mbuti	0.300096	0.003166	94.799	68475
Han_Ankang	Han_Qiannan	Mbuti	0.300927	0.003169	94.95	68170
Han_Ankang	Han_Qianxinan	Mbuti	0.300928	0.003163	95.14	67945
Han_Ankang	Han_Anshun	Mbuti	0.301184	0.003171	94.973	68195
Han_Ankang	Han_Qiandongnan	Mbuti	0.30158	0.003179	94.881	67959
Han_Lanzhou	Han_Qiannan	Mbuti	0.297562	0.003135	94.92	69090
Han_Lanzhou	Han_Qianxinan	Mbuti	0.297638	0.003116	95.528	69051
Han_Lanzhou	Han_Anshun	Mbuti	0.297657	0.00312	95.389	69104
Han_Lanzhou	Han_Qiandongnan	Mbuti	0.297831	0.003141	94.813	69057
Han_Nanchong	Han_Qiannan	Mbuti	0.301256	0.003155	95.479	68961
Han_Nanchong	Han_Qianxinan	Mbuti	0.301431	0.003136	96.121	68913
Han_Nanchong	Han_Anshun	Mbuti	0.301605	0.003147	95.841	68970
Han_Nanchong	Han_Qiandongnan	Mbuti	0.301913	0.003165	95.397	68915
Hui_Boshu	Han_Qiannan	Mbuti	0.298446	0.003131	95.334	69003
Hui_Boshu	Han_Qianxinan	Mbuti	0.298552	0.003107	96.09	68954
Hui_Boshu	Han_Anshun	Mbuti	0.298639	0.003121	95.683	69020
Hui_Boshu	Han_Qiandongnan	Mbuti	0.298856	0.00314	95.167	68956
Manchu_Bijie	Han_Qiannan	Mbuti	0.302097	0.003153	95.81	68448
Manchu_Bijie	Han_Qianxinan	Mbuti	0.30159	0.003137	96.144	68337
Manchu_Bijie	Han_Anshun	Mbuti	0.302224	0.00315	95.958	68464
Manchu_Bijie	Han_Qiandongnan	Mbuti	0.302576	0.003164	95.641	68361
Manchu_Jinsha	Han_Qiannan	Mbuti	0.301226	0.003157	95.41	68456
Manchu_Jinsha	Han_Qianxinan	Mbuti	0.301289	0.003137	96.052	68326
Manchu_Jinsha	Han_Anshun	Mbuti	0.301432	0.003158	95.459	68471
Manchu_Jinsha	Han_Qiandongnan	Mbuti	0.301843	0.003177	95.013	68350
Mongolian_Bijie	Han_Qiannan	Mbuti	0.302262	0.003156	95.787	68529
Mongolian_Bijie	Han_Qianxinan	Mbuti	0.302597	0.003132	96.611	68374
Mongolian_Bijie	Han_Anshun	Mbuti	0.302353	0.003142	96.245	68528
Mongolian_Bijie	Han_Qiandongnan	Mbuti	0.303	0.003161	95.859	68405
Han_Qiannan	Han_Qianxinan	Mbuti	0.301598	0.003142	95.992	68107
Han_Qiannan	Han_Anshun	Mbuti	0.301616	0.003147	95.846	68349
Han_Qiannan	Han_Qiandongnan	Mbuti	0.302243	0.003171	95.307	68176
Han_Qianxinan	Han_Anshun	Mbuti	0.301827	0.003122	96.684	68164
Han_Qianxinan	Han_Qiandongnan	Mbuti	0.302158	0.00314	96.239	67935
Han_Anshun	Han_Qiandongnan	Mbuti	0.302391	0.003156	95.809	68173

## Sheet: Table S3a
Table S3a. Results of admixture-f3-statistics in the f3(Source1, Source2; Han_Anshun) showed the plausible admixture signatures.
Source1	Source2	Target	f_3	std.err	Z	SNPs
Dai_Xishuangbanna1k	Han_YulinSX	Han_Anshun	-0.002572	0.000179	-14.339	67684
Dongjia_Kaili	Han_YulinSX	Han_Anshun	-0.003314	0.000233	-14.208	66596
Maonan_Huanjiang	Han_YulinSX	Han_Anshun	-0.002798	0.000198	-14.104	66852
Zhuang_Guangxi	Han_YulinSX	Han_Anshun	-0.002714	0.000203	-13.371	66903
Dongjia_Kaili	Han_Weinan	Han_Anshun	-0.003295	0.000248	-13.304	66125
Dai_Xishuangbanna1k	Han_Xian	Han_Anshun	-0.002207	0.000167	-13.21	68085
Dongjia_Kaili	Tibetan_Gangcha	Han_Anshun	-0.003581	0.000272	-13.169	66362
Muong	Han_YulinSX	Han_Anshun	-0.002917	0.000222	-13.162	66586
Dai_Xishuangbanna1k	Han_Xianyang	Han_Anshun	-0.00254	0.000197	-12.89	67067
Dai_Xishuangbanna1k	Han_Baoji	Han_Anshun	-0.002282	0.000179	-12.763	67238
Gejia_Kaili	Han_YulinSX	Han_Anshun	-0.002998	0.000241	-12.439	66595
Dai_Xishuangbanna1k	Han_Weinan	Han_Anshun	-0.002271	0.000184	-12.363	67427
Hmong	Han_Xian	Han_Anshun	-0.002862	0.000232	-12.309	67493
Dongjia_Kaili	Han_Xian	Han_Anshun	-0.00278	0.000226	-12.293	67449
Maonan_Huanjiang	Han_Xian	Han_Anshun	-0.002273	0.000185	-12.257	67528
Maonan_Huanjiang	Tibetan_Chamdo	Han_Anshun	-0.003603	0.000296	-12.193	65770
Zhuang_Guangxi	Han_Xian	Han_Anshun	-0.002245	0.000184	-12.17	67569
Maonan_Huanjiang	Han_Weinan	Han_Anshun	-0.002498	0.000206	-12.132	66430
Zhuang_Guangxi	Han_Xianyang	Han_Anshun	-0.002585	0.000215	-12.04	65912
LaChi	Han_YulinSX	Han_Anshun	-0.00313	0.00026	-12.037	66356
Dongjia_Kaili	Tibetan_Chamdo	Han_Anshun	-0.003874	0.000322	-12.034	65209
Nung	Han_YulinSX	Han_Anshun	-0.002572	0.000214	-12.003	66534
Maonan_Huanjiang	Han_Baoji	Han_Anshun	-0.002469	0.000208	-11.896	66142
Dai_Xishuangbanna1k	Han_Yanan	Han_Anshun	-0.002545	0.000217	-11.737	67036
Murut	Han_YulinSX	Han_Anshun	-0.002969	0.000254	-11.669	66483
Nung	Han_Weinan	Han_Anshun	-0.002515	0.000216	-11.657	66093
Dongjia_Kaili	Tibetan_Lhasa	Han_Anshun	-0.00398	0.000342	-11.651	65070
Mulam_Luocheng	Han_YulinSX	Han_Anshun	-0.002424	0.000208	-11.646	66834
Dai_HGDP	Han_YulinSX	Han_Anshun	-0.002731	0.000236	-11.594	66811
Dongjia_Kaili	Han_Yanan	Han_Anshun	-0.00337	0.000291	-11.589	65072
Nung	Han_Xian	Han_Anshun	-0.002286	0.000198	-11.553	67268
Maonan_Huanjiang	Han_Xianyang	Han_Anshun	-0.002575	0.000223	-11.522	65789
Dongjia_Kaili	Han_Baoji	Han_Anshun	-0.002934	0.000256	-11.461	65831
Zhuang_Guangxi	Han_Weinan	Han_Anshun	-0.002338	0.000204	-11.447	66502
Hmong	Han_YulinSX	Han_Anshun	-0.002883	0.000252	-11.446	66734
Muong	Han_Weinan	Han_Anshun	-0.002773	0.000242	-11.445	66138
Dongjia_Kaili	Han_Xianyang	Han_Anshun	-0.003128	0.000275	-11.374	65319
Dongjia_Kaili	Tu_HGDP	Han_Anshun	-0.003472	0.000306	-11.35	65550
Hmong	Han_Weinan	Han_Anshun	-0.00286	0.000253	-11.326	66299
Zhuang_Guangxi	Tibetan_Chamdo	Han_Anshun	-0.003377	0.0003	-11.241	65930
Maonan_Huanjiang	Tibetan_Gangcha	Han_Anshun	-0.002965	0.000264	-11.222	66730
Muong	Han_Xian	Han_Anshun	-0.002371	0.000212	-11.169	67316
Hmong	Han_Xianyang	Han_Anshun	-0.003093	0.000278	-11.137	65607
Nung	Han_Xianyang	Han_Anshun	-0.002495	0.000224	-11.122	65435
Dao	Han_YulinSX	Han_Anshun	-0.002487	0.000224	-11.094	66479
Gejia_Kaili	Han_Xian	Han_Anshun	-0.002485	0.000227	-10.954	67452
Murut	Han_Baoji	Han_Anshun	-0.002913	0.000266	-10.947	65756
Muong	Han_Xianyang	Han_Anshun	-0.002746	0.000252	-10.88	65435
Ami	Tibetan_Chamdo	Han_Anshun	-0.004286	0.000396	-10.819	65232
Dongjia_Kaili	Han_Shanxi	Han_Anshun	-0.003292	0.000304	-10.813	64679
Zhuang_Guangxi	Han_Yanan	Han_Anshun	-0.002667	0.000247	-10.78	65737
Thai	Han_YulinSX	Han_Anshun	-0.002146	0.000199	-10.77	67573
Zhuang_Guangxi	Tibetan_Gangcha	Han_Anshun	-0.002879	0.000268	-10.757	66805
Maonan_Huanjiang	Tibetan_Shannan	Han_Anshun	-0.003382	0.000315	-10.743	65667
Maonan_Huanjiang	Han_Yanan	Han_Anshun	-0.002699	0.000252	-10.717	65624
Dongjia_Kaili	Tibetan_Shigatse	Han_Anshun	-0.003339	0.000312	-10.712	65198
Dai_Xishuangbanna1k	Tibetan_Chamdo	Han_Anshun	-0.002852	0.000266	-10.71	66958
Dongjia_Kaili	Han_Shandong	Han_Anshun	-0.003278	0.000306	-10.704	64763
Muong	Han_Baoji	Han_Anshun	-0.002495	0.000234	-10.682	65864
Zhuang_Guangxi	Han_Baoji	Han_Anshun	-0.002203	0.000206	-10.681	66262
Dongjia_Kaili	Tibetan_Shannan	Han_Anshun	-0.003626	0.00034	-10.653	65065
Zhuang_Guangxi	Tibetan_Nagqu	Han_Anshun	-0.00306	0.000288	-10.623	65727
LaChi	Han_Xian	Han_Anshun	-0.002616	0.000246	-10.617	67220
Dai_HGDP	Han_Xian	Han_Anshun	-0.002235	0.000211	-10.609	67573
Tibetan_Chamdo	Taiwan_Hanben	Han_Anshun	-0.004084	0.000385	-10.604	65459
Murut	Han_Xian	Han_Anshun	-0.002504	0.000237	-10.564	67261
Dai_HGDP	Han_Xianyang	Han_Anshun	-0.0027	0.000256	-10.561	65637
Ami	Han_YulinSX	Han_Anshun	-0.002765	0.000263	-10.533	66648
Maonan_Huanjiang	Qiang_Daofu	Han_Anshun	-0.003461	0.000329	-10.515	65470
Muong	Tibetan_Chamdo	Han_Anshun	-0.003455	0.00033	-10.462	65330
Ami	Han_Weinan	Han_Anshun	-0.002709	0.000259	-10.451	66191
Dongjia_Kaili	Yakut_HGDP	Han_Anshun	-0.003815	0.000365	-10.449	66783
Dongjia_Kaili	lateMed_Mongol	Han_Anshun	-0.003055	0.000293	-10.442	67255
Dongjia_Kaili	Han_Beijing1K	Han_Anshun	-0.002359	0.000226	-10.439	67089
Dongjia_Kaili	Japanese_Tokyo1K	Han_Anshun	-0.002737	0.000262	-10.435	66459
Dai_HGDP	Han_Baoji	Han_Anshun	-0.002341	0.000225	-10.421	66083
Kinh_HoChiMinh1K	Han_YulinSX	Han_Anshun	-0.00185	0.000178	-10.387	67932
Nung	Han_Yanan	Han_Anshun	-0.0028	0.000271	-10.349	65256
Nung	Han_Baoji	Han_Anshun	-0.0023	0.000223	-10.321	65862
Dongjia_Kaili	Mongol_Uuld	Han_Anshun	-0.003441	0.000334	-10.317	66097
Hmong	Han_Baoji	Han_Anshun	-0.002698	0.000262	-10.3	66022
Dongjia_Kaili	Yugur_Sunan	Han_Anshun	-0.002731	0.000265	-10.298	65944
Dao	Han_Xian	Han_Anshun	-0.002155	0.000209	-10.297	67249
Maonan_Huanjiang	Han_Shangluo	Han_Anshun	-0.002649	0.000258	-10.265	65428
Dongjia_Kaili	Dungan	Han_Anshun	-0.002954	0.000288	-10.252	66447
Dong_Guizhou	Han_YulinSX	Han_Anshun	-0.002136	0.000208	-10.248	66747
Gejia_Kaili	Tibetan_Gangcha	Han_Anshun	-0.002902	0.000284	-10.232	66386
Dai_HGDP	Han_Weinan	Han_Anshun	-0.0024	0.000235	-10.205	66374
Dongjia_Kaili	Tibetan_Nagqu	Han_Anshun	-0.003432	0.000336	-10.201	64916
Gejia_Kaili	Han_Weinan	Han_Anshun	-0.002594	0.000255	-10.162	66109
Dongjia_Kaili	Qiang_Daofu	Han_Anshun	-0.003409	0.000336	-10.156	64802
Li_Hainan	Han_YulinSX	Han_Anshun	-0.002942	0.00029	-10.151	66439
Taiwan_Hanben	Han_YulinSX	Han_Anshun	-0.002736	0.00027	-10.15	66767
Thai	Han_Weinan	Han_Anshun	-0.001994	0.000197	-10.136	67327
Ami	Qiang_Daofu	Han_Anshun	-0.004381	0.000432	-10.13	64815
Dongjia_Kaili	Baoan_Jishishan	Han_Anshun	-0.002926	0.000289	-10.119	65519
Xijia_Kaili	Han_YulinSX	Han_Anshun	-0.002389	0.000239	-9.991	66606
Dongjia_Kaili	Japanese_HGDP	Han_Anshun	-0.002729	0.000273	-9.987	65935
Zhuang_Guangxi	Tibetan_Shannan	Han_Anshun	-0.003135	0.000314	-9.972	65795
LaChi	Han_Xianyang	Han_Anshun	-0.002947	0.000296	-9.959	65112
Maonan_Huanjiang	Tibetan_Nagqu	Han_Anshun	-0.003048	0.000307	-9.939	65572
LoLo	Han_YulinSX	Han_Anshun	-0.002508	0.000252	-9.934	66429
Dongjia_Kaili	Tuvinian	Han_Anshun	-0.003229	0.000326	-9.909	67218
Dongjia_Kaili	Buryat_Aginsky	Han_Anshun	-0.003361	0.00034	-9.887	66074
Dongjia_Kaili	Tibetan_Yajiang	Han_Anshun	-0.003433	0.000347	-9.884	64628
Dongjia_Kaili	Xinancheng_WZML	Han_Anshun	-0.003499	0.000354	-9.876	64291
Mulam_Luocheng	Tibetan_Shannan	Han_Anshun	-0.003045	0.000309	-9.866	65708
Dongjia_Kaili	Ulchi	Han_Anshun	-0.003239	0.000328	-9.863	65965
Dongjia_Kaili	Mongol_Zasagt	Han_Anshun	-0.003502	0.000355	-9.852	65360
Murut	Han_Weinan	Han_Anshun	-0.002603	0.000265	-9.824	66041
Thai	Han_Xian	Han_Anshun	-0.001807	0.000184	-9.823	68056
Gejia_Kaili	Tibetan_Chamdo	Han_Anshun	-0.003211	0.000328	-9.782	65194
Dongjia_Kaili	Khamnegan	Han_Anshun	-0.003553	0.000363	-9.781	65466
Ami	Tibetan_Gangcha	Han_Anshun	-0.003471	0.000355	-9.779	66421
Hmong	Han_Yanan	Han_Anshun	-0.003046	0.000311	-9.779	65389
Dongjia_Kaili	Oroqen_HGDP	Han_Anshun	-0.003383	0.000346	-9.776	65199
Mulam_Luocheng	Han_Xian	Han_Anshun	-0.001897	0.000194	-9.776	67543
Dongjia_Kaili	Tibetan_Xinlong1	Han_Anshun	-0.003656	0.000374	-9.766	64337
Zhuang_Guangxi	Qiang_Daofu	Han_Anshun	-0.003111	0.000319	-9.738	65636
Dai_Xishuangbanna1k	Tibetan_Gangcha	Han_Anshun	-0.002376	0.000244	-9.737	67545
Dao	Han_Weinan	Han_Anshun	-0.002285	0.000235	-9.725	66053
Dao	Han_Baoji	Han_Anshun	-0.002301	0.000237	-9.722	65762
Dai_Xishuangbanna1k	Han_Shangluo	Han_Anshun	-0.002223	0.000229	-9.705	66916
Xijia_Kaili	Han_Weinan	Han_Anshun	-0.002321	0.000239	-9.698	66169
Gejia_Kaili	Japanese_Tokyo1K	Han_Anshun	-0.002493	0.000257	-9.696	66455
Ede	Han_Baoji	Han_Anshun	-0.002563	0.000264	-9.694	66360
Thai	Han_Baoji	Han_Anshun	-0.001961	0.000203	-9.684	67121
Ami	Han_Xian	Han_Anshun	-0.002329	0.000241	-9.678	67486
Dongjia_Kaili	Hezhen_HGDP	Han_Anshun	-0.003271	0.000339	-9.66	64934
Dongjia_Kaili	Nanai	Han_Anshun	-0.003401	0.000352	-9.657	64823
Xijia_Kaili	Han_Xian	Han_Anshun	-0.002097	0.000217	-9.651	67443
Ede	Han_Xian	Han_Anshun	-0.002283	0.000237	-9.619	67559
Mulam_Luocheng	Han_Xianyang	Han_Anshun	-0.002194	0.000228	-9.608	65796
Murut	Han_Xianyang	Han_Anshun	-0.002683	0.00028	-9.595	65309
LoLo	Han_Xian	Han_Anshun	-0.002222	0.000232	-9.594	67224
Ami	Tibetan_Shannan	Han_Anshun	-0.004007	0.000418	-9.593	65055
Mulam_Luocheng	Han_Yanan	Han_Anshun	-0.002424	0.000253	-9.576	65624
Tibetan_Shannan	Taiwan_Hanben	Han_Anshun	-0.003796	0.000396	-9.575	65271
Gelao_Longlin	Han_YulinSX	Han_Anshun	-0.002185	0.000228	-9.562	66670
LaChi	Han_Baoji	Han_Anshun	-0.002648	0.000277	-9.556	65615
LaChi	Han_Weinan	Han_Anshun	-0.002683	0.000281	-9.55	65949
Dai_Xishuangbanna1k	Qiang_Daofu	Han_Anshun	-0.0027	0.000283	-9.547	66836
Murut	Tibetan_Chamdo	Han_Anshun	-0.003675	0.000385	-9.543	65158
Ami	Tibetan_Shigatse	Han_Anshun	-0.003608	0.000379	-9.513	65243
Gejia_Kaili	Han_Baoji	Han_Anshun	-0.002415	0.000254	-9.512	65818
Muong	Tibetan_Shannan	Han_Anshun	-0.003262	0.000344	-9.474	65229
Xijia_Kaili	Han_Baoji	Han_Anshun	-0.002231	0.000236	-9.47	65855
Dong_Guizhou	Han_Xian	Han_Anshun	-0.001867	0.000197	-9.467	67475
Taiwan_Hanben	Han_Xian	Han_Anshun	-0.00237	0.000251	-9.438	67591
Dai_Xishuangbanna1k	Tibetan_Nagqu	Han_Anshun	-0.002579	0.000274	-9.415	66863
Mulam_Luocheng	Tibetan_Gangcha	Han_Anshun	-0.00255	0.000271	-9.413	66759
Kinh_HoChiMinh1K	Han_Xian	Han_Anshun	-0.001552	0.000165	-9.392	68286
Kinh_HoChiMinh1K	Han_Weinan	Han_Anshun	-0.001672	0.000178	-9.39	67718
Gejia_Kaili	Ulchi	Han_Anshun	-0.003091	0.000329	-9.38	65959
Gejia_Kaili	Han_Xianyang	Han_Anshun	-0.002605	0.000278	-9.378	65337
Mulam_Luocheng	Tibetan_Chamdo	Han_Anshun	-0.002792	0.000298	-9.369	65796
Ede	Han_Weinan	Han_Anshun	-0.00252	0.000269	-9.353	66604
Gejia_Kaili	Han_Beijing1K	Han_Anshun	-0.002053	0.00022	-9.348	67080
Gejia_Kaili	Dungan	Han_Anshun	-0.002644	0.000283	-9.347	66467
Nung	Tibetan_Chamdo	Han_Anshun	-0.002984	0.000319	-9.343	65317
Nung	Tibetan_Shannan	Han_Anshun	-0.003041	0.000326	-9.335	65202
Dongjia_Kaili	Mongol_Minorities	Han_Anshun	-0.003222	0.000345	-9.328	65667
Dai_HGDP	Tibetan_Nagqu	Han_Anshun	-0.003157	0.000341	-9.268	65248
Gejia_Kaili	Khamnegan	Han_Anshun	-0.003405	0.000368	-9.251	65446
Dongjia_Kaili	Daur_HGDP	Han_Anshun	-0.003118	0.000337	-9.249	65241
Dai_Xishuangbanna1k	Tibetan_Shannan	Han_Anshun	-0.002605	0.000282	-9.249	66918
Gejia_Kaili	Han_Shandong	Han_Anshun	-0.002689	0.000291	-9.247	64773
Dongjia_Kaili	Korean	Han_Anshun	-0.003192	0.000345	-9.245	64374
CoLao	Han_YulinSX	Han_Anshun	-0.002599	0.000281	-9.243	66300
Zhuang_Guangxi	Tibetan_Lhasa	Han_Anshun	-0.002811	0.000304	-9.241	65817
Zhuang_Guangxi	Tibetan_Shigatse	Han_Anshun	-0.002666	0.000289	-9.227	65907
Dongjia_Kaili	Tamang_Nepal	Han_Anshun	-0.003149	0.000342	-9.221	65404
Ede	Han_YulinSX	Han_Anshun	-0.002408	0.000261	-9.214	66926
Kinh_HoChiMinh1K	Han_Baoji	Han_Anshun	-0.001678	0.000182	-9.214	67571
Tibetan_Gangcha	Taiwan_Hanben	Han_Anshun	-0.003222	0.00035	-9.21	66547
Dongjia_Kaili	Han_Henan	Han_Anshun	-0.003359	0.000365	-9.196	64198
LaChi	Tibetan_Chamdo	Han_Anshun	-0.003473	0.000378	-9.195	64967
Dongjia_Kaili	Altaian	Han_Anshun	-0.00295	0.000321	-9.194	67953
Li_Hainan	Tibetan_Chamdo	Han_Anshun	-0.003753	0.000409	-9.188	64978
Vietnamese	Han_YulinSX	Han_Anshun	-0.00204	0.000223	-9.166	66501
Dai_HGDP	Tibetan_Chamdo	Han_Anshun	-0.003042	0.000332	-9.151	65510
Tay	Han_YulinSX	Han_Anshun	-0.002053	0.000225	-9.142	66469
Dai_HGDP	Han_Yanan	Han_Anshun	-0.002581	0.000283	-9.136	65417
Hmong	Han_Ankang	Han_Anshun	-0.002646	0.00029	-9.113	65116
Dongjia_Kaili	Mongol_Sainnoyon	Han_Anshun	-0.003162	0.000348	-9.091	65612
Dong_Guizhou	Tibetan_Chamdo	Han_Anshun	-0.002696	0.000297	-9.09	65577
Atayal	Tibetan_Chamdo	Han_Anshun	-0.004033	0.000444	-9.075	65074
Dongjia_Kaili	Salar_Xunhua	Han_Anshun	-0.002941	0.000324	-9.068	65691
Maonan_Huanjiang	Tibetan_Shigatse	Han_Anshun	-0.002721	0.0003	-9.068	65799
Gejia_Kaili	Yakut_HGDP	Han_Anshun	-0.003187	0.000352	-9.062	66778
Nung	Tibetan_Gangcha	Han_Anshun	-0.002509	0.000277	-9.061	66339
Gejia_Kaili	Han_Shangluo	Han_Anshun	-0.002721	0.000301	-9.043	64856
Dongjia_Kaili	Sherpa_Nepal	Han_Anshun	-0.003839	0.000425	-9.026	64308
Maonan_Huanjiang	Tibetan_Xunhua	Han_Anshun	-0.00346	0.000384	-9.018	65054
Maonan_Huanjiang	Tibetan_Xinlong1	Han_Anshun	-0.003076	0.000342	-9.005	65111
Dongjia_Kaili	Kazakh_Aksay	Han_Anshun	-0.003137	0.000349	-8.999	66311
Xijia_Kaili	Tibetan_Chamdo	Han_Anshun	-0.002776	0.000309	-8.973	65254
Ami	Han_Yanan	Han_Anshun	-0.002838	0.000316	-8.972	65114
Taiwan_Hanben	Han_Xianyang	Han_Anshun	-0.002604	0.00029	-8.972	65609
LaChi	Tibetan_Shannan	Han_Anshun	-0.003631	0.000405	-8.964	64815
Dong_Guizhou	Han_Yanan	Han_Anshun	-0.002264	0.000253	-8.959	65422
Dusun	Han_Xian	Han_Anshun	-0.00204	0.000228	-8.945	67306
Dusun	Han_Weinan	Han_Anshun	-0.002323	0.00026	-8.94	66139
Tay	Han_Weinan	Han_Anshun	-0.002074	0.000232	-8.94	66043
Ami	Han_Baoji	Han_Anshun	-0.002413	0.00027	-8.935	65885
Muong	Han_Yanan	Han_Anshun	-0.0026	0.000291	-8.919	65260
Kinh_HoChiMinh1K	Han_Xianyang	Han_Anshun	-0.001719	0.000193	-8.905	67447
Dongjia_Kaili	lateXiongnu	Han_Anshun	-0.003224	0.000362	-8.896	65765
Dongjia_Kaili	Xibo_HGDP	Han_Anshun	-0.003072	0.000346	-8.885	64951
CoLao	Han_Weinan	Han_Anshun	-0.002446	0.000275	-8.88	65828
Dongjia_Kaili	Kalmyk	Han_Anshun	-0.003021	0.00034	-8.879	66452
Dongjia_Kaili	Buryat_Ehirit	Han_Anshun	-0.003442	0.000389	-8.846	65279
Gejia_Kaili	Buryat_Zakamensky	Han_Anshun	-0.003314	0.000375	-8.833	65198
Taiwan_Hanben	Han_Weinan	Han_Anshun	-0.002444	0.000277	-8.82	66346
Atayal	Han_YulinSX	Han_Anshun	-0.002633	0.000299	-8.816	66586
Tibetan_Nagqu	Taiwan_Hanben	Han_Anshun	-0.003694	0.000419	-8.806	65167
Tibetan_Yajiang	Taiwan_Hanben	Han_Anshun	-0.003588	0.000407	-8.805	64847
Kankanaey	Tibetan_Chamdo	Han_Anshun	-0.003587	0.000408	-8.801	64912
Murut	Han_Yanan	Han_Anshun	-0.002915	0.000331	-8.8	65084
Ami	Han_Xianyang	Han_Anshun	-0.002558	0.000291	-8.8	65378
PhuLa	Han_Xian	Han_Anshun	-0.0018	0.000205	-8.798	67247
Gejia_Kaili	Japanese_HGDP	Han_Anshun	-0.002425	0.000276	-8.789	65910
Muong	Qiang_Daofu	Han_Anshun	-0.003103	0.000353	-8.785	64970
Gelao_Longlin	Han_Xian	Han_Anshun	-0.001818	0.000207	-8.785	67450
Dongjia_Kaili	Qiang_Danba	Han_Anshun	-0.003699	0.000421	-8.777	64132
Taiwan_Hanben	Han_Baoji	Han_Anshun	-0.002444	0.000279	-8.764	66059
Dong_Guizhou	Han_Xianyang	Han_Anshun	-0.002093	0.000239	-8.764	65577
Dongjia_Kaili	Kyrgyz_Urumqi	Han_Anshun	-0.002972	0.00034	-8.738	67316
Mulam_Luocheng	Han_Baoji	Han_Anshun	-0.001855	0.000212	-8.738	66201
Tibetan_Shigatse	Taiwan_Hanben	Han_Anshun	-0.003462	0.000396	-8.736	65436
Ami	Tibetan_Yajiang	Han_Anshun	-0.003608	0.000414	-8.723	64605
Thai	Han_Xianyang	Han_Anshun	-0.001949	0.000224	-8.719	66866
Dongjia_Kaili	Buryat_Zakamensky	Han_Anshun	-0.003382	0.000388	-8.716	65184
Dongjia_Kaili	Rai_Nepal	Han_Anshun	-0.003264	0.000375	-8.694	64495
Dao	Han_Xianyang	Han_Anshun	-0.002089	0.00024	-8.693	65345
Maonan_Huanjiang	Tibetan_Yajiang	Han_Anshun	-0.002736	0.000315	-8.691	65309
Gelao_Longlin	Han_Xianyang	Han_Anshun	-0.002278	0.000262	-8.691	65449
LoLo	Han_Baoji	Han_Anshun	-0.002267	0.000261	-8.686	65700
LoLo	Han_Weinan	Han_Anshun	-0.002271	0.000262	-8.682	65991
Dusun	Han_YulinSX	Han_Anshun	-0.00219	0.000252	-8.678	66571
CoLao	Han_Xianyang	Han_Anshun	-0.002678	0.000309	-8.676	64996
Dai_Xishuangbanna1k	Tibetan_Xinlong1	Han_Anshun	-0.002475	0.000286	-8.665	66685
Dongjia_Kaili	Han_Shangluo	Han_Anshun	-0.002693	0.000311	-8.659	64824
Gejia_Kaili	Mongol_Uuld	Han_Anshun	-0.002889	0.000334	-8.65	66112
Dong_Guizhou	Han_Baoji	Han_Anshun	-0.001869	0.000216	-8.649	66053
Gejia_Kaili	Han_Yanan	Han_Anshun	-0.002615	0.000303	-8.631	65062
Muong	Tibetan_Gangcha	Han_Anshun	-0.002596	0.000301	-8.623	66356
Gelao_Longlin	Han_Baoji	Han_Anshun	-0.00206	0.000239	-8.622	65963
Dongjia_Kaili	Nganasan	Han_Anshun	-0.003689	0.000428	-8.611	66058
Li_Hainan	Han_Xianyang	Han_Anshun	-0.002848	0.000331	-8.611	65040
Hmong	Han_Shangluo	Han_Anshun	-0.002728	0.000318	-8.59	65168
Kankanaey	Tibetan_Gangcha	Han_Anshun	-0.003129	0.000365	-8.566	66102
Dongjia_Kaili	Mogolian_HGDP	Han_Anshun	-0.003085	0.000361	-8.55	64841
Gejia_Kaili	Tibetan_Lhasa	Han_Anshun	-0.002955	0.000346	-8.549	65069
Vietnamese	Han_Xianyang	Han_Anshun	-0.002051	0.00024	-8.548	65385
Muong	Tibetan_Nagqu	Han_Anshun	-0.002832	0.000332	-8.54	65059
Dusun	Han_Baoji	Han_Anshun	-0.002255	0.000264	-8.537	65867
Dongjia_Kaili	Tibetan_Xunhua	Han_Anshun	-0.003896	0.000457	-8.535	64263
Buryat_Aginsky	Maonan_Huanjiang	Han_Anshun	-0.002692	0.000316	-8.52	66454
Dusun	Han_Xianyang	Han_Anshun	-0.002297	0.00027	-8.512	65431
LaChi	Tibetan_Gangcha	Han_Anshun	-0.002974	0.00035	-8.509	66126
Gejia_Kaili	Tu_HGDP	Han_Anshun	-0.002581	0.000304	-8.493	65534
Dai_Xishuangbanna1k	Tibetan_Shigatse	Han_Anshun	-0.002206	0.00026	-8.474	66990
Gejia_Kaili	Tibetan_Shannan	Han_Anshun	-0.003006	0.000355	-8.473	65051
Ami	Tibetan_Nagqu	Han_Anshun	-0.003489	0.000412	-8.462	64936
Qiang_Daofu	Taiwan_Hanben	Han_Anshun	-0.003674	0.000434	-8.457	65055
Xijia_Kaili	Han_Beijing1K	Han_Anshun	-0.001794	0.000212	-8.456	67103
Dai_Xishuangbanna1k	Qiang_Danba	Han_Anshun	-0.00271	0.000321	-8.449	66599
Dai_Xishuangbanna1k	Tibetan_Lhasa	Han_Anshun	-0.002344	0.000278	-8.443	66929
Dai_HGDP	Tibetan_Shannan	Han_Anshun	-0.003	0.000355	-8.44	65366
Gejia_Kaili	Buryat_Aginsky	Han_Anshun	-0.002858	0.000339	-8.428	66079
Xijia_Kaili	Han_Xianyang	Han_Anshun	-0.002269	0.000269	-8.425	65393
Mulam_Luocheng	Han_Weinan	Han_Anshun	-0.001796	0.000213	-8.424	66443
Tay	Han_Xianyang	Han_Anshun	-0.002148	0.000255	-8.42	65329
Maonan_Huanjiang	lateXiongnu	Han_Anshun	-0.002737	0.000325	-8.419	66228
Nung	Tibetan_Nagqu	Han_Anshun	-0.00282	0.000335	-8.413	65090
Dongjia_Kaili	Evenk_Transbaikal	Han_Anshun	-0.003546	0.000422	-8.405	65102
Maonan_Huanjiang	Yakut_HGDP	Han_Anshun	-0.002684	0.000319	-8.405	67046
Zhuang_Guangxi	Han_Shangluo	Han_Anshun	-0.002112	0.000251	-8.404	65576
Dongjia_Kaili	Karakalpak	Han_Anshun	-0.002984	0.000356	-8.384	68215
Dongjia_Kaili	Nivkh	Han_Anshun	-0.003519	0.00042	-8.373	64669
Li_Hainan	Tibetan_Shannan	Han_Anshun	-0.003742	0.000447	-8.371	64764
Gejia_Kaili	Tibetan_Xinlong1	Han_Anshun	-0.003204	0.000384	-8.347	64355
Gejia_Kaili	Nanai	Han_Anshun	-0.00288	0.000345	-8.338	64788
Gejia_Kaili	lateMed_Mongol	Han_Anshun	-0.002544	0.000305	-8.326	67261
Gejia_Kaili	Han_Ankang	Han_Anshun	-0.002261	0.000272	-8.326	64795
Maonan_Huanjiang	Ulchi	Han_Anshun	-0.002568	0.000308	-8.325	66291
Tay	Han_Xian	Han_Anshun	-0.001801	0.000216	-8.322	67268
Dai_HGDP	Qiang_Daofu	Han_Anshun	-0.002978	0.000358	-8.321	65131
Ede	Han_Xianyang	Han_Anshun	-0.002455	0.000295	-8.316	65970
Dusun	Tibetan_Chamdo	Han_Anshun	-0.003111	0.000375	-8.306	65326
Gejia_Kaili	Xibo_HGDP	Han_Anshun	-0.002779	0.000335	-8.303	64929
Maonan_Huanjiang	Tibetan_Lhasa	Han_Anshun	-0.00262	0.000316	-8.301	65681
Murut	Tibetan_Gangcha	Han_Anshun	-0.00278	0.000335	-8.294	66245
Li_Hainan	Han_Xian	Han_Anshun	-0.002215	0.000268	-8.255	67356
Mongol_Uuld	Maonan_Huanjiang	Han_Anshun	-0.002521	0.000306	-8.239	66486
Dongjia_Kaili	Buryat_Selenginsky	Han_Anshun	-0.003239	0.000394	-8.218	65034
Xijia_Kaili	Han_Yanan	Han_Anshun	-0.002354	0.000287	-8.211	65132
Kinh_HGDP	Han_Weinan	Han_Anshun	-0.001968	0.00024	-8.201	66394
Gejia_Kaili	Qiang_Daofu	Han_Anshun	-0.002868	0.00035	-8.192	64789
LoLo	Han_Xianyang	Han_Anshun	-0.002369	0.00029	-8.184	65240
Murut	Tibetan_Shannan	Han_Anshun	-0.003224	0.000394	-8.181	65001
Gejia_Kaili	Han_Shanxi	Han_Anshun	-0.002591	0.000317	-8.175	64705
Dongjia_Kaili	Yukagir	Han_Anshun	-0.00304	0.000372	-8.173	67164
Muong	Tibetan_Shigatse	Han_Anshun	-0.002782	0.00034	-8.173	65334
Li_Hainan	Han_Yanan	Han_Anshun	-0.002974	0.000364	-8.169	64738
CoLao	Han_Xian	Han_Anshun	-0.002115	0.000259	-8.157	67161
Vietnamese	Han_Xian	Han_Anshun	-0.001633	0.0002	-8.146	67254
Zhuang_Guangxi	Tibetan_Xinlong1	Han_Anshun	-0.002713	0.000333	-8.145	65297
Murut	Tibetan_Nagqu	Han_Anshun	-0.00344	0.000423	-8.141	64861
Nung	Tibetan_Shigatse	Han_Anshun	-0.002577	0.000317	-8.134	65336
Xijia_Kaili	Dungan	Han_Anshun	-0.002274	0.00028	-8.132	66493
Dong_Guizhou	Han_Weinan	Han_Anshun	-0.00179	0.00022	-8.129	66308
Kankanaey	Han_YulinSX	Han_Anshun	-0.002371	0.000292	-8.115	66326
Kinh_HoChiMinh1K	Tibetan_Chamdo	Han_Anshun	-0.002141	0.000264	-8.114	67358
Gejia_Kaili	Nivkh	Han_Anshun	-0.003306	0.000408	-8.109	64654
PhuLa	Han_Weinan	Han_Anshun	-0.001832	0.000226	-8.109	66042
Xijia_Kaili	Tibetan_Gangcha	Han_Anshun	-0.002271	0.00028	-8.107	66391
Gejia_Kaili	Kyrgyz_Urumqi	Han_Anshun	-0.002703	0.000334	-8.103	67310
Gejia_Kaili	lateXiongnu	Han_Anshun	-0.002951	0.000365	-8.092	65769
Dongjia_Kaili	Buryat_Duldurginsky	Han_Anshun	-0.003372	0.000417	-8.09	64675
Zhuang_Guangxi	Qiang_Danba	Han_Anshun	-0.002979	0.000368	-8.088	65158
PhuLa	Han_Baoji	Han_Anshun	-0.001837	0.000227	-8.088	65798
Xijia_Kaili	Tibetan_Shannan	Han_Anshun	-0.002677	0.000331	-8.077	65110
Murut	Qiang_Danba	Han_Anshun	-0.004117	0.00051	-8.07	64155
Zhuang_Guangxi	Tibetan_Yajiang	Han_Anshun	-0.002553	0.000316	-8.07	65489
Dai_HGDP	Tibetan_Lhasa	Han_Anshun	-0.002749	0.000341	-8.061	65361
Hmong	Han_Zhangzhou	Han_Anshun	-0.002049	0.000254	-8.061	65530
LaChi	Tibetan_Nagqu	Han_Anshun	-0.003248	0.000403	-8.059	64697
Maonan_Huanjiang	Mongolia_EIA_1_SlabGrave	Han_Anshun	-0.003147	0.000391	-8.051	64264
Dai_HGDP	Tibetan_Gangcha	Han_Anshun	-0.00254	0.000316	-8.042	66564
Giarai	Han_Baoji	Han_Anshun	-0.002053	0.000255	-8.038	66521
Dongjia_Kaili	Khakass_Kachins	Han_Anshun	-0.003215	0.0004	-8.035	65768
PhuLa	Han_YulinSX	Han_Anshun	-0.001793	0.000223	-8.03	66491
Dao	Tibetan_Chamdo	Han_Anshun	-0.002625	0.000328	-8.012	65204
Maonan_Huanjiang	Sherpa_Nepal	Han_Anshun	-0.00299	0.000374	-7.995	65121
Dai_HGDP	Tibetan_Yajiang	Han_Anshun	-0.002889	0.000361	-7.994	65007
Dongjia_Kaili	Tibetan_Gannan	Han_Anshun	-0.003099	0.000388	-7.989	64727
Xijia_Kaili	Japanese_Tokyo1K	Han_Anshun	-0.001988	0.000249	-7.984	66464
Li_Hainan	Tibetan_Gangcha	Han_Anshun	-0.002992	0.000375	-7.978	66223
Gelao_Longlin	Han_Weinan	Han_Anshun	-0.001835	0.00023	-7.976	66206
Dongjia_Kaili	Naxi_HGDP	Han_Anshun	-0.002513	0.000315	-7.966	64889
LoLo	Han_Yanan	Han_Anshun	-0.002454	0.000308	-7.965	65009
LaChi	Han_Yanan	Han_Anshun	-0.00269	0.000338	-7.963	64829
Dai_Xishuangbanna1k	Tibetan_Xunhua	Han_Anshun	-0.002727	0.000342	-7.961	66681
Maonan_Huanjiang	Qiang_Danba	Han_Anshun	-0.002987	0.000376	-7.953	64934
Gejia_Kaili	Daur_HGDP	Han_Anshun	-0.002659	0.000334	-7.952	65241
Giarai	Han_Xian	Han_Anshun	-0.0018	0.000226	-7.952	67663
Tay	Han_Baoji	Han_Anshun	-0.001862	0.000234	-7.951	65751
Dusun	Qiang_Daofu	Han_Anshun	-0.003253	0.000409	-7.948	64958
Giarai	Han_Weinan	Han_Anshun	-0.002047	0.000258	-7.934	66788
Li_Hainan	Han_Weinan	Han_Anshun	-0.002408	0.000304	-7.926	65954
Dongjia_Kaili	Qiang_Danba1	Han_Anshun	-0.002701	0.000341	-7.925	64240
Kinh_HGDP	Han_YulinSX	Han_Anshun	-0.001862	0.000235	-7.91	66825
Dongjia_Kaili	Gurung_Nepal	Han_Anshun	-0.003046	0.000386	-7.901	64750
Zhuang_Guangxi	Han_Hanzhong	Han_Anshun	-0.001818	0.00023	-7.894	65756
Murut	Qiang_Daofu	Han_Anshun	-0.003454	0.000438	-7.889	64784
Dongjia_Kaili	Han_Hanzhong	Han_Anshun	-0.002197	0.000279	-7.88	65160
Dongjia_Kaili	Mongolia_EIA_1_SlabGrave	Han_Anshun	-0.003523	0.000447	-7.877	63605
Mulam_Luocheng	Tibetan_Nagqu	Han_Anshun	-0.002356	0.000299	-7.877	65604
Taiwan_Hanben	Han_Yanan	Han_Anshun	-0.002564	0.000326	-7.87	65349
Thai	Han_Yanan	Han_Anshun	-0.001915	0.000244	-7.852	66786
Atayal	Han_Baoji	Han_Anshun	-0.002463	0.000314	-7.847	65755
Giarai	Han_YulinSX	Han_Anshun	-0.001868	0.000238	-7.847	67072
Li_Hainan	Han_Shangluo	Han_Anshun	-0.002842	0.000362	-7.843	64451
Hmong	Han_Hanzhong	Han_Anshun	-0.002191	0.00028	-7.836	65418
Dongjia_Kaili	Kazakh	Han_Anshun	-0.002611	0.000333	-7.835	68244
Tibetan_Xinlong1	Taiwan_Hanben	Han_Anshun	-0.003432	0.000438	-7.826	64616
Dongjia_Kaili	Dolgan	Han_Anshun	-0.003526	0.000451	-7.814	64957
Gejia_Kaili	Altaian	Han_Anshun	-0.002566	0.000329	-7.808	67937
Xijia_Kaili	Japanese_HGDP	Han_Anshun	-0.002028	0.00026	-7.808	65947
Buryat_Ehirit	Maonan_Huanjiang	Han_Anshun	-0.002694	0.000345	-7.806	65800
Muong	Han_Shangluo	Han_Anshun	-0.002291	0.000294	-7.806	65019
Dai_Xishuangbanna1k	Nanai	Han_Anshun	-0.002156	0.000276	-7.8	66789
Gejia_Kaili	Tibetan_Nagqu	Han_Anshun	-0.002621	0.000336	-7.795	64918
Vietnamese	Han_Baoji	Han_Anshun	-0.001739	0.000223	-7.795	65798
Cambodian	Han_Baoji	Han_Anshun	-0.002054	0.000264	-7.791	66543
Maonan_Huanjiang	Ulaanzuukh_SlabGrave	Han_Anshun	-0.002916	0.000375	-7.785	64792
Dao	Han_Yanan	Han_Anshun	-0.002192	0.000282	-7.779	65133
Cambodian	Han_Xian	Han_Anshun	-0.001804	0.000232	-7.774	67830
Kankanaey	Tibetan_Nagqu	Han_Anshun	-0.003367	0.000434	-7.767	64593
PaThen	Han_Weinan	Han_Anshun	-0.001947	0.000251	-7.761	65835
Mongol_Uuld	Zhuang_Guangxi	Han_Anshun	-0.002354	0.000303	-7.759	66575
Dao	Tibetan_Gangcha	Han_Anshun	-0.002342	0.000302	-7.759	66268
Vietnamese	Han_Weinan	Han_Anshun	-0.001741	0.000224	-7.755	66100
Nung	Tibetan_Lhasa	Han_Anshun	-0.002505	0.000323	-7.754	65217
Maonan_Huanjiang	Han_Hanzhong	Han_Anshun	-0.001826	0.000236	-7.743	65629
Tibetan_Lhasa	Taiwan_Hanben	Han_Anshun	-0.003129	0.000404	-7.735	65289
Xijia_Kaili	Khamnegan	Han_Anshun	-0.002675	0.000346	-7.734	65519
Thai	Han_Shangluo	Han_Anshun	-0.001973	0.000255	-7.731	66709
Kinh_HoChiMinh1K	Han_Yanan	Han_Anshun	-0.001714	0.000222	-7.728	67443
Ami	Buryat_Zakamensky	Han_Anshun	-0.003393	0.000439	-7.722	65178
Hmong	Han_Sanming	Han_Anshun	-0.001963	0.000255	-7.703	65549
Mang	Han_YulinSX	Han_Anshun	-0.002122	0.000276	-7.688	66478
Dongjia_Kaili	lateXiongnu_han	Han_Anshun	-0.003628	0.000472	-7.687	63809
Xijia_Kaili	Mogolian_HGDP	Han_Anshun	-0.002624	0.000342	-7.677	64922
Xijia_Kaili	Han_Henan	Han_Anshun	-0.002801	0.000365	-7.675	64260
Gejia_Kaili	Buryat_Bohansky	Han_Anshun	-0.003362	0.000438	-7.672	64753
Mlabri	Han_Xian	Han_Anshun	-0.002877	0.000375	-7.672	66282
Dongjia_Kaili	Tofalar	Han_Anshun	-0.003251	0.000424	-7.667	65702
Ami	Tamang_Nepal	Han_Anshun	-0.003236	0.000423	-7.658	65403
Li_Hainan	Han_Baoji	Han_Anshun	-0.002337	0.000306	-7.647	65622
Kinh_HoChiMinh1K	Tibetan_Shannan	Han_Anshun	-0.002091	0.000274	-7.644	67344
Dongjia_Kaili	Even	Han_Anshun	-0.00293	0.000385	-7.621	66794
Dong_Hunan	Han_YulinSX	Han_Anshun	-0.001764	0.000232	-7.618	66517
Dai_HGDP	Tibetan_Xinlong1	Han_Anshun	-0.002877	0.000378	-7.606	64740
Murut	Han_Shangluo	Han_Anshun	-0.002461	0.000324	-7.601	64835
KhoMu	Han_YulinSX	Han_Anshun	-0.002013	0.000265	-7.598	66645
Atayal	Han_Xianyang	Han_Anshun	-0.002525	0.000332	-7.596	65200
Gejia_Kaili	Tuvinian	Han_Anshun	-0.002557	0.000337	-7.595	67243
Mongol_Zasagt	Maonan_Huanjiang	Han_Anshun	-0.002435	0.000321	-7.59	65908
Htin_Mal	Han_YulinSX	Han_Anshun	-0.002167	0.000286	-7.584	65683
Xijia_Kaili	Ulchi	Han_Anshun	-0.002435	0.000321	-7.577	65979
Zhuang_Guangxi	lateXiongnu	Han_Anshun	-0.002482	0.000328	-7.571	66322
Zhuang_Guangxi	Sherpa_Nepal	Han_Anshun	-0.002765	0.000366	-7.564	65319
Tu_HGDP	Taiwan_Hanben	Han_Anshun	-0.002636	0.000349	-7.559	65731
Mulam_Luocheng	Tibetan_Xinlong1	Han_Anshun	-0.002561	0.000339	-7.557	65157
Zhuang_Guangxi	Tamang_Nepal	Han_Anshun	-0.002382	0.000315	-7.557	66100
Yugur_Sunan	Maonan_Huanjiang	Han_Anshun	-0.001983	0.000262	-7.557	66404
Kinh_HGDP	Han_Xian	Han_Anshun	-0.001648	0.000218	-7.553	67614
Zhuang_Guangxi	Tibetan_Xunhua	Han_Anshun	-0.002873	0.00038	-7.552	65274
Hmong	Han_Ningde	Han_Anshun	-0.001967	0.00026	-7.551	65605
Gejia_Kaili	Nganasan	Han_Anshun	-0.003101	0.000411	-7.549	66056
Kankanaey	Han_Weinan	Han_Anshun	-0.002181	0.000289	-7.547	65870
Atayal	Tibetan_Gangcha	Han_Anshun	-0.002993	0.000397	-7.538	66299
Ede	Han_Shandong	Han_Anshun	-0.002561	0.00034	-7.537	65574
Zhuang_Guangxi	Ulchi	Han_Anshun	-0.002276	0.000302	-7.533	66402
Kinh_HoChiMinh1K	Qiang_Daofu	Han_Anshun	-0.002173	0.000288	-7.533	67286
Maonan_Huanjiang	Xinancheng_WZML	Han_Anshun	-0.002401	0.000319	-7.53	65028
Maonan_Huanjiang	Russia_Shamanka_Eneolithic	Han_Anshun	-0.003009	0.0004	-7.522	65278
Xijia_Kaili	Yakut_HGDP	Han_Anshun	-0.002599	0.000346	-7.52	66803
Xijia_Kaili	Han_Shangluo	Han_Anshun	-0.00224	0.000298	-7.516	64920
Muong	Tibetan_Lhasa	Han_Anshun	-0.002526	0.000336	-7.515	65225
Maonan_Huanjiang	Nanai	Han_Anshun	-0.002371	0.000316	-7.496	65377
Gejia_Kaili	Han_Henan	Han_Anshun	-0.002599	0.000347	-7.493	64213
LaChi	Qiang_Daofu	Han_Anshun	-0.003215	0.000429	-7.492	64581
Khamnegan	Maonan_Huanjiang	Han_Anshun	-0.002463	0.000329	-7.489	65953
Koryak	Dongjia_Kaili	Han_Anshun	-0.003438	0.00046	-7.478	65005
Ami	Tibetan_Xinlong1	Han_Anshun	-0.003292	0.000441	-7.467	64323
Dongjia_Kaili	Han_Jiangsu	Han_Anshun	-0.002383	0.000319	-7.467	64296
PhuLa	Han_Xianyang	Han_Anshun	-0.001849	0.000248	-7.454	65354
Dai_HGDP	Tibetan_Shigatse	Han_Anshun	-0.002486	0.000334	-7.447	65499
Gejia_Kaili	Korean	Han_Anshun	-0.002458	0.00033	-7.441	64353
Dai_HGDP	Han_Shangluo	Han_Anshun	-0.002237	0.000301	-7.439	65209
Tay	Han_Yanan	Han_Anshun	-0.002085	0.00028	-7.438	65095
Li_Hainan	Tibetan_Shigatse	Han_Anshun	-0.003151	0.000424	-7.432	64939
Dai_Xishuangbanna1k	Han_Hanzhong	Han_Anshun	-0.001541	0.000208	-7.423	67002
Dai_Xishuangbanna1k	Sherpa_Nepal	Han_Anshun	-0.002488	0.000335	-7.419	66676
Dongjia_Kaili	Yi_HGDP	Han_Anshun	-0.002281	0.000308	-7.414	64960
Xijia_Kaili	Han_Shandong	Han_Anshun	-0.002064	0.000279	-7.409	64827
Zhuang_Guangxi	Mongolia_EIA_1_SlabGrave	Han_Anshun	-0.002947	0.000398	-7.4	64412
Xijia_Kaili	Yugur_Sunan	Han_Anshun	-0.001959	0.000265	-7.4	66016
Kankanaey	Tibetan_Shannan	Han_Anshun	-0.003323	0.000449	-7.396	64750
Daur_HGDP	Maonan_Huanjiang	Han_Anshun	-0.00225	0.000304	-7.39	65732
Buryat_Ehirit	Mulam_Luocheng	Han_Anshun	-0.002537	0.000344	-7.38	65861
Zhuang_Guangxi	Yakut_HGDP	Han_Anshun	-0.002307	0.000313	-7.378	67129
Mulam_Luocheng	Tibetan_Lhasa	Han_Anshun	-0.002317	0.000315	-7.354	65716
Murut	Tibetan_Yajiang	Han_Anshun	-0.003037	0.000413	-7.353	64601
Tu_HGDP	Zhuang_Guangxi	Han_Anshun	-0.002053	0.000279	-7.35	66127
Atayal	Han_Xian	Han_Anshun	-0.002047	0.000279	-7.35	67483
Sherpa_Nepal	Taiwan_Hanben	Han_Anshun	-0.003588	0.000488	-7.349	64535
Gejia_Kaili	Buryat_Selenginsky	Han_Anshun	-0.002935	0.000399	-7.347	65011
Maonan_Huanjiang	Nganasan	Han_Anshun	-0.002767	0.000377	-7.341	66415
Xijia_Kaili	Tibetan_Lhasa	Han_Anshun	-0.002504	0.000341	-7.341	65120
Maonan_Huanjiang	Tuvinian	Han_Anshun	-0.002223	0.000303	-7.34	67443
Xijia_Kaili	Tu_HGDP	Han_Anshun	-0.002171	0.000296	-7.338	65580
LaChi	Tibetan_Xinlong1	Han_Anshun	-0.003159	0.000431	-7.335	64073
Gejia_Kaili	Mongol_Minorities	Han_Anshun	-0.002595	0.000354	-7.328	65668
PaThen	Han_YulinSX	Han_Anshun	-0.00183	0.00025	-7.328	66337
Dongjia_Kaili	Ket	Han_Anshun	-0.002967	0.000405	-7.318	66604
Zhuang_Guangxi	Nanai	Han_Anshun	-0.002272	0.00031	-7.318	65535
Dongjia_Kaili	Khakass_Sagai	Han_Anshun	-0.002924	0.0004	-7.313	66531
Li_Hainan	Qiang_Daofu	Han_Anshun	-0.003303	0.000452	-7.311	64496
Dao	Tibetan_Shannan	Han_Anshun	-0.002457	0.000336	-7.308	65080
Buryat_Ehirit	Dai_Xishuangbanna1k	Han_Anshun	-0.002148	0.000294	-7.301	67120
Ede	Han_Shangluo	Han_Anshun	-0.002431	0.000333	-7.293	65668
Kinh_Vietnam	Han_Xian	Han_Anshun	-0.0014	0.000192	-7.292	67330
Dai_Xishuangbanna1k	Mongolia_EIA_1_SlabGrave	Han_Anshun	-0.002495	0.000342	-7.286	65842
Gejia_Kaili	Kazakh	Han_Anshun	-0.002384	0.000327	-7.284	68235
Ilocano	Tibetan_Chamdo	Han_Anshun	-0.004055	0.000557	-7.282	64489
Murut	Tibetan_Xinlong1	Han_Anshun	-0.003196	0.000439	-7.279	64368
Muong	Qiang_Danba	Han_Anshun	-0.002953	0.000406	-7.276	64386
Xijia_Kaili	Qiang_Daofu	Han_Anshun	-0.002476	0.00034	-7.272	64878
Cambodian	Han_Weinan	Han_Anshun	-0.001864	0.000256	-7.272	66774
Xijia_Kaili	Han_Shanxi	Han_Anshun	-0.00227	0.000312	-7.269	64741
Gejia_Kaili	Tamang_Nepal	Han_Anshun	-0.002593	0.000357	-7.268	65445
Gejia_Kaili	Yukagir	Han_Anshun	-0.002618	0.00036	-7.265	67171
CoLao	Han_Yanan	Han_Anshun	-0.002498	0.000344	-7.265	64738
Gejia_Kaili	Mongolia_EIA_1_SlabGrave	Han_Anshun	-0.003178	0.000438	-7.259	63604
KhoMu	Han_Baoji	Han_Anshun	-0.002002	0.000276	-7.254	65946
PaThen	Han_Xian	Han_Anshun	-0.001687	0.000233	-7.253	67145
Mulam_Luocheng	Qiang_Daofu	Han_Anshun	-0.002404	0.000332	-7.252	65472
Han_Shanxi	Maonan_Huanjiang	Han_Anshun	-0.002105	0.000291	-7.243	65336
Mongol_Minorities	Maonan_Huanjiang	Han_Anshun	-0.002265	0.000313	-7.234	66131
Muong	Tibetan_Xinlong1	Han_Anshun	-0.002724	0.000377	-7.228	64582
Buryat_Zakamensky	Maonan_Huanjiang	Han_Anshun	-0.00242	0.000335	-7.227	65759
Kankanaey	Han_Yanan	Han_Anshun	-0.00258	0.000357	-7.223	64807
Hmong	Han_Fuzhou	Han_Anshun	-0.001848	0.000256	-7.221	65540
Muong	Mongolia_EIA_1_SlabGrave	Han_Anshun	-0.003093	0.000429	-7.211	63843
Atayal	Tibetan_Lhasa	Han_Anshun	-0.003409	0.000473	-7.204	64871
Dongjia_Kaili	Mongolia_N_North	Han_Anshun	-0.00378	0.000525	-7.202	61950
Eskimo_ChaplinSireniki	Gejia_Kaili	Han_Anshun	-0.003334	0.000463	-7.198	65014
Gejia_Kaili	Xinancheng_WZML	Han_Anshun	-0.00257	0.000357	-7.197	64310
Kinh_Vietnam	Han_YulinSX	Han_Anshun	-0.001578	0.000219	-7.192	66629
Gejia_Kaili	Buryat_Duldurginsky	Han_Anshun	-0.003012	0.000419	-7.191	64705
Dongjia_Kaili	Tatar_Zabolotniye	Han_Anshun	-0.003394	0.000472	-7.188	65899
Htin_Mal	Han_Weinan	Han_Anshun	-0.002109	0.000294	-7.187	65237
Xijia_Kaili	Han_Hanzhong	Han_Anshun	-0.001886	0.000262	-7.186	65205
PhuLa	Han_Yanan	Han_Anshun	-0.001984	0.000276	-7.185	65099
Mongol_Uuld	Dai_Xishuangbanna1k	Han_Anshun	-0.001957	0.000273	-7.175	67471
PaThen	Han_Baoji	Han_Anshun	-0.001849	0.000258	-7.169	65563
Kinh_HoChiMinh1K	Han_Shangluo	Han_Anshun	-0.001591	0.000222	-7.166	67340
Han_Shanxi	Dai_Xishuangbanna1k	Han_Anshun	-0.001894	0.000264	-7.165	66806
Malay	Han_Xian	Han_Anshun	-0.001627	0.000227	-7.164	67577
Nung	Sherpa_Nepal	Han_Anshun	-0.002824	0.000394	-7.163	64571
Gejia_Kaili	Salar_Xunhua	Han_Anshun	-0.002415	0.000337	-7.163	65735
Dongjia_Kaili	Buryat_Bohansky	Han_Anshun	-0.003022	0.000422	-7.161	64723
Li_Hainan	Tibetan_Nagqu	Han_Anshun	-0.003134	0.000438	-7.154	64597
Maonan_Huanjiang	Mongolia_N_North	Han_Anshun	-0.00348	0.000487	-7.151	62708
Buryat_Aginsky	Dai_Xishuangbanna1k	Han_Anshun	-0.002039	0.000285	-7.144	67473
Tibetan_Xunhua	Taiwan_Hanben	Han_Anshun	-0.003551	0.000497	-7.143	64482
Mulam_Luocheng	Sherpa_Nepal	Han_Anshun	-0.002676	0.000375	-7.142	65150
Tamang_Nepal	Taiwan_Hanben	Han_Anshun	-0.003018	0.000423	-7.14	65615
Gejia_Kaili	Buryat_Ehirit	Han_Anshun	-0.002821	0.000395	-7.135	65265
Dao	Tibetan_Nagqu	Han_Anshun	-0.002497	0.00035	-7.135	64983
Gejia_Kaili	Yugur_Sunan	Han_Anshun	-0.001992	0.000279	-7.134	65948
Gejia_Kaili	Sherpa_Nepal	Han_Anshun	-0.002967	0.000416	-7.132	64310
Nung	Qiang_Danba	Han_Anshun	-0.002788	0.000392	-7.114	64413
Dongjia_Kaili	Han_Ankang	Han_Anshun	-0.002048	0.000288	-7.111	64750
Mulam_Luocheng	Han_Shangluo	Han_Anshun	-0.001876	0.000264	-7.11	65461
Dai_Xishuangbanna1k	Yakut_HGDP	Han_Anshun	-0.002078	0.000292	-7.108	67943
Ami	Mongolia_EIA_1_SlabGrave	Han_Anshun	-0.003611	0.000508	-7.107	63591
KhoMu	Han_Xian	Han_Anshun	-0.001753	0.000247	-7.107	67356
Kalmyk	Maonan_Huanjiang	Han_Anshun	-0.002132	0.0003	-7.106	66792
Murut	Tibetan_Shigatse	Han_Anshun	-0.002782	0.000392	-7.101	65130
Maonan_Huanjiang	Xibo_HGDP	Han_Anshun	-0.002185	0.000308	-7.101	65519
Maonan_Huanjiang	lateMed_Mongol	Han_Anshun	-0.001984	0.000279	-7.1	67483
Li_Hainan	Tibetan_Xinlong1	Han_Anshun	-0.003483	0.000491	-7.098	63945
CoLao	Han_Baoji	Han_Anshun	-0.002075	0.000292	-7.096	65515
Ami	Sherpa_Nepal	Han_Anshun	-0.003553	0.000501	-7.095	64280
Khamnegan	Dai_Xishuangbanna1k	Han_Anshun	-0.002104	0.000297	-7.091	67180
Gejia_Kaili	lateXiongnu_han	Han_Anshun	-0.003345	0.000472	-7.086	63820
Gejia_Kaili	Khakass_Koibals	Han_Anshun	-0.002901	0.00041	-7.084	65451
Kankanaey	Han_Baoji	Han_Anshun	-0.002063	0.000291	-7.083	65592
Dai_Xishuangbanna1k	Ulchi	Han_Anshun	-0.00191	0.00027	-7.082	67395
Dongjia_Kaili	Tubalar	Han_Anshun	-0.002639	0.000373	-7.073	67823
Nung	Qiang_Daofu	Han_Anshun	-0.002471	0.00035	-7.069	64991
Gejia_Kaili	Kalmyk	Han_Anshun	-0.002435	0.000345	-7.069	66434
Tay	Tibetan_Chamdo	Han_Anshun	-0.002431	0.000344	-7.068	65202
Dao	Tibetan_Yajiang	Han_Anshun	-0.002478	0.000351	-7.066	64700
Htin_Mal	Han_Xian	Han_Anshun	-0.001885	0.000267	-7.066	66413
Hmong	Han_Taiwan	Han_Anshun	-0.001852	0.000262	-7.062	65558
Kankanaey	Han_Xian	Han_Anshun	-0.001811	0.000256	-7.061	67180
Maonan_Huanjiang	Samdzong_1500BP	Han_Anshun	-0.003467	0.000491	-7.057	64773
Xijia_Kaili	Tibetan_Yajiang	Han_Anshun	-0.002434	0.000345	-7.051	64711
Nung	Han_Shangluo	Han_Anshun	-0.001988	0.000282	-7.046	65056
Chukchi	Gejia_Kaili	Han_Anshun	-0.00299	0.000425	-7.043	65572
Zhuang_Guangxi	Khovsgol_LBA	Han_Anshun	-0.002813	0.000399	-7.043	64633
Dongjia_Kaili	Selkup	Han_Anshun	-0.00286	0.000406	-7.042	67472
Ami	Tu_HGDP	Han_Anshun	-0.002611	0.000371	-7.039	65524
Muong	Tu_HGDP	Han_Anshun	-0.002176	0.000309	-7.037	65581
Atayal	Han_Yanan	Han_Anshun	-0.002742	0.00039	-7.032	64933
Ami	Tibetan_Lhasa	Han_Anshun	-0.002998	0.000426	-7.03	65089
Tu_HGDP	Maonan_Huanjiang	Han_Anshun	-0.00202	0.000287	-7.03	65981
Dai_Xishuangbanna1k	Han_Ankang	Han_Anshun	-0.001507	0.000215	-7.023	66845
Xijia_Kaili	Oroqen_HGDP	Han_Anshun	-0.002258	0.000322	-7.015	65213
Muong	Han_Shandong	Han_Anshun	-0.002126	0.000303	-7.006	64913
Vietnamese	Han_Yanan	Han_Anshun	-0.001898	0.000271	-7.004	65181
Koryak	Gejia_Kaili	Han_Anshun	-0.00314	0.000449	-6.985	65026
Gejia_Kaili	Mogolian_HGDP	Han_Anshun	-0.002454	0.000351	-6.985	64877
Dongjia_Kaili	Russia_Shamanka_Eneolithic	Han_Anshun	-0.003235	0.000464	-6.975	64612
Malay	Han_Weinan	Han_Anshun	-0.001781	0.000256	-6.97	66608
Nung	Han_Hanzhong	Han_Anshun	-0.001742	0.00025	-6.97	65242
PaThen	Han_Xianyang	Han_Anshun	-0.001939	0.000278	-6.968	65069
Gejia_Kaili	Russia_Shamanka_Eneolithic	Han_Anshun	-0.00315	0.000452	-6.966	64601
Gejia_Kaili	Oroqen_HGDP	Han_Anshun	-0.002472	0.000355	-6.966	65198
Gejia_Kaili	Tibetan_Yajiang	Han_Anshun	-0.002473	0.000355	-6.965	64635
Khamnegan	Zhuang_Guangxi	Han_Anshun	-0.002186	0.000314	-6.959	66048
Mulam_Luocheng	Yakut_HGDP	Han_Anshun	-0.002199	0.000316	-6.949	67081
Dongjia_Kaili	Mongolia_LBA_4_CenterWest	Han_Anshun	-0.003127	0.00045	-6.945	64012
Dai_Xishuangbanna1k	lateXiongnu	Han_Anshun	-0.002089	0.000301	-6.938	67420
LoLo	Han_Shangluo	Han_Anshun	-0.002249	0.000325	-6.929	64753
Dai_Xishuangbanna1k	Nganasan	Han_Anshun	-0.002197	0.000317	-6.929	67562
Dao	Tibetan_Shigatse	Han_Anshun	-0.002311	0.000334	-6.922	65227
Buryat_Zakamensky	Mulam_Luocheng	Han_Anshun	-0.002348	0.000339	-6.921	65768
Gejia_Kaili	Kazakh_Aksay	Han_Anshun	-0.002465	0.000356	-6.919	66319
Nung	Tibetan_Yajiang	Han_Anshun	-0.002435	0.000352	-6.917	64820
Dongjia_Kaili	Uyghur_HGDP	Han_Anshun	-0.002528	0.000366	-6.916	67427
Atayal	Han_Weinan	Han_Anshun	-0.002219	0.000321	-6.914	66072
Mang	Han_Xian	Han_Anshun	-0.001734	0.000251	-6.909	67263
Kinh_Vietnam	Han_Weinan	Han_Anshun	-0.001529	0.000221	-6.907	66238
Buryat_Zakamensky	Dai_Xishuangbanna1k	Han_Anshun	-0.002132	0.000309	-6.906	67083
KhoMu	Han_Weinan	Han_Anshun	-0.001905	0.000276	-6.902	66227
Malay	Han_YulinSX	Han_Anshun	-0.001656	0.00024	-6.901	66957
Hmong	Han_Nanping	Han_Anshun	-0.001783	0.000258	-6.898	65596
Dai_Xishuangbanna1k	Wanggou_MN	Han_Anshun	-0.003895	0.000565	-6.897	55331
Kankanaey	Tibetan_Yajiang	Han_Anshun	-0.003108	0.000451	-6.897	64326
Muong	Nanai	Han_Anshun	-0.002466	0.000358	-6.892	65034
Hmong	Khamnegan	Han_Anshun	-0.002651	0.000385	-6.891	65706
Atayal	Tibetan_Shannan	Han_Anshun	-0.003277	0.000476	-6.888	64867
Kankanaey	Tibetan_Shigatse	Han_Anshun	-0.002791	0.000406	-6.882	64910
Gejia_Kaili	Tibetan_Xunhua	Han_Anshun	-0.003174	0.000461	-6.881	64257
Xijia_Kaili	Daur_HGDP	Han_Anshun	-0.002174	0.000316	-6.881	65286
Buryat_Ehirit	Zhuang_Guangxi	Han_Anshun	-0.002364	0.000344	-6.875	65935
Xijia_Kaili	Tibetan_Xinlong1	Han_Anshun	-0.002518	0.000367	-6.866	64413
Gejia_Kaili	Shor_Mountain	Han_Anshun	-0.002959	0.000431	-6.863	65780
Gejia_Kaili	Karakalpak	Han_Anshun	-0.002487	0.000363	-6.858	68211
Maonan_Huanjiang	Evenk_Transbaikal	Han_Anshun	-0.00257	0.000375	-6.853	65643
Xijia_Kaili	Korean	Han_Anshun	-0.002234	0.000326	-6.851	64433
Maonan_Huanjiang	Kazakh_Aksay	Han_Anshun	-0.002215	0.000324	-6.846	66755
Muong	Tibetan_Yajiang	Han_Anshun	-0.002441	0.000357	-6.844	64814
Gelao_Longlin	Han_Yanan	Han_Anshun	-0.001958	0.000286	-6.843	65222
Dai_Xishuangbanna1k	Tibetan_Yajiang	Han_Anshun	-0.001918	0.00028	-6.843	66766
Buryat_Aginsky	Zhuang_Guangxi	Han_Anshun	-0.002225	0.000325	-6.84	66561
Eskimo_Naukan	Dongjia_Kaili	Han_Anshun	-0.003352	0.00049	-6.839	65063
Dai_Xishuangbanna1k	Xinancheng_WZML	Han_Anshun	-0.001976	0.000289	-6.839	66739
Atayal	Qiang_Daofu	Han_Anshun	-0.003338	0.000488	-6.838	64623
Han_Shandong	Dai_Xishuangbanna1k	Han_Anshun	-0.001722	0.000252	-6.838	66771
Hmong	Han_Longyan	Han_Anshun	-0.001786	0.000261	-6.837	65556
Kinh_HGDP	Qiang_Daofu	Han_Anshun	-0.002381	0.000348	-6.836	65146
Ami	Han_Shangluo	Han_Anshun	-0.002282	0.000334	-6.834	64873
Kankanaey	Qiang_Daofu	Han_Anshun	-0.003122	0.000457	-6.833	64481
Gelao_Longlin	Han_Shangluo	Han_Anshun	-0.001945	0.000285	-6.831	65045
Ami	Ulaanzuukh_SlabGrave	Han_Anshun	-0.00343	0.000502	-6.828	64095
LaChi	Tibetan_Lhasa	Han_Anshun	-0.002753	0.000403	-6.828	64832
Dong_Guizhou	Tibetan_Gangcha	Han_Anshun	-0.001865	0.000273	-6.826	66576
Daur_HGDP	Dai_Xishuangbanna1k	Han_Anshun	-0.001854	0.000272	-6.825	67088
Dongjia_Kaili	Nogai2	Han_Anshun	-0.002438	0.000358	-6.815	67640
Atayal	Tibetan_Nagqu	Han_Anshun	-0.003273	0.000481	-6.806	64722
Gejia_Kaili	Mongol_Zasagt	Han_Anshun	-0.002412	0.000355	-6.804	65381
Maonan_Huanjiang	Khovsgol_LBA	Han_Anshun	-0.002808	0.000413	-6.803	64447
Kinh_HoChiMinh1K	Tibetan_Nagqu	Han_Anshun	-0.001859	0.000273	-6.797	67295
Gejia_Kaili	Mongol_Sainnoyon	Han_Anshun	-0.002375	0.00035	-6.795	65619
Cambodian	Han_YulinSX	Han_Anshun	-0.0017	0.00025	-6.794	67121
Dongjia_Kaili	Dongxiang_Linxia	Han_Anshun	-0.0023	0.000339	-6.793	65397
Li_Hainan	Mongolia_EIA_1_SlabGrave	Han_Anshun	-0.003758	0.000553	-6.791	63102
Dai_Xishuangbanna1k	Xibo_HGDP	Han_Anshun	-0.001914	0.000282	-6.791	66993
Maonan_Huanjiang	Rai_Nepal	Han_Anshun	-0.002497	0.000368	-6.789	65254
Xijia_Kaili	Buryat_Zakamensky	Han_Anshun	-0.002509	0.00037	-6.784	65266
Khamnegan	Dong_Guizhou	Han_Anshun	-0.002325	0.000343	-6.783	65775
Gejia_Kaili	Khakass_Sagai	Han_Anshun	-0.002784	0.000411	-6.782	66578
Dongjia_Kaili	Mansi	Han_Anshun	-0.002911	0.000429	-6.78	66701
Dai_HGDP	Nanai	Han_Anshun	-0.002427	0.000358	-6.777	65129
Dusun	Han_Yanan	Han_Anshun	-0.002157	0.000318	-6.776	65230
Muong	Han_Shanxi	Han_Anshun	-0.00231	0.000341	-6.771	64887
Kinh_Vietnam	Tibetan_Chamdo	Han_Anshun	-0.002156	0.000318	-6.769	65484
Eskimo_Naukan	Xijia_Kaili	Han_Anshun	-0.003064	0.000453	-6.768	65110
Muong	Wanggou_MN	Han_Anshun	-0.004818	0.000712	-6.767	53172
Muong	Khamnegan	Han_Anshun	-0.002457	0.000363	-6.766	65615
Gejia_Kaili	Han_Hanzhong	Han_Anshun	-0.001914	0.000283	-6.766	65140
Zhuang_Guangxi	Qiang_Danba1	Han_Anshun	-0.002195	0.000325	-6.764	65236
Dongjia_Kaili	Negidal	Han_Anshun	-0.003301	0.000488	-6.763	63983
Dongjia_Kaili	TibetanHO_Yunnan	Han_Anshun	-0.002912	0.000431	-6.757	64079
Maonan_Huanjiang	Tamang_Nepal	Han_Anshun	-0.00223	0.00033	-6.755	65973
Htin_Mal	Han_Xianyang	Han_Anshun	-0.002235	0.000331	-6.752	64485
Mulam_Luocheng	Tibetan_Shigatse	Han_Anshun	-0.002056	0.000305	-6.749	65809
LaChi	Qiang_Danba	Han_Anshun	-0.003419	0.000507	-6.741	63910
Xijia_Kaili	Xibo_HGDP	Han_Anshun	-0.002215	0.000329	-6.732	64995
Dong_Guizhou	Han_Shangluo	Han_Anshun	-0.00181	0.000269	-6.73	65196
Hmong	Japanese_Tokyo1K	Han_Anshun	-0.001994	0.000296	-6.729	66537
Muong	Sherpa_Nepal	Han_Anshun	-0.002905	0.000432	-6.728	64545
Eskimo_Naukan	Gejia_Kaili	Han_Anshun	-0.003249	0.000483	-6.727	65080
Dongjia_Kaili	Khakass_Koibals	Han_Anshun	-0.002851	0.000424	-6.727	65445
LaChi	Tibetan_Shigatse	Han_Anshun	-0.002633	0.000392	-6.723	64975
Ede	Han_Yanan	Han_Anshun	-0.002217	0.00033	-6.72	65814
Dongjia_Kaili	XiongNu	Han_Anshun	-0.003844	0.000572	-6.717	63754
Han_Shanxi	LaChi	Han_Anshun	-0.002589	0.000386	-6.711	64420
Maonan_Huanjiang	Dolgan	Han_Anshun	-0.002655	0.000396	-6.709	65587
Ede	Han_Hanzhong	Han_Anshun	-0.001979	0.000295	-6.708	65849
Li_Hainan	Sherpa_Nepal	Han_Anshun	-0.003639	0.000543	-6.706	63923
Kankanaey	Tibetan_Xinlong1	Han_Anshun	-0.003081	0.00046	-6.692	63991
Dongjia_Kaili	Evenk_FarEast	Han_Anshun	-0.00366	0.000547	-6.691	63792
Dong_Hunan	Han_Xianyang	Han_Anshun	-0.001765	0.000264	-6.689	65218
Ilocano	Qiang_Daofu	Han_Anshun	-0.003998	0.000598	-6.683	63981
Dao	Han_Shangluo	Han_Anshun	-0.001937	0.00029	-6.678	64899
Han_Henan	Maonan_Huanjiang	Han_Anshun	-0.002209	0.000331	-6.677	65006
Dai_HGDP	Tibetan_Xunhua	Han_Anshun	-0.002886	0.000432	-6.676	64647
Dai_Xishuangbanna1k	Erdaojingzi_LN	Han_Anshun	-0.003763	0.000564	-6.675	57233
Dongjia_Kaili	earlyXiongnu_rest	Han_Anshun	-0.00358	0.000536	-6.674	62463
Zhuang_Guangxi	Ulaanzuukh_SlabGrave	Han_Anshun	-0.002562	0.000384	-6.674	64953
Dai_HGDP	Qiang_Danba	Han_Anshun	-0.002747	0.000412	-6.668	64523
Buryat_Duldurginsky	Maonan_Huanjiang	Han_Anshun	-0.002574	0.000386	-6.667	65361
Gejia_Kaili	Dolgan	Han_Anshun	-0.003041	0.000456	-6.661	64965
Hmong	Korean	Han_Anshun	-0.002483	0.000373	-6.658	64739
Vietnamese	Tibetan_Nagqu	Han_Anshun	-0.002295	0.000345	-6.658	65046
Gejia_Kaili	Ket	Han_Anshun	-0.00274	0.000412	-6.651	66611
Murut	Tibetan_Lhasa	Han_Anshun	-0.002701	0.000406	-6.649	64999
Buryat_Zakamensky	Zhuang_Guangxi	Han_Anshun	-0.002252	0.000339	-6.646	65898
Dongjia_Kaili	Tatar_Siberian	Han_Anshun	-0.002563	0.000386	-6.641	68121
Kinh_Vietnam	Tibetan_Shannan	Han_Anshun	-0.002221	0.000334	-6.641	65396
Dao	Tibetan_Lhasa	Han_Anshun	-0.002354	0.000355	-6.64	65104
Xijia_Kaili	Tuvinian	Han_Anshun	-0.002126	0.000321	-6.626	67259
Zhuang_Guangxi	Han_Ankang	Han_Anshun	-0.001571	0.000237	-6.626	65514
Tay	Tibetan_Nagqu	Han_Anshun	-0.002355	0.000356	-6.621	64984
Gejia_Kaili	Tibetan_Gannan	Han_Anshun	-0.002444	0.000369	-6.618	64749
Gejia_Kaili	Hezhen_HGDP	Han_Anshun	-0.002352	0.000355	-6.618	64949
Dongjia_Kaili	Erdaojingzi_LN	Han_Anshun	-0.004883	0.000738	-6.615	54706
Nung	Tibetan_Xinlong1	Han_Anshun	-0.002359	0.000357	-6.614	64614
Dai_Xishuangbanna1k	Ulaanzuukh_SlabGrave	Han_Anshun	-0.002198	0.000332	-6.612	66409
Murut	Han_Shandong	Han_Anshun	-0.002311	0.00035	-6.61	64751
Kankanaey	Qiang_Danba	Han_Anshun	-0.003742	0.000566	-6.609	63797
Gejia_Kaili	Khakass_Kachins	Han_Anshun	-0.002731	0.000413	-6.606	65793
Rai_Nepal	Taiwan_Hanben	Han_Anshun	-0.003176	0.000481	-6.601	64736
Mang	Han_Weinan	Han_Anshun	-0.00184	0.000279	-6.601	66041
Dongjia_Kaili	Ulaanzuukh_SlabGrave	Han_Anshun	-0.002791	0.000423	-6.6	64102
Dai_Xishuangbanna1k	Evenk_Transbaikal	Han_Anshun	-0.002155	0.000327	-6.593	66984
Dong_Guizhou	Qiang_Daofu	Han_Anshun	-0.002197	0.000333	-6.588	65240
Dongjia_Kaili	Shor_Mountain	Han_Anshun	-0.002931	0.000445	-6.583	65762
Mulam_Luocheng	Tibetan_Xunhua	Han_Anshun	-0.002529	0.000384	-6.58	65126
Hmong	Han_Xiamen	Han_Anshun	-0.001704	0.000259	-6.57	65581
Maonan_Huanjiang	Negidal	Han_Anshun	-0.00282	0.000429	-6.568	64762
Maonan_Huanjiang	Lajia_LN	Han_Anshun	-0.003381	0.000515	-6.566	63840
Han_Shanxi	Nung	Han_Anshun	-0.001991	0.000303	-6.561	64868
Tu_HGDP	Mulam_Luocheng	Han_Anshun	-0.001876	0.000286	-6.56	66019
Htin_Mal	Han_Baoji	Han_Anshun	-0.001968	0.0003	-6.557	64946
Maonan_Huanjiang	Han_Ankang	Han_Anshun	-0.00165	0.000252	-6.555	65353
Kinh_HGDP	Han_Baoji	Han_Anshun	-0.001637	0.00025	-6.55	66085
Zhuang_Guangxi	Xibo_HGDP	Han_Anshun	-0.001985	0.000303	-6.547	65618
Dongjia_Kaili	Altai_MLBA	Han_Anshun	-0.003299	0.000504	-6.54	64485
Dai_Xishuangbanna1k	Lajia_LN	Han_Anshun	-0.002951	0.000451	-6.539	65737
Tu_HGDP	Dai_Xishuangbanna1k	Han_Anshun	-0.001632	0.00025	-6.539	67259
Ede	Xinancheng_WZML	Han_Anshun	-0.002513	0.000384	-6.538	65218
Kinh_Vietnam	Han_Baoji	Han_Anshun	-0.00145	0.000222	-6.538	65965
Nivkh	Maonan_Huanjiang	Han_Anshun	-0.002515	0.000385	-6.535	65244
Xijia_Kaili	Nganasan	Han_Anshun	-0.002671	0.000409	-6.531	66087
Mongol_Sainnoyon	Maonan_Huanjiang	Han_Anshun	-0.002063	0.000316	-6.529	66084
Buryat_Ehirit	Dai_HGDP	Han_Anshun	-0.00253	0.000388	-6.527	65558
Eskimo_ChaplinSireniki	Dongjia_Kaili	Han_Anshun	-0.003079	0.000472	-6.526	64987
Kankanaey	Tibetan_Lhasa	Han_Anshun	-0.002783	0.000427	-6.517	64759
Dong_Guizhou	Tibetan_Lhasa	Han_Anshun	-0.002054	0.000315	-6.513	65439
Dongjia_Kaili	Khovsgol_LBA	Han_Anshun	-0.003089	0.000475	-6.507	63836
Gurung_Nepal	Taiwan_Hanben	Han_Anshun	-0.002974	0.000457	-6.507	64986
Maonan_Huanjiang	Altaian	Han_Anshun	-0.001948	0.0003	-6.503	68051
Chukchi	Dongjia_Kaili	Han_Anshun	-0.002768	0.000426	-6.501	65555
Tu_HGDP	Nung	Han_Anshun	-0.001988	0.000306	-6.501	65587
Ami	Tibetan_Xunhua	Han_Anshun	-0.00339	0.000522	-6.495	64218
Qiang_Danba	Taiwan_Hanben	Han_Anshun	-0.003372	0.000519	-6.493	64374
Dusun	Qiang_Danba	Han_Anshun	-0.003313	0.00051	-6.491	64361
Zhuang_Guangxi	Wanggou_MN	Han_Anshun	-0.003991	0.000615	-6.487	53856
Dai_HGDP	Sherpa_Nepal	Han_Anshun	-0.002748	0.000424	-6.484	64721
Li_Hainan	Tibetan_Yajiang	Han_Anshun	-0.002936	0.000453	-6.483	64264
Dungan	Zhuang_Guangxi	Han_Anshun	-0.001804	0.000278	-6.48	66823
Chuanqing_Bijie	Tibetan_Chamdo	Han_Anshun	-0.001698	0.000262	-6.48	65508
Mulam_Luocheng	Nanai	Han_Anshun	-0.002027	0.000313	-6.479	65386
Japanese_HGDP	Maonan_Huanjiang	Han_Anshun	-0.001684	0.00026	-6.476	66219
Yugur_Sunan	Dai_Xishuangbanna1k	Han_Anshun	-0.001541	0.000238	-6.476	67341
Dongjia_Kaili	Altaian_Chelkans	Han_Anshun	-0.002978	0.00046	-6.472	65845
Kinh_HoChiMinh1K	Tibetan_Gangcha	Han_Anshun	-0.001582	0.000244	-6.472	67839
Zhuang_Guangxi	Lajia_LN	Han_Anshun	-0.003148	0.000487	-6.464	64053
Gejia_Kaili	Qiang_Danba1	Han_Anshun	-0.002324	0.00036	-6.461	64212
Tu_HGDP	Li_Hainan	Han_Anshun	-0.002507	0.000388	-6.457	65182
Mulam_Luocheng	lateXiongnu	Han_Anshun	-0.002107	0.000326	-6.457	66259
Gejia_Kaili	Evenk_Transbaikal	Han_Anshun	-0.002787	0.000432	-6.456	65109
Tay	Qiang_Daofu	Han_Anshun	-0.0023	0.000356	-6.455	64837
LaChi	Han_Shangluo	Han_Anshun	-0.002235	0.000347	-6.447	64614
Malay	Han_Xianyang	Han_Anshun	-0.001774	0.000275	-6.447	66091
Li_Hainan	Tibetan_Lhasa	Han_Anshun	-0.00294	0.000456	-6.441	64774
Murut	Sherpa_Nepal	Han_Anshun	-0.003213	0.000499	-6.439	64314
Xijia_Kaili	Nanai	Han_Anshun	-0.002146	0.000333	-6.439	64846
Ami	Rai_Nepal	Han_Anshun	-0.003295	0.000512	-6.437	64513
Dongjia_Kaili	Russia_BA_Okunevo	Han_Anshun	-0.003241	0.000504	-6.431	65664
Dai_Xishuangbanna1k	lateMed_Mongol	Han_Anshun	-0.001643	0.000256	-6.429	68223
Cambodian	Han_Xianyang	Han_Anshun	-0.001739	0.000271	-6.426	66119
Cham	Han_Baoji	Han_Anshun	-0.001563	0.000243	-6.426	66489
Buryat_Zakamensky	Dai_HGDP	Han_Anshun	-0.002521	0.000392	-6.424	65505
Mongol_Uuld	Nung	Han_Anshun	-0.002042	0.000318	-6.424	66201
Xijia_Kaili	Buryat_Aginsky	Han_Anshun	-0.002215	0.000345	-6.423	66107
Malay	Han_Yanan	Han_Anshun	-0.001968	0.000307	-6.42	65890
Ami	Qiang_Danba	Han_Anshun	-0.003473	0.000541	-6.419	64101
Muong	Yakut_HGDP	Han_Anshun	-0.0022	0.000343	-6.414	66735
Mongol_Uuld	Mulam_Luocheng	Han_Anshun	-0.002022	0.000315	-6.414	66519
Maonan_Huanjiang	Mongolia_LBA_4_CenterWest	Han_Anshun	-0.002593	0.000405	-6.409	64659
Eskimo_ChaplinSireniki	Maonan_Huanjiang	Han_Anshun	-0.002621	0.00041	-6.399	65578
Ami	Khamnegan	Han_Anshun	-0.002782	0.000435	-6.398	65466
Muong	Ulaanzuukh_SlabGrave	Han_Anshun	-0.002771	0.000433	-6.398	64352
Dong_Hunan	Han_Weinan	Han_Anshun	-0.001562	0.000244	-6.394	66019
Maonan_Huanjiang	Shimao_LN	Han_Anshun	-0.003841	0.000601	-6.392	64035
Kinh_HoChiMinh1K	Tibetan_Xinlong1	Han_Anshun	-0.001865	0.000292	-6.392	67165
Kinh_HGDP	Han_Xianyang	Han_Anshun	-0.001723	0.00027	-6.386	65624
Ilocano	Tibetan_Shannan	Han_Anshun	-0.00365	0.000572	-6.384	64285
Tay	Tibetan_Shannan	Han_Anshun	-0.002317	0.000363	-6.38	65070
Murut	Xinancheng_WZML	Han_Anshun	-0.00256	0.000402	-6.376	64301
Muong	Han_Hanzhong	Han_Anshun	-0.001683	0.000264	-6.37	65286
Dao	Qiang_Daofu	Han_Anshun	-0.002294	0.00036	-6.369	64851
Dongjia_Kaili	Samdzong_1500BP	Han_Anshun	-0.003675	0.000577	-6.368	63942
Vietnamese	Qiang_Daofu	Han_Anshun	-0.002215	0.000348	-6.368	64934
Dongjia_Kaili	earlyMed_Turk	Han_Anshun	-0.003205	0.000503	-6.367	64034
Khamnegan	Nung	Han_Anshun	-0.002218	0.000348	-6.364	65612
Muong	Ulchi	Han_Anshun	-0.002194	0.000345	-6.361	65981
Maonan_Huanjiang	Wanggou_MN	Han_Anshun	-0.004201	0.000661	-6.357	53683
Buryat_Zakamensky	Nung	Han_Anshun	-0.002406	0.000379	-6.355	65416
Zhuang_Guangxi	Mongolia_N_North	Han_Anshun	-0.002938	0.000463	-6.351	62899
Dao	Tamang_Nepal	Han_Anshun	-0.002219	0.000349	-6.349	65421
Dongjia_Kaili	Bashkir_south	Han_Anshun	-0.002444	0.000385	-6.348	68247
Xijia_Kaili	Buryat_Ehirit	Han_Anshun	-0.002345	0.00037	-6.347	65335
Vietnamese	Tibetan_Shannan	Han_Anshun	-0.002227	0.000351	-6.342	65137
Muong	Buryat_Ehirit	Han_Anshun	-0.002429	0.000383	-6.34	65454
Atayal	Tibetan_Shigatse	Han_Anshun	-0.002869	0.000453	-6.337	65051
Hmong	She_Fujian	Han_Anshun	-0.001977	0.000312	-6.337	64785
Tibetan_Shannan	Han_Xiamen	Han_Anshun	-0.001634	0.000258	-6.336	65782
Mulam_Luocheng	Qiang_Danba	Han_Anshun	-0.002322	0.000367	-6.332	64985
Maonan_Huanjiang	earlyXiongnu_rest	Han_Anshun	-0.002956	0.000467	-6.327	63242
Korean	Maonan_Huanjiang	Han_Anshun	-0.00203	0.000321	-6.327	65061
Gejia_Kaili	Negidal	Han_Anshun	-0.003092	0.000489	-6.326	63967
Dao	Tibetan_Xinlong1	Han_Anshun	-0.002402	0.00038	-6.326	64446
Nung	Xinancheng_WZML	Han_Anshun	-0.002107	0.000333	-6.324	64547
Giarai	Han_Xianyang	Han_Anshun	-0.001755	0.000278	-6.322	66235
Buryat_Duldurginsky	Zhuang_Guangxi	Han_Anshun	-0.002374	0.000376	-6.321	65520
KhoMu	Han_Yanan	Han_Anshun	-0.002037	0.000322	-6.317	65287
Han_Henan	Dai_Xishuangbanna1k	Han_Anshun	-0.001902	0.000301	-6.316	66609
Muong	Mongolia_LBA_2_Ulaanzukh	Han_Anshun	-0.003559	0.000564	-6.313	57720
Mongol_Zasagt	Zhuang_Guangxi	Han_Anshun	-0.002016	0.000319	-6.31	66002
Mongol_Minorities	Zhuang_Guangxi	Han_Anshun	-0.001942	0.000308	-6.309	66203
Mulam_Luocheng	Mongolia_EIA_1_SlabGrave	Han_Anshun	-0.002474	0.000392	-6.306	64291
Han_Shandong	Nung	Han_Anshun	-0.001823	0.000289	-6.306	64930
Ilocano	Han_YulinSX	Han_Anshun	-0.002539	0.000403	-6.305	66138
Buryat_Ehirit	Dong_Guizhou	Han_Anshun	-0.002241	0.000356	-6.303	65629
Dongjia_Kaili	Shor_Khakassia	Han_Anshun	-0.003123	0.000496	-6.302	65370
Zhuang_Guangxi	Tuvinian	Han_Anshun	-0.001896	0.000301	-6.295	67525
Gejia_Kaili	Selkup	Han_Anshun	-0.002515	0.0004	-6.294	67466
Atayal	Qiang_Danba	Han_Anshun	-0.003761	0.000598	-6.293	63842
Dong_Guizhou	lateXiongnu	Han_Anshun	-0.002165	0.000344	-6.293	66059
Eskimo_Naukan	Maonan_Huanjiang	Han_Anshun	-0.002669	0.000424	-6.291	65660
Dao	Nanai	Han_Anshun	-0.002227	0.000354	-6.29	64908
Li_Hainan	lateXiongnu	Han_Anshun	-0.002872	0.000457	-6.283	65389
Xijia_Kaili	Hezhen_HGDP	Han_Anshun	-0.002146	0.000341	-6.283	64969
Htin_Mal	Han_Shangluo	Han_Anshun	-0.002422	0.000386	-6.281	64020
Dong_Hunan	Han_Xian	Han_Anshun	-0.001384	0.00022	-6.28	67378
Gejia_Kaili	Tubalar	Han_Anshun	-0.002293	0.000365	-6.279	67828
Vietnamese	Han_Shangluo	Han_Anshun	-0.001699	0.000271	-6.279	64996
LaChi	Tibetan_Yajiang	Han_Anshun	-0.002633	0.000419	-6.276	64374
Gejia_Kaili	Nogai2	Han_Anshun	-0.002299	0.000366	-6.273	67647
Dongjia_Kaili	Han_Ningde	Han_Anshun	-0.00155	0.000247	-6.272	65327
Kinh_HGDP	Tibetan_Chamdo	Han_Anshun	-0.00215	0.000343	-6.266	65514
LaChi	Xinancheng_WZML	Han_Anshun	-0.002658	0.000424	-6.264	64048
Xijia_Kaili	Baoan_Jishishan	Han_Anshun	-0.001908	0.000305	-6.257	65553
Dongjia_Kaili	Uzbek_Tashkent	Han_Anshun	-0.002477	0.000396	-6.255	67454
Dao	Qiang_Danba	Han_Anshun	-0.002641	0.000423	-6.248	64287
Dongjia_Kaili	Lajia_LN	Han_Anshun	-0.00349	0.000559	-6.246	62979
Maonan_Huanjiang	Oroqen_HGDP	Han_Anshun	-0.002016	0.000323	-6.245	65685
Dongjia_Kaili	Russia_UstBelaya_Angara	Han_Anshun	-0.003294	0.000528	-6.244	61969
Cambodian	Han_Shangluo	Han_Anshun	-0.002013	0.000323	-6.235	65736
Mulam_Luocheng	Ulchi	Han_Anshun	-0.001868	0.0003	-6.234	66312
Dong_Guizhou	Tibetan_Shannan	Han_Anshun	-0.002064	0.000331	-6.233	65454
Murut	Wanggou_MN	Han_Anshun	-0.005299	0.000851	-6.229	52955
Dusun	Tibetan_Yajiang	Han_Anshun	-0.002514	0.000404	-6.228	64769
Gejia_Kaili	Even	Han_Anshun	-0.0024	0.000385	-6.228	66795
Han_Shandong	Maonan_Huanjiang	Han_Anshun	-0.001695	0.000272	-6.225	65396
Dongjia_Kaili	Kyrgyzstan_Medieval_Nomad	Han_Anshun	-0.003993	0.000641	-6.224	62116
Dongjia_Kaili	Han_Longyan	Han_Anshun	-0.001532	0.000247	-6.216	65329
Dusun	Tibetan_Nagqu	Han_Anshun	-0.002493	0.000401	-6.215	65080
Xijia_Kaili	lateMed_Mongol	Han_Anshun	-0.001866	0.0003	-6.214	67263
Muong	Mongol_Minorities	Han_Anshun	-0.002189	0.000352	-6.211	65823
Kinh_Vietnam	Han_Xianyang	Han_Anshun	-0.001537	0.000248	-6.21	65595
Vietnamese	Tibetan_Xinlong1	Han_Anshun	-0.002234	0.00036	-6.209	64515
Dong_Hunan	Han_Yanan	Han_Anshun	-0.001848	0.000298	-6.208	64964
Zhuang_Guangxi	Samdzong_1500BP	Han_Anshun	-0.002967	0.000478	-6.205	64991
Buryat_Bohansky	Zhuang_Guangxi	Han_Anshun	-0.002335	0.000376	-6.204	65533
Zhuang_Guangxi	Gurung_Nepal	Han_Anshun	-0.00223	0.000359	-6.203	65608
Maonan_Huanjiang	Yukagir	Han_Anshun	-0.002067	0.000333	-6.202	67409
Thai	Tibetan_Chamdo	Han_Anshun	-0.001842	0.000297	-6.201	66746
Li_Hainan	Qiang_Danba	Han_Anshun	-0.003375	0.000545	-6.196	63682
Kankanaey	Han_Xianyang	Han_Anshun	-0.001974	0.000319	-6.193	65047
LoLo	Tibetan_Chamdo	Han_Anshun	-0.002321	0.000375	-6.19	65100
Ket	Maonan_Huanjiang	Han_Anshun	-0.002318	0.000374	-6.19	66893
Gejia_Kaili	Han_Jiangsu	Han_Anshun	-0.002133	0.000345	-6.19	64308
Muong	Buryat_Zakamensky	Han_Anshun	-0.002432	0.000393	-6.188	65404
Maonan_Huanjiang	Tofalar	Han_Anshun	-0.002256	0.000365	-6.188	66099
Khamnegan	Mulam_Luocheng	Han_Anshun	-0.002063	0.000333	-6.185	65953
Xijia_Kaili	Han_Ankang	Han_Anshun	-0.001729	0.00028	-6.185	64825
Kankanaey	Tamang_Nepal	Han_Anshun	-0.002888	0.000467	-6.184	65075
Xijia_Kaili	Tibetan_Nagqu	Han_Anshun	-0.002093	0.000339	-6.183	64953
Dungan	Maonan_Huanjiang	Han_Anshun	-0.001678	0.000271	-6.179	66721
Mulam_Luocheng	Ulaanzuukh_SlabGrave	Han_Anshun	-0.002363	0.000383	-6.174	64823
Mogolian_HGDP	Maonan_Huanjiang	Han_Anshun	-0.001975	0.00032	-6.172	65463
Chukchi	Maonan_Huanjiang	Han_Anshun	-0.002363	0.000383	-6.168	66023
Maonan_Huanjiang	Qiang_Danba1	Han_Anshun	-0.001985	0.000322	-6.168	65001
Mongol_Minorities	Dai_Xishuangbanna1k	Han_Anshun	-0.001741	0.000282	-6.168	67298
Vietnamese	Tibetan_Chamdo	Han_Anshun	-0.002056	0.000334	-6.162	65269
Li_Hainan	Yakut_HGDP	Han_Anshun	-0.00271	0.00044	-6.159	66512
Hmong	Han_Beijing1K	Han_Anshun	-0.001622	0.000263	-6.156	67098
Hmong	Buryat_Aginsky	Han_Anshun	-0.002292	0.000373	-6.152	66281
Muong	Tibetan_Xunhua	Han_Anshun	-0.002812	0.000457	-6.15	64516
Mlabri	Han_Baoji	Han_Anshun	-0.002761	0.000449	-6.147	64600
Mulam_Luocheng	Tibetan_Yajiang	Han_Anshun	-0.002014	0.000328	-6.144	65348
Hmong	Japanese_HGDP	Han_Anshun	-0.00189	0.000308	-6.138	66059
CoLao	Han_Shangluo	Han_Anshun	-0.002092	0.000341	-6.137	64527
Gejia_Kaili	Ulaanzuukh_SlabGrave	Han_Anshun	-0.002605	0.000425	-6.136	64127
Japanese_Tokyo1K	Maonan_Huanjiang	Han_Anshun	-0.001524	0.000248	-6.134	66617
Khamnegan	Taiwan_Hanben	Han_Anshun	-0.002495	0.000407	-6.131	65666
Gejia_Kaili	Tibetan_Shigatse	Han_Anshun	-0.002073	0.000338	-6.13	65195
Dongjia_Kaili	Kirghiz	Han_Anshun	-0.002738	0.000447	-6.128	65414
Mlabri	Han_YulinSX	Han_Anshun	-0.00256	0.000418	-6.127	65409
Kinh_HGDP	Tibetan_Shannan	Han_Anshun	-0.002146	0.00035	-6.125	65356
Muong	Mongol_Uuld	Han_Anshun	-0.002038	0.000333	-6.124	66186
Cham	Han_Xian	Han_Anshun	-0.001316	0.000215	-6.122	67637
Dao	Yakut_HGDP	Han_Anshun	-0.002149	0.000351	-6.117	66616
Dao	Han_Shanxi	Han_Anshun	-0.001948	0.000319	-6.111	64766
Muong	Han_Ankang	Han_Anshun	-0.001682	0.000275	-6.11	64969
Gejia_Kaili	earlyMed_Turk	Han_Anshun	-0.003192	0.000523	-6.108	64037
Naxi_HGDP	Taiwan_Hanben	Han_Anshun	-0.002323	0.00038	-6.108	65135
Mulam_Luocheng	Wanggou_MN	Han_Anshun	-0.003917	0.000642	-6.104	53716
Dong_Hunan	Han_Baoji	Han_Anshun	-0.001525	0.00025	-6.104	65741
Kinh_HoChiMinh1K	Wanggou_MN	Han_Anshun	-0.003382	0.000554	-6.101	55746
Tay	Qiang_Danba	Han_Anshun	-0.002507	0.000411	-6.094	64263
Yugur_Sunan	Zhuang_Guangxi	Han_Anshun	-0.001636	0.000269	-6.091	66490
Gejia_Kaili	Russia_BA_Okunevo	Han_Anshun	-0.003196	0.000525	-6.09	65657
Gejia_Kaili	Mongolia_LBA_4_CenterWest	Han_Anshun	-0.002868	0.000471	-6.09	64008
Xijia_Kaili	Mongol_Minorities	Han_Anshun	-0.002069	0.00034	-6.089	65716
Dongjia_Kaili	Han_Shanghai	Han_Anshun	-0.003162	0.000519	-6.088	63722
Muong	Buryat_Aginsky	Han_Anshun	-0.002204	0.000362	-6.088	66173
CoLao	Tibetan_Chamdo	Han_Anshun	-0.00245	0.000403	-6.083	64859
Xijia_Kaili	Dolgan	Han_Anshun	-0.002573	0.000423	-6.08	65029
Han_Shandong	Zhuang_Guangxi	Han_Anshun	-0.00169	0.000278	-6.077	65532
Tay	Tibetan_Gangcha	Han_Anshun	-0.001883	0.00031	-6.075	66266
Li_Hainan	Tamang_Nepal	Han_Anshun	-0.002814	0.000463	-6.074	65122
Hmong	Han_Quanzhou	Han_Anshun	-0.001613	0.000266	-6.074	65628
Maonan_Huanjiang	Kyrgyz_Urumqi	Han_Anshun	-0.001814	0.000299	-6.072	67567
Dai_Xishuangbanna1k	Mongolia_N_North	Han_Anshun	-0.002578	0.000425	-6.07	64423
Dongjia_Kaili	DevilsCave_N	Han_Anshun	-0.004009	0.000661	-6.067	63836
Dai_HGDP	Wanggou_MN	Han_Anshun	-0.004234	0.000698	-6.063	53343
Gejia_Kaili	Khovsgol_LBA	Han_Anshun	-0.002837	0.000468	-6.063	63847
Zhuang_Guangxi	Rai_Nepal	Han_Anshun	-0.002187	0.000361	-6.061	65393
Han_Shandong	Dai_HGDP	Han_Anshun	-0.001836	0.000303	-6.061	65078
Buryat_Aginsky	Mulam_Luocheng	Han_Anshun	-0.001909	0.000315	-6.06	66466
Koryak	Xijia_Kaili	Han_Anshun	-0.00275	0.000454	-6.058	65081
Mongol_Zasagt	Dai_Xishuangbanna1k	Han_Anshun	-0.00177	0.000292	-6.057	67120
Tagalog	Han_YulinSX	Han_Anshun	-0.001627	0.000269	-6.057	66490
Gejia_Kaili	Han_Zhangzhou	Han_Anshun	-0.001539	0.000254	-6.057	65254
Dongjia_Kaili	Han_Nanping	Han_Anshun	-0.001534	0.000253	-6.056	65354
Kinh_HoChiMinh1K	Qiang_Danba	Han_Anshun	-0.001935	0.00032	-6.053	67103
Dai_HGDP	Mongolia_EIA_1_SlabGrave	Han_Anshun	-0.002697	0.000446	-6.052	63987
Xijia_Kaili	Mongol_Uuld	Han_Anshun	-0.001921	0.000317	-6.051	66132
Dong_Guizhou	Yakut_HGDP	Han_Anshun	-0.002073	0.000343	-6.049	66919
Maonan_Huanjiang	Khakass_Kachins	Han_Anshun	-0.002129	0.000352	-6.046	66202
Tagalog	Han_Xian	Han_Anshun	-0.001456	0.000241	-6.046	67306
Mongol_Uuld	Li_Hainan	Han_Anshun	-0.002563	0.000424	-6.043	65839
Buryat_Selenginsky	Zhuang_Guangxi	Han_Anshun	-0.002256	0.000373	-6.039	65724
Zhuang_Guangxi	Nganasan	Han_Anshun	-0.002133	0.000353	-6.038	66565
Nivkh	Zhuang_Guangxi	Han_Anshun	-0.002205	0.000365	-6.034	65410
Nung	Ulchi	Han_Anshun	-0.002	0.000331	-6.032	65972
Maonan_Huanjiang	lateXiongnu_han	Han_Anshun	-0.00247	0.00041	-6.028	64545
Zhuang_Guangxi	Xinancheng_WZML	Han_Anshun	-0.001919	0.000318	-6.027	65211
Zhuang_Guangxi	Negidal	Han_Anshun	-0.002438	0.000405	-6.023	64956
KhoMu	Han_Xianyang	Han_Anshun	-0.001765	0.000293	-6.023	65498
Thai	Han_Ankang	Han_Anshun	-0.001438	0.000239	-6.02	66607
Dai_HGDP	Nganasan	Han_Anshun	-0.002565	0.000426	-6.018	66295
Tay	Tibetan_Xinlong1	Han_Anshun	-0.002338	0.000389	-6.017	64434
Giarai	Han_Yanan	Han_Anshun	-0.001829	0.000304	-6.015	66052
Zhuang_Guangxi	Russia_Shamanka_Eneolithic	Han_Anshun	-0.002393	0.000398	-6.013	65443
Mogolian_HGDP	Dai_Xishuangbanna1k	Han_Anshun	-0.001657	0.000276	-6.012	66979
Mulam_Luocheng	Evenk_Transbaikal	Han_Anshun	-0.002252	0.000375	-6.01	65682
Dai_HGDP	Lajia_LN	Han_Anshun	-0.003611	0.000601	-6.005	63434
Eskimo_Naukan	Zhuang_Guangxi	Han_Anshun	-0.002557	0.000426	-6.004	65810
Zhuang_Guangxi	lateMed_Mongol	Han_Anshun	-0.001681	0.00028	-6.003	67554
Zhuang_Guangxi	Shimao_LN	Han_Anshun	-0.003351	0.000559	-5.998	64263
Mlabri	Han_Shangluo	Han_Anshun	-0.003352	0.000559	-5.997	63448
Daur_HGDP	Zhuang_Guangxi	Han_Anshun	-0.001813	0.000303	-5.991	65824
Gejia_Kaili	Russia_OldBeringSea_Ekven	Han_Anshun	-0.002939	0.000491	-5.988	64258
Gejia_Kaili	Naxi_HGDP	Han_Anshun	-0.001962	0.000328	-5.982	64864
Han_Henan	Zhuang_Guangxi	Han_Anshun	-0.001976	0.000331	-5.979	65160
Atayal	Tibetan_Xinlong1	Han_Anshun	-0.003026	0.000507	-5.968	64099
Mang	Han_Baoji	Han_Anshun	-0.001745	0.000292	-5.967	65733
Hmong	Xibo_HGDP	Han_Anshun	-0.002106	0.000353	-5.966	65264
Xijia_Kaili	Mongol_Zasagt	Han_Anshun	-0.002075	0.000348	-5.966	65435
Hmong	Mongol_Uuld	Han_Anshun	-0.002165	0.000363	-5.962	66320
Buryat_Duldurginsky	Dai_Xishuangbanna1k	Han_Anshun	-0.002018	0.000339	-5.957	66853
Chuanqing_Bijie	Han_YulinSX	Han_Anshun	-0.001205	0.000202	-5.954	66719
Xijia_Kaili	Yukagir	Han_Anshun	-0.002059	0.000346	-5.953	67205
Maonan_Huanjiang	Mongolia_EBA_1_Ulgii	Han_Anshun	-0.003217	0.000541	-5.949	60080
Korean	Nung	Han_Anshun	-0.00198	0.000333	-5.944	64569
Hmong	Yakut_HGDP	Han_Anshun	-0.002225	0.000374	-5.942	66900
Xijia_Kaili	Qiang_Danba	Han_Anshun	-0.002449	0.000412	-5.94	64177
Kinh_HoChiMinh1K	Tibetan_Lhasa	Han_Anshun	-0.001621	0.000273	-5.938	67351
Li_Hainan	Ulaanzuukh_SlabGrave	Han_Anshun	-0.003283	0.000554	-5.931	63608
Dongjia_Kaili	Tharu_Nepal	Han_Anshun	-0.00246	0.000415	-5.929	65665
Mulam_Luocheng	Xibo_HGDP	Han_Anshun	-0.001839	0.00031	-5.928	65526
Dao	Tibetan_Xunhua	Han_Anshun	-0.00257	0.000434	-5.926	64404
Ami	Qiang_Danba1	Han_Anshun	-0.00252	0.000425	-5.926	64211
Han_Shanxi	Zhuang_Guangxi	Han_Anshun	-0.001727	0.000291	-5.926	65490
Gejia_Kaili	Dongxiang_Linxia	Han_Anshun	-0.002098	0.000354	-5.925	65396
Ilocano	Han_Xian	Han_Anshun	-0.002054	0.000347	-5.924	67093
Mulam_Luocheng	Dolgan	Han_Anshun	-0.00233	0.000393	-5.923	65633
Xijia_Kaili	Han_Jiangsu	Han_Anshun	-0.001888	0.000319	-5.922	64380
Visayan	Han_Xian	Han_Anshun	-0.001556	0.000263	-5.921	67234
Xijia_Kaili	Xinancheng_WZML	Han_Anshun	-0.00195	0.00033	-5.918	64386
Ede	Korean	Han_Anshun	-0.002338	0.000395	-5.917	65273
Maonan_Huanjiang	Gurung_Nepal	Han_Anshun	-0.002188	0.00037	-5.916	65450
Mlabri	Han_Weinan	Han_Anshun	-0.002646	0.000447	-5.915	64916
Dongjia_Kaili	earlyMed_Uigur	Han_Anshun	-0.002625	0.000444	-5.915	65988
Nivkh	Dai_Xishuangbanna1k	Han_Anshun	-0.001977	0.000334	-5.913	66732
Visayan	Han_YulinSX	Han_Anshun	-0.001761	0.000298	-5.909	66379
Han_Shanxi	Thai	Han_Anshun	-0.001697	0.000288	-5.903	66527
Dao	Khamnegan	Han_Anshun	-0.002207	0.000374	-5.899	65511
Maonan_Huanjiang	Khakass_Sagai	Han_Anshun	-0.002099	0.000356	-5.899	66896
Xijia_Kaili	Tamang_Nepal	Han_Anshun	-0.002019	0.000342	-5.898	65464
Ami	Wanggou_MN	Han_Anshun	-0.005051	0.000857	-5.896	52876
Dongjia_Kaili	Han_Zhangzhou	Han_Anshun	-0.001458	0.000247	-5.895	65254
Dong_Guizhou	Tibetan_Nagqu	Han_Anshun	-0.001907	0.000324	-5.892	65334
Muong	Xibo_HGDP	Han_Anshun	-0.002045	0.000347	-5.89	65076
Ami	Buryat_Ehirit	Han_Anshun	-0.002641	0.000449	-5.888	65274
Giarai	Xinancheng_WZML	Han_Anshun	-0.002234	0.000379	-5.888	65601
Dong_Guizhou	Samdzong_1500BP	Han_Anshun	-0.002881	0.00049	-5.886	64493
Gejia_Kaili	Baoan_Jishishan	Han_Anshun	-0.001811	0.000308	-5.883	65503
Dai_Xishuangbanna1k	Oroqen_HGDP	Han_Anshun	-0.001662	0.000283	-5.878	67084
Dong_Guizhou	Tibetan_Shigatse	Han_Anshun	-0.001825	0.000311	-5.876	65571
Yugur_Sunan	Dai_HGDP	Han_Anshun	-0.001751	0.000298	-5.875	66216
Nung	Mongolia_EIA_1_SlabGrave	Han_Anshun	-0.002456	0.000418	-5.873	63835
Hmong	Tu_HGDP	Han_Anshun	-0.002025	0.000345	-5.873	65780
Cham	Han_Weinan	Han_Anshun	-0.001417	0.000241	-5.873	66720
Nung	Nanai	Han_Anshun	-0.001982	0.000338	-5.872	65024
Xijia_Kaili	Shor_Mountain	Han_Anshun	-0.0025	0.000426	-5.871	65822
Tu_HGDP	LaChi	Han_Anshun	-0.002156	0.000367	-5.87	65275
Dong_Guizhou	Sherpa_Nepal	Han_Anshun	-0.002272	0.000387	-5.868	64843
Dai_HGDP	Shimao_LN	Han_Anshun	-0.003828	0.000653	-5.865	63621
Dongjia_Kaili	Han_Zhejiang	Han_Anshun	-0.002095	0.000357	-5.864	64049
Buryat_Selenginsky	Maonan_Huanjiang	Han_Anshun	-0.002129	0.000363	-5.861	65596
Hmong	Tibetan_Chamdo	Han_Anshun	-0.00208	0.000355	-5.861	65460
Gejia_Kaili	Boshan_EN	Han_Anshun	-0.005431	0.000927	-5.86	59121
Tay	Han_Shangluo	Han_Anshun	-0.001716	0.000293	-5.86	64943
Visayan	Han_Xianyang	Han_Anshun	-0.002007	0.000343	-5.858	65077
Dao	Han_Shandong	Han_Anshun	-0.001802	0.000308	-5.858	64798
Dongjia_Kaili	Bashkir_central	Han_Anshun	-0.002362	0.000403	-5.857	68259
Ilocano	Tibetan_Shigatse	Han_Anshun	-0.00338	0.000577	-5.855	64455
Hmong	Buryat_Zakamensky	Han_Anshun	-0.002366	0.000404	-5.854	65489
Atayal	Sherpa_Nepal	Han_Anshun	-0.003253	0.000556	-5.847	64040
Korean	Dai_Xishuangbanna1k	Han_Anshun	-0.001655	0.000283	-5.843	66725
Muong	Xinancheng_WZML	Han_Anshun	-0.002121	0.000363	-5.839	64522
Gelao_Longlin	Tibetan_Shannan	Han_Anshun	-0.002013	0.000345	-5.832	65267
Mulam_Luocheng	Nganasan	Han_Anshun	-0.002164	0.000371	-5.831	66457
Murut	Han_Shanxi	Han_Anshun	-0.002136	0.000366	-5.831	64643
Li_Hainan	Xinancheng_WZML	Han_Anshun	-0.002631	0.000452	-5.827	63790
Muong	DevilsCave_N	Han_Anshun	-0.003738	0.000642	-5.826	64156
Murut	Shimao_LN	Han_Anshun	-0.004528	0.000778	-5.823	63174
Thai	Qiang_Daofu	Han_Anshun	-0.001835	0.000315	-5.823	66597
Zhuang_Guangxi	Oroqen_HGDP	Han_Anshun	-0.00181	0.000311	-5.821	65807
Ami	Buryat_Aginsky	Han_Anshun	-0.00245	0.000421	-5.816	66073
Muong	Daur_HGDP	Han_Anshun	-0.002002	0.000344	-5.813	65370
Nung	Qiang_Danba1	Han_Anshun	-0.002074	0.000357	-5.81	64500
Xijia_Kaili	Khakass_Sagai	Han_Anshun	-0.002214	0.000381	-5.809	66591
Hmong	Dungan	Han_Anshun	-0.001874	0.000323	-5.809	66600
Thai	Xinancheng_WZML	Han_Anshun	-0.001836	0.000316	-5.807	66421
Vietnamese	Tibetan_Gangcha	Han_Anshun	-0.001708	0.000294	-5.807	66330
Vietnamese	Sherpa_Nepal	Han_Anshun	-0.002495	0.00043	-5.806	64523
Maonan_Huanjiang	Russia_OldBeringSea_Ekven	Han_Anshun	-0.002606	0.00045	-5.798	64891
Dai_Xishuangbanna1k	Samdzong_1500BP	Han_Anshun	-0.002434	0.00042	-5.794	66653
Dong_Guizhou	Mongolia_EIA_1_SlabGrave	Han_Anshun	-0.00237	0.000409	-5.794	64043
Ede	Jiaozuoniecun_LBIA	Han_Anshun	-0.00459	0.000792	-5.792	59796
Mulam_Luocheng	Russia_Shamanka_Eneolithic	Han_Anshun	-0.0023	0.000397	-5.789	65339
Dusun	Xinancheng_WZML	Han_Anshun	-0.002285	0.000395	-5.782	64477
Muong	Tamang_Nepal	Han_Anshun	-0.002052	0.000355	-5.781	65509
Xijia_Kaili	Boshan_EN	Han_Anshun	-0.005057	0.000875	-5.78	59203
Murut	Xibo_HGDP	Han_Anshun	-0.002332	0.000403	-5.78	64879
Mlabri	Han_Xianyang	Han_Anshun	-0.002661	0.00046	-5.779	64032
Mulam_Luocheng	lateMed_Mongol	Han_Anshun	-0.001589	0.000275	-5.779	67505
Tamang_Nepal	Han_Sanming	Han_Anshun	-0.001594	0.000276	-5.777	66087
Cham	Han_Xianyang	Han_Anshun	-0.001475	0.000256	-5.77	66131
Dao	Buryat_Zakamensky	Han_Anshun	-0.002207	0.000383	-5.769	65274
Cham	Han_YulinSX	Han_Anshun	-0.001349	0.000234	-5.769	67035
Hmong	Han_Henan	Han_Anshun	-0.002272	0.000394	-5.767	64620
Dai_Xishuangbanna1k	Mongolia_LBA_2_Ulaanzukh	Han_Anshun	-0.002593	0.00045	-5.764	59824
Kinh_HoChiMinh1K	Tibetan_Shigatse	Han_Anshun	-0.001567	0.000272	-5.764	67380
Dai_Xishuangbanna1k	Negidal	Han_Anshun	-0.002174	0.000378	-5.756	66506
Thai	Han_Hanzhong	Han_Anshun	-0.001334	0.000232	-5.755	66790
Ilocano	Tibetan_Lhasa	Han_Anshun	-0.003447	0.000599	-5.752	64289
Ilocano	Han_Yanan	Han_Anshun	-0.002766	0.000481	-5.752	64313
Tamang_Nepal	She_Fujian	Han_Anshun	-0.001925	0.000335	-5.751	65342
Xijia_Kaili	Han_Fuzhou	Han_Anshun	-0.001402	0.000244	-5.749	65362
Kinh_HoChiMinh1K	Sherpa_Nepal	Han_Anshun	-0.001898	0.00033	-5.748	67146
Xijia_Kaili	Evenk_Transbaikal	Han_Anshun	-0.002334	0.000406	-5.742	65174
Muong	Evenk_Transbaikal	Han_Anshun	-0.002375	0.000414	-5.741	65353
Dai_HGDP	lateXiongnu	Han_Anshun	-0.002047	0.000357	-5.741	66029
Giarai	Han_Shangluo	Han_Anshun	-0.001803	0.000314	-5.74	65927
Li_Hainan	Ulchi	Han_Anshun	-0.002403	0.000419	-5.737	65696
Malay	Han_Baoji	Han_Anshun	-0.001494	0.00026	-5.736	66402
Taiwan_Hanben	Han_Hanzhong	Han_Anshun	-0.0018	0.000314	-5.734	65436
Dai_Xishuangbanna1k	Shimao_LN	Han_Anshun	-0.002951	0.000515	-5.733	66010
Dungan	Dai_Xishuangbanna1k	Han_Anshun	-0.001456	0.000254	-5.733	67717
Ilocano	Han_Weinan	Han_Anshun	-0.002183	0.000381	-5.731	65611
Taiwan_Hanben	Han_Shangluo	Han_Anshun	-0.002065	0.00036	-5.729	65134
Mongol_Uuld	Dai_HGDP	Han_Anshun	-0.001962	0.000342	-5.729	66341
Hmong	Nanai	Han_Anshun	-0.002189	0.000382	-5.724	65122
Buryat_Zakamensky	Dong_Guizhou	Han_Anshun	-0.002033	0.000355	-5.722	65548
Zhuang_Guangxi	Altaian	Han_Anshun	-0.001686	0.000295	-5.719	68078
Mogolian_HGDP	Zhuang_Guangxi	Han_Anshun	-0.001806	0.000316	-5.716	65580
Gejia_Kaili	Tatar_Siberian	Han_Anshun	-0.002154	0.000377	-5.714	68150
Buryat_Aginsky	Dong_Guizhou	Han_Anshun	-0.001861	0.000326	-5.714	66302
Gejia_Kaili	Tofalar	Han_Anshun	-0.002411	0.000422	-5.71	65732
Muong	Nganasan	Han_Anshun	-0.002356	0.000413	-5.71	66110
Kankanaey	Wanggou_MN	Han_Anshun	-0.005229	0.000916	-5.706	52577
Koryak	Maonan_Huanjiang	Han_Anshun	-0.002304	0.000404	-5.705	65579
Murut	Han_Hanzhong	Han_Anshun	-0.001734	0.000304	-5.705	65122
Hmong	Daur_HGDP	Han_Anshun	-0.002072	0.000364	-5.698	65470
Gejia_Kaili	Qiang_Danba	Han_Anshun	-0.002417	0.000424	-5.696	64131
Dong_Guizhou	Han_Ankang	Han_Anshun	-0.001534	0.000269	-5.695	65151
Gejia_Kaili	Han_Sanming	Han_Anshun	-0.00143	0.000251	-5.694	65295
Ami	Baoan_Jishishan	Han_Anshun	-0.002182	0.000383	-5.693	65504
Xijia_Kaili	Tibetan_Shigatse	Han_Anshun	-0.001827	0.000321	-5.692	65253
Muong	Mogolian_HGDP	Han_Anshun	-0.001917	0.000337	-5.69	65018
Dai_HGDP	Xinancheng_WZML	Han_Anshun	-0.002136	0.000375	-5.688	64691
Mulam_Luocheng	Gurung_Nepal	Han_Anshun	-0.002021	0.000355	-5.688	65498
Buryat_Aginsky	Li_Hainan	Han_Anshun	-0.002501	0.00044	-5.687	65785
Atayal	Tibetan_Yajiang	Han_Anshun	-0.002746	0.000483	-5.686	64398
Tibetan_Shannan	Han_Zhangzhou	Han_Anshun	-0.001428	0.000251	-5.682	65690
Dao	lateXiongnu_han	Han_Anshun	-0.00255	0.000449	-5.68	63935
Muong	lateXiongnu_han	Han_Anshun	-0.002545	0.000448	-5.677	64074
Dao	Mongolia_EIA_1_SlabGrave	Han_Anshun	-0.002487	0.000439	-5.67	63710
Htin_Mal	Han_Yanan	Han_Anshun	-0.002089	0.000368	-5.67	64277
Dao	Daur_HGDP	Han_Anshun	-0.001895	0.000334	-5.668	65214
Mulam_Luocheng	Lajia_LN	Han_Anshun	-0.002855	0.000504	-5.667	63881
Dongjia_Kaili	Boshan_EN	Han_Anshun	-0.005116	0.000904	-5.662	59112
Dusun	Tibetan_Gangcha	Han_Anshun	-0.0019	0.000336	-5.658	66360
Maonan_Huanjiang	Mongolia_LBA_2_Ulaanzukh	Han_Anshun	-0.003122	0.000552	-5.653	58154
Kankanaey	Sherpa_Nepal	Han_Anshun	-0.002952	0.000522	-5.653	63947
Atayal	Tamang_Nepal	Han_Anshun	-0.002769	0.00049	-5.652	65239
Cong	Han_Xian	Han_Anshun	-0.001192	0.000211	-5.649	67338
Buryat_Duldurginsky	Nung	Han_Anshun	-0.002263	0.000401	-5.647	64967
Li_Hainan	Evenk_FarEast	Han_Anshun	-0.003846	0.000681	-5.645	63218
Eskimo_ChaplinSireniki	Xijia_Kaili	Han_Anshun	-0.002557	0.000453	-5.644	65057
Ami	lateXiongnu	Han_Anshun	-0.002443	0.000433	-5.639	65764
Mongol_Minorities	Li_Hainan	Han_Anshun	-0.002484	0.000441	-5.638	65356
Gejia_Kaili	Uyghur_HGDP	Han_Anshun	-0.002125	0.000377	-5.635	67411
Hmong	Ulchi	Han_Anshun	-0.00206	0.000366	-5.635	66113
Xijia_Kaili	Kyrgyz_Urumqi	Han_Anshun	-0.001844	0.000327	-5.635	67319
Ede	Han_Ankang	Han_Anshun	-0.001803	0.00032	-5.633	65570
Dai_Xishuangbanna1k	lateXiongnu_han	Han_Anshun	-0.002066	0.000367	-5.632	66263
Kinh_HoChiMinh1K	Tibetan_Yajiang	Han_Anshun	-0.001584	0.000281	-5.631	67203
Murut	Tu_HGDP	Han_Anshun	-0.00204	0.000362	-5.63	65438
Dai_HGDP	Han_Ankang	Han_Anshun	-0.001564	0.000278	-5.63	65125
Dao	Buryat_Aginsky	Han_Anshun	-0.001962	0.000349	-5.629	66079
Khamnegan	Chuanqing_Bijie	Han_Anshun	-0.001668	0.000296	-5.629	65789
Ami	Samdzong_1500BP	Han_Anshun	-0.003794	0.000674	-5.627	63879
Li_Hainan	Mongolia_N_North	Han_Anshun	-0.003985	0.000708	-5.625	61385
Chukchi	Xijia_Kaili	Han_Anshun	-0.00235	0.000418	-5.625	65608
Muong	Mongolia_N_North	Han_Anshun	-0.003068	0.000546	-5.624	62239
Xijia_Kaili	Kazakh_Aksay	Han_Anshun	-0.002016	0.000359	-5.618	66360
Maonan_Huanjiang	Hezhen_HGDP	Han_Anshun	-0.001742	0.00031	-5.617	65512
Gejia_Kaili	Shor_Khakassia	Han_Anshun	-0.002746	0.000489	-5.616	65387
Hmong	Han_Shandong	Han_Anshun	-0.001839	0.000328	-5.615	65061
Ilocano	Tibetan_Nagqu	Han_Anshun	-0.003243	0.000578	-5.614	64091
Qiang_Danba1	Taiwan_Hanben	Han_Anshun	-0.002416	0.00043	-5.614	64501
Yugur_Sunan	Taiwan_Hanben	Han_Anshun	-0.001842	0.000328	-5.614	66150
Giarai	Han_Shandong	Han_Anshun	-0.001814	0.000323	-5.613	65831
Kinh_Vietnam	Qiang_Daofu	Han_Anshun	-0.001891	0.000338	-5.604	65171
Tagalog	Han_Weinan	Han_Anshun	-0.001577	0.000282	-5.601	66026
Xijia_Kaili	Ulaanzuukh_SlabGrave	Han_Anshun	-0.002349	0.00042	-5.599	64175
Nung	Yakut_HGDP	Han_Anshun	-0.001923	0.000344	-5.596	66721
Mongol_Sainnoyon	Dai_Xishuangbanna1k	Han_Anshun	-0.001615	0.000289	-5.594	67245
Xijia_Kaili	Altaian	Han_Anshun	-0.00181	0.000324	-5.591	67941
Dong_Guizhou	Tamang_Nepal	Han_Anshun	-0.001882	0.000337	-5.59	65787
Dao	Ulchi	Han_Anshun	-0.001874	0.000336	-5.586	65869
Han_Shanxi	Gelao_Longlin	Han_Anshun	-0.001809	0.000324	-5.586	64920
Tibetan_Shannan	Han_Sanming	Han_Anshun	-0.001514	0.000271	-5.584	65770
Khamnegan	LaChi	Han_Anshun	-0.002474	0.000443	-5.583	65287
Daur_HGDP	Mulam_Luocheng	Han_Anshun	-0.001742	0.000312	-5.583	65734
Dongjia_Kaili	Mongolia_EIA_4_Sagly	Han_Anshun	-0.002546	0.000456	-5.581	65619
Murut	Lajia_LN	Han_Anshun	-0.003758	0.000674	-5.575	62988
Nung	Oroqen_HGDP	Han_Anshun	-0.001872	0.000336	-5.575	65312
Tu_HGDP	Dai_HGDP	Han_Anshun	-0.001726	0.00031	-5.575	65799
Dong_Guizhou	Tibetan_Xinlong1	Han_Anshun	-0.001964	0.000352	-5.573	64853
Mulam_Luocheng	Tuvinian	Han_Anshun	-0.001726	0.00031	-5.573	67445
Nung	Xibo_HGDP	Han_Anshun	-0.001811	0.000325	-5.572	65050
Tibetan_Shannan	Han_Fuzhou	Han_Anshun	-0.00147	0.000264	-5.566	65757
Buryat_Bohansky	Maonan_Huanjiang	Han_Anshun	-0.002141	0.000385	-5.564	65406
Ami	Naxi_HGDP	Han_Anshun	-0.002155	0.000388	-5.557	64883
Atayal	Han_Shangluo	Han_Anshun	-0.002247	0.000404	-5.556	64661
Muong	Buryat_Duldurginsky	Han_Anshun	-0.002297	0.000414	-5.553	64942
Dai_HGDP	Ulchi	Han_Anshun	-0.001857	0.000334	-5.551	66206
Hmong	Tibetan_Gangcha	Han_Anshun	-0.001744	0.000314	-5.551	66498
Yugur_Sunan	Nung	Han_Anshun	-0.001518	0.000274	-5.547	65973
Kinh_HoChiMinh1K	Tibetan_Xunhua	Han_Anshun	-0.001839	0.000332	-5.545	67183
Japanese_HGDP	LaChi	Han_Anshun	-0.001785	0.000322	-5.545	65672
Ilocano	Tibetan_Gangcha	Han_Anshun	-0.002771	0.0005	-5.539	65835
Han_Shanxi	Dai_HGDP	Han_Anshun	-0.001785	0.000322	-5.537	65028
Dongjia_Kaili	Xiaogao_EN	Han_Anshun	-0.004855	0.000877	-5.536	55781
Muong	Lajia_LN	Han_Anshun	-0.003189	0.000576	-5.534	63293
Murut	Qiang_Danba1	Han_Anshun	-0.002278	0.000412	-5.533	64274
Dao	Ulaanzuukh_SlabGrave	Han_Anshun	-0.002388	0.000432	-5.531	64211
Mulam_Luocheng	Kyrgyz_Urumqi	Han_Anshun	-0.00166	0.0003	-5.531	67604
Zhuang_Guangxi	Kyrgyz_Urumqi	Han_Anshun	-0.001652	0.000299	-5.531	67676
PhuLa	Han_Hanzhong	Han_Anshun	-0.001438	0.00026	-5.531	65193
Xijia_Kaili	Buryat_Bohansky	Han_Anshun	-0.002344	0.000424	-5.527	64775
Kinh_Vietnam	Tibetan_Yajiang	Han_Anshun	-0.001897	0.000343	-5.527	65043
Dai_Xishuangbanna1k	Rai_Nepal	Han_Anshun	-0.001763	0.000319	-5.525	66710
Daur_HGDP	Nung	Han_Anshun	-0.001786	0.000323	-5.524	65311
Nung	Han_Ankang	Han_Anshun	-0.001413	0.000256	-5.524	64927
Ede	Wanggou_MN	Han_Anshun	-0.004554	0.000826	-5.516	53827
Atayal	Rai_Nepal	Han_Anshun	-0.003208	0.000582	-5.514	64246
Maonan_Huanjiang	Erdaojingzi_LN	Han_Anshun	-0.003502	0.000636	-5.509	55505
Cong	Han_YulinSX	Han_Anshun	-0.001278	0.000232	-5.509	66565
Dao	Xibo_HGDP	Han_Anshun	-0.001948	0.000354	-5.506	64961
Dai_Xishuangbanna1k	Khovsgol_LBA	Han_Anshun	-0.001953	0.000355	-5.505	65934
Gejia_Kaili	Luoheguxiang_LBIA	Han_Anshun	-0.003973	0.000722	-5.504	58631
Dai_HGDP	Yakut_HGDP	Han_Anshun	-0.002026	0.000368	-5.504	66951
Dungan	Chuanqing_Bijie	Han_Anshun	-0.001301	0.000237	-5.5	66619
Dongjia_Kaili	Shimao_LN	Han_Anshun	-0.003839	0.000698	-5.498	63156
Mlabri	Han_Yanan	Han_Anshun	-0.003059	0.000557	-5.497	63718
Dao	Sherpa_Nepal	Han_Anshun	-0.002358	0.000429	-5.495	64427
Ami	Shimao_LN	Han_Anshun	-0.004305	0.000784	-5.492	63055
LaChi	Nanai	Han_Anshun	-0.002352	0.000428	-5.491	64631
Dongjia_Kaili	Ekven_IA	Han_Anshun	-0.003176	0.000579	-5.486	64101
Ulchi	Taiwan_Hanben	Han_Anshun	-0.002072	0.000378	-5.486	66194
Muong	Yugur_Sunan	Han_Anshun	-0.001607	0.000293	-5.486	65983
LaChi	Rai_Nepal	Han_Anshun	-0.002605	0.000475	-5.482	64249
Yakut_HGDP	Taiwan_Hanben	Han_Anshun	-0.002241	0.000409	-5.481	66918
Nung	Mongolia_N_North	Han_Anshun	-0.002867	0.000523	-5.479	62259
Dao	Mongol_Zasagt	Han_Anshun	-0.001955	0.000357	-5.479	65441
Hmong	Tibetan_Lhasa	Han_Anshun	-0.002084	0.00038	-5.478	65341
Maonan_Huanjiang	Kazakh	Han_Anshun	-0.001681	0.000307	-5.477	68323
Zhuang_Guangxi	Russia_OldBeringSea_Ekven	Han_Anshun	-0.00245	0.000447	-5.476	65050
Ede	Han_Shanxi	Han_Anshun	-0.002004	0.000366	-5.474	65495
Nung	lateXiongnu	Han_Anshun	-0.001983	0.000362	-5.472	65839
Kinh_HGDP	Han_Yanan	Han_Anshun	-0.001641	0.0003	-5.47	65417
Buryat_Ehirit	Nung	Han_Anshun	-0.002053	0.000375	-5.469	65481
Mulam_Luocheng	Xinancheng_WZML	Han_Anshun	-0.001784	0.000326	-5.469	65038
Zhuang_Guangxi	Mongolia_LBA_2_Ulaanzukh	Han_Anshun	-0.002843	0.00052	-5.468	58319
Gejia_Kaili	Samdzong_1500BP	Han_Anshun	-0.003272	0.000599	-5.467	63943
Dao	Mongol_Uuld	Han_Anshun	-0.001798	0.000329	-5.463	66111
Dai_HGDP	Jinchankou_LN	Han_Anshun	-0.00514	0.000941	-5.462	45873
LoLo	Tibetan_Gangcha	Han_Anshun	-0.001748	0.00032	-5.459	66179
Dongjia_Kaili	Luoheguxiang_LBIA	Han_Anshun	-0.003927	0.00072	-5.457	58606
Han_Shanxi	LoLo	Han_Anshun	-0.001979	0.000363	-5.451	64609
Dusun	Tibetan_Shannan	Han_Anshun	-0.00224	0.000411	-5.449	65206
Buryat_Aginsky	Dai_HGDP	Han_Anshun	-0.001987	0.000365	-5.449	66296
Chuanqing_Bijie	Tibetan_Shannan	Han_Anshun	-0.001547	0.000284	-5.449	65410
Kinh_Vietnam	Tibetan_Gangcha	Han_Anshun	-0.001519	0.000279	-5.446	66473
Dai_Xishuangbanna1k	Dolgan	Han_Anshun	-0.001912	0.000351	-5.445	67098
Xijia_Kaili	Nivkh	Han_Anshun	-0.002191	0.000403	-5.44	64715
Gelao_Longlin	Tibetan_Gangcha	Han_Anshun	-0.001655	0.000304	-5.44	66499
Kankanaey	Khamnegan	Han_Anshun	-0.002465	0.000453	-5.438	65192
Dai_Xishuangbanna1k	Tuvinian	Han_Anshun	-0.00152	0.00028	-5.435	68195
Visayan	Han_Baoji	Han_Anshun	-0.001706	0.000314	-5.434	65633
Muong	lateMed_Mongol	Han_Anshun	-0.001657	0.000305	-5.434	67175
Tibetan_Gangcha	She_Fujian	Han_Anshun	-0.001435	0.000264	-5.434	66334
Han_Shandong	LoLo	Han_Anshun	-0.001881	0.000346	-5.433	64677
Mongol_Minorities	Mulam_Luocheng	Han_Anshun	-0.001749	0.000322	-5.432	66156
Kankanaey	Han_Shangluo	Han_Anshun	-0.002017	0.000371	-5.43	64528
Kinh_Vietnam	Tibetan_Xinlong1	Han_Anshun	-0.001912	0.000352	-5.43	64848
Dongjia_Kaili	Nogai	Han_Anshun	-0.002359	0.000435	-5.429	67726
Dongjia_Kaili	Han_Sanming	Han_Anshun	-0.001417	0.000261	-5.425	65307
Thai	Wanggou_MN	Han_Anshun	-0.003465	0.000639	-5.424	54955
Dong_Hunan	Tibetan_Gangcha	Han_Anshun	-0.001717	0.000317	-5.424	66292
Tamang_Nepal	Han_Zhangzhou	Han_Anshun	-0.00145	0.000268	-5.417	66058
Zhuang_Guangxi	Tofalar	Han_Anshun	-0.001925	0.000356	-5.41	66259
Zhuang_Guangxi	Evenk_Transbaikal	Han_Anshun	-0.001935	0.000358	-5.409	65804
Zhuang_Guangxi	Russia_Shamanka_EBA	Han_Anshun	-0.003257	0.000603	-5.405	58885
GuaCha_LN	Han_Weinan	Han_Anshun	-0.003702	0.000685	-5.404	52797
Dai_HGDP	Negidal	Han_Anshun	-0.002587	0.000479	-5.403	64384
Dusun	Tibetan_Xinlong1	Han_Anshun	-0.002227	0.000412	-5.399	64540
Nung	Nganasan	Han_Anshun	-0.002131	0.000395	-5.391	66068
Japanese_HGDP	Dai_Xishuangbanna1k	Han_Anshun	-0.0013	0.000241	-5.388	67213
Hmong	Tibetan_Xunhua	Han_Anshun	-0.002513	0.000467	-5.382	64682
Ami	Nanai	Han_Anshun	-0.002311	0.000429	-5.382	64804
Mulam_Luocheng	Tamang_Nepal	Han_Anshun	-0.001752	0.000326	-5.381	65981
Chuanqing_Bijie	Han_Xianyang	Han_Anshun	-0.00119	0.000221	-5.38	65614
LaChi	Tamang_Nepal	Han_Anshun	-0.002362	0.000439	-5.376	65157
Zhuang_Guangxi	Yukagir	Han_Anshun	-0.001703	0.000317	-5.376	67480
Nivkh	Mulam_Luocheng	Han_Anshun	-0.002	0.000372	-5.375	65325
Nung	Tamang_Nepal	Han_Anshun	-0.001899	0.000353	-5.372	65521
Gejia_Kaili	Bashkir_south	Han_Anshun	-0.00212	0.000395	-5.371	68250
Dong_Guizhou	Negidal	Han_Anshun	-0.002369	0.000442	-5.363	64492
Dong_Guizhou	Ulchi	Han_Anshun	-0.00173	0.000323	-5.363	66132
Li_Hainan	Nanai	Han_Anshun	-0.002429	0.000453	-5.361	64445
Tay	Mongolia_EIA_1_SlabGrave	Han_Anshun	-0.002375	0.000443	-5.359	63708
Maonan_Huanjiang	Russia_UstBelaya_Angara	Han_Anshun	-0.002533	0.000473	-5.355	62686
Xijia_Kaili	Mongol_Sainnoyon	Han_Anshun	-0.001816	0.000339	-5.355	65677
Chuanqing_Bijie	Yakut_HGDP	Han_Anshun	-0.001536	0.000287	-5.355	66956
Dongjia_Kaili	Han_Taiwan	Han_Anshun	-0.001394	0.00026	-5.355	65339
Dai_HGDP	Erdaojingzi_LN	Han_Anshun	-0.003931	0.000734	-5.354	55123
Kinh_HoChiMinh1K	Han_Hanzhong	Han_Anshun	-0.001113	0.000208	-5.354	67376
Kankanaey	Naxi_HGDP	Han_Anshun	-0.002093	0.000392	-5.346	64544
Tagalog	Han_Baoji	Han_Anshun	-0.001482	0.000277	-5.344	65760
Maonan_Huanjiang	UstBelaya_EBA	Han_Anshun	-0.003033	0.000568	-5.343	63687
Ket	Zhuang_Guangxi	Han_Anshun	-0.00188	0.000352	-5.341	66985
Atayal	Tu_HGDP	Han_Anshun	-0.002218	0.000415	-5.339	65382
Gelao_Longlin	Tibetan_Chamdo	Han_Anshun	-0.001799	0.000337	-5.337	65403
Maonan_Huanjiang	Tibetan_Gannan	Han_Anshun	-0.001779	0.000334	-5.328	65440
Li_Hainan	Qiang_Danba1	Han_Anshun	-0.00241	0.000452	-5.327	63855
Vietnamese	Tibetan_Shigatse	Han_Anshun	-0.001791	0.000336	-5.326	65264
Atayal	Samdzong_1500BP	Han_Anshun	-0.004197	0.000788	-5.323	63581
Kalmyk	Dai_Xishuangbanna1k	Han_Anshun	-0.001454	0.000273	-5.323	67788
Maonan_Huanjiang	Selkup	Han_Anshun	-0.001982	0.000372	-5.322	67686
PhuLa	She_Fujian	Han_Anshun	-0.001503	0.000282	-5.321	64572
Murut	Mongolia_EIA_1_SlabGrave	Han_Anshun	-0.002715	0.00051	-5.32	63611
Gejia_Kaili	Altaian_Chelkans	Han_Anshun	-0.002433	0.000457	-5.32	65845
Gejia_Kaili	Uzbek_Tashkent	Han_Anshun	-0.002243	0.000422	-5.317	67459
Dongjia_Kaili	Kazakhstan_CentralSaka	Han_Anshun	-0.003271	0.000615	-5.316	63087
Ami	Dungan	Han_Anshun	-0.001898	0.000357	-5.316	66453
LaChi	Han_Ankang	Han_Anshun	-0.00177	0.000333	-5.316	64579
Hmong	Mongol_Minorities	Han_Anshun	-0.002013	0.000379	-5.314	65915
Xijia_Kaili	Han_Zhangzhou	Han_Anshun	-0.001316	0.000248	-5.314	65298
Ami	Xibo_HGDP	Han_Anshun	-0.002166	0.000408	-5.31	64903
Muong	Mongol_Zasagt	Han_Anshun	-0.001938	0.000365	-5.31	65566
GuaCha_LN	Han_YulinSX	Han_Anshun	-0.003601	0.000678	-5.309	53219
Buryat_Bohansky	Dai_Xishuangbanna1k	Han_Anshun	-0.001745	0.000329	-5.306	66855
Gejia_Kaili	Erdaojingzi_LN	Han_Anshun	-0.004231	0.000798	-5.305	54718
Xijia_Kaili	Salar_Xunhua	Han_Anshun	-0.001642	0.00031	-5.303	65713
Muong	Qiang_Danba1	Han_Anshun	-0.00194	0.000366	-5.301	64464
Dong_Hunan	Tibetan_Chamdo	Han_Anshun	-0.001815	0.000342	-5.301	65149
Gejia_Kaili	Kirghiz	Han_Anshun	-0.002382	0.000449	-5.3	65438
Hmong	Han_Shanxi	Han_Anshun	-0.001869	0.000353	-5.299	65009
Visayan	Tibetan_Chamdo	Han_Anshun	-0.002334	0.00044	-5.298	64946
Mongol_Zasagt	Mulam_Luocheng	Han_Anshun	-0.00172	0.000325	-5.298	65861
Ami	Xinancheng_WZML	Han_Anshun	-0.002168	0.000409	-5.296	64260
Kankanaey	Rai_Nepal	Han_Anshun	-0.002791	0.000527	-5.294	64159
Li_Hainan	Xibo_HGDP	Han_Anshun	-0.002409	0.000455	-5.292	64506
Baoan_Jishishan	Maonan_Huanjiang	Han_Anshun	-0.001519	0.000287	-5.29	66040
Ami	Buryat_Duldurginsky	Han_Anshun	-0.002716	0.000514	-5.288	64688
Dong_Guizhou	Khovsgol_LBA	Han_Anshun	-0.00219	0.000414	-5.287	64304
Dai_Xishuangbanna1k	earlyXiongnu_rest	Han_Anshun	-0.002101	0.000398	-5.284	64938
Han_Shanxi	Li_Hainan	Han_Anshun	-0.002236	0.000423	-5.283	64354
Htin_Mal	Han_Shandong	Han_Anshun	-0.002005	0.00038	-5.279	63973
Dongjia_Kaili	Mongolia_LBA_2_Ulaanzukh	Han_Anshun	-0.003298	0.000625	-5.277	57366
Xijia_Kaili	Negidal	Han_Anshun	-0.002403	0.000455	-5.277	64038
Gejia_Kaili	DevilsCave_N	Han_Anshun	-0.00347	0.000658	-5.271	63837
Han_Shanxi	Mulam_Luocheng	Han_Anshun	-0.001604	0.000304	-5.271	65405
Dongjia_Kaili	Newar_Nepal	Han_Anshun	-0.00195	0.00037	-5.269	66277
Dongjia_Kaili	Udmurt	Han_Anshun	-0.002408	0.000457	-5.263	67342
Kinh_HGDP	Tibetan_Nagqu	Han_Anshun	-0.001922	0.000365	-5.261	65252
Xijia_Kaili	Russia_OldBeringSea_Ekven	Han_Anshun	-0.002553	0.000485	-5.259	64295
Mongol_Uuld	Chuanqing_Bijie	Han_Anshun	-0.001423	0.000271	-5.257	66349
Cambodian	Han_Yanan	Han_Anshun	-0.001701	0.000324	-5.256	65978
Giarai	Korean	Han_Anshun	-0.001987	0.000378	-5.251	65608
LoLo	Tibetan_Shannan	Han_Anshun	-0.002073	0.000395	-5.25	64948
Atayal	Gurung_Nepal	Han_Anshun	-0.002678	0.00051	-5.249	64522
Gelao_Longlin	Tibetan_Xinlong1	Han_Anshun	-0.001987	0.000379	-5.249	64600
Dongjia_Kaili	Tatar_Kazan	Han_Anshun	-0.002294	0.000437	-5.248	68064
Hmong	Tibetan_Shannan	Han_Anshun	-0.001967	0.000375	-5.247	65323
Dongjia_Kaili	lateMed_Khitan	Han_Anshun	-0.003774	0.000719	-5.246	55984
Han_Guangdong	Tibetan_Shannan	Han_Anshun	-0.001796	0.000343	-5.243	65052
Mongol_Zasagt	Dai_HGDP	Han_Anshun	-0.001906	0.000364	-5.242	65655
Murut	Jinchankou_LN	Han_Anshun	-0.005891	0.001124	-5.24	45540
Muong	Jinchankou_LN	Han_Anshun	-0.004915	0.000938	-5.239	45735
Dungan	Nung	Han_Anshun	-0.001529	0.000292	-5.237	66405
Hmong	Kyrgyz_Urumqi	Han_Anshun	-0.001921	0.000367	-5.236	67405
Kinh_HGDP	Tibetan_Xinlong1	Han_Anshun	-0.002056	0.000393	-5.234	64696
Mulam_Luocheng	Rai_Nepal	Han_Anshun	-0.001953	0.000373	-5.234	65261
Muong	Negidal	Han_Anshun	-0.002473	0.000473	-5.231	64313
Vietnamese	Tibetan_Yajiang	Han_Anshun	-0.001825	0.000349	-5.229	64791
Nung	lateMed_Mongol	Han_Anshun	-0.001547	0.000296	-5.229	67179
Gejia_Kaili	Han_Shanghai	Han_Anshun	-0.002816	0.000539	-5.226	63702
Dongjia_Kaili	Mongolia_EBA_1_Ulgii	Han_Anshun	-0.003303	0.000632	-5.224	59320
Koryak	Zhuang_Guangxi	Han_Anshun	-0.002095	0.000401	-5.223	65763
Hmong	Mogolian_HGDP	Han_Anshun	-0.002114	0.000405	-5.221	65140
Dai_HGDP	Han_Hanzhong	Han_Anshun	-0.001378	0.000264	-5.219	65473
Han_Henan	Nung	Han_Anshun	-0.001815	0.000348	-5.218	64464
Muong	Luoheguxiang_LBIA	Han_Anshun	-0.003654	0.0007	-5.217	58952
Li_Hainan	Russia_Shamanka_Eneolithic	Han_Anshun	-0.002992	0.000573	-5.217	64075
Han_Shandong	Taiwan_Hanben	Han_Anshun	-0.001775	0.00034	-5.217	65010
Gejia_Kaili	XiongNu	Han_Anshun	-0.003078	0.00059	-5.216	63762
TibetanHO_Yunnan	Taiwan_Hanben	Han_Anshun	-0.002583	0.000495	-5.216	64351
Maonan_Huanjiang	Even	Han_Anshun	-0.001825	0.00035	-5.214	67078
Mongol_Uuld	Dong_Guizhou	Han_Anshun	-0.001675	0.000321	-5.214	66330
Murut	Nanai	Han_Anshun	-0.002154	0.000413	-5.213	64818
Muong	Hezhen_HGDP	Han_Anshun	-0.001859	0.000357	-5.212	65114
Buryat_Aginsky	Nung	Han_Anshun	-0.001801	0.000346	-5.212	66155
Xijia_Kaili	Karakalpak	Han_Anshun	-0.001766	0.000339	-5.209	68221
Gejia_Kaili	Chuvash	Han_Anshun	-0.002343	0.00045	-5.207	68290
Vietnamese	Nanai	Han_Anshun	-0.001826	0.000351	-5.207	65000
Ami	Yugur_Sunan	Han_Anshun	-0.00173	0.000332	-5.206	65972
Buryat_Bohansky	Nung	Han_Anshun	-0.0021	0.000404	-5.205	65026
Tay	Tibetan_Shigatse	Han_Anshun	-0.001839	0.000353	-5.205	65217
Mulam_Luocheng	Kazakh_Aksay	Han_Anshun	-0.001724	0.000331	-5.205	66758
Baoan_Jishishan	Nung	Han_Anshun	-0.001545	0.000297	-5.203	65573
Dao	Kyrgyz_Urumqi	Han_Anshun	-0.001748	0.000336	-5.199	67165
LaChi	Yakut_HGDP	Han_Anshun	-0.00225	0.000433	-5.198	66507
Mongol_Uuld	LaChi	Han_Anshun	-0.002065	0.000397	-5.198	65921
Hmong	Tibetan_Gannan	Han_Anshun	-0.002047	0.000394	-5.198	65066
Ami	Russia_Shamanka_Eneolithic	Han_Anshun	-0.002779	0.000535	-5.197	64551
Mulam_Luocheng	Yukagir	Han_Anshun	-0.001647	0.000317	-5.197	67436
Cong	Han_Xianyang	Han_Anshun	-0.001331	0.000256	-5.197	65484
Buryat_Zakamensky	LaChi	Han_Anshun	-0.00247	0.000475	-5.196	64982
Mulam_Luocheng	Khovsgol_LBA	Han_Anshun	-0.002087	0.000402	-5.194	64547
Mulam_Luocheng	Altaian	Han_Anshun	-0.001574	0.000303	-5.194	68069
Dongjia_Kaili	Wanggou_MN	Han_Anshun	-0.003881	0.000747	-5.193	52918
Dongjia_Kaili	Chuvash	Han_Anshun	-0.002304	0.000444	-5.193	68274
Mongol_Sainnoyon	Mulam_Luocheng	Han_Anshun	-0.001647	0.000317	-5.192	66119
Gejia_Kaili	Russia_Shamanka_EBA	Han_Anshun	-0.003587	0.000691	-5.191	57942
Cong	Han_Weinan	Han_Anshun	-0.001215	0.000234	-5.19	66182
Khamnegan	Dai_HGDP	Han_Anshun	-0.001902	0.000367	-5.189	65717
Tibetan_Shannan	She_Fujian	Han_Anshun	-0.001657	0.000319	-5.189	64989
Tibetan_Shannan	Han_Longyan	Han_Anshun	-0.001381	0.000266	-5.189	65756
Nung	Gurung_Nepal	Han_Anshun	-0.001968	0.000379	-5.187	64946
Mang	Han_Yanan	Han_Anshun	-0.001806	0.000348	-5.185	65005
Hmong	Tibetan_Xinlong1	Han_Anshun	-0.002013	0.000388	-5.184	64725
Gejia_Kaili	Shimao_LN	Han_Anshun	-0.003562	0.000687	-5.183	63152
Gejia_Kaili	earlyXiongnu_rest	Han_Anshun	-0.002856	0.000551	-5.183	62472
Dongjia_Kaili	Russia_OldBeringSea_Ekven	Han_Anshun	-0.002604	0.000502	-5.183	64222
Zhuang_Guangxi	Dolgan	Han_Anshun	-0.002064	0.000398	-5.181	65756
Muong	earlyXiongnu_rest	Han_Anshun	-0.002829	0.000546	-5.18	62745
Gejia_Kaili	Kyrgyzstan_TianShanHun	Han_Anshun	-0.002404	0.000464	-5.18	66596
LoLo	Xinancheng_WZML	Han_Anshun	-0.002082	0.000403	-5.172	64246
Ami	Tuvinian	Han_Anshun	-0.002069	0.0004	-5.172	67245
Xijia_Kaili	Tofalar	Han_Anshun	-0.001996	0.000386	-5.17	65749
Dong_Guizhou	Tuvinian	Han_Anshun	-0.00163	0.000315	-5.167	67339
Kankanaey	Mongolia_EIA_1_SlabGrave	Han_Anshun	-0.002894	0.000561	-5.162	63263
Dao	earlyXiongnu_rest	Han_Anshun	-0.002712	0.000525	-5.162	62629
Zhuang_Guangxi	Mongolia_LBA_4_CenterWest	Han_Anshun	-0.002056	0.000398	-5.159	64767
PhuLa	Han_Shangluo	Han_Anshun	-0.001505	0.000292	-5.157	64912
Mulam_Luocheng	earlyXiongnu_rest	Han_Anshun	-0.002405	0.000467	-5.153	63270
Xijia_Kaili	lateXiongnu	Han_Anshun	-0.001817	0.000353	-5.152	65806
Muong	Nivkh	Han_Anshun	-0.002214	0.00043	-5.151	64935
Korean	Thai	Han_Anshun	-0.001558	0.000303	-5.149	66437
Japanese_HGDP	Zhuang_Guangxi	Han_Anshun	-0.001361	0.000264	-5.149	66275
Daur_HGDP	Dai_HGDP	Han_Anshun	-0.001785	0.000347	-5.148	65512
Maonan_Huanjiang	Shor_Mountain	Han_Anshun	-0.001982	0.000385	-5.147	66238
Han_Shandong	LaChi	Han_Anshun	-0.001893	0.000368	-5.146	64543
Xijia_Kaili	Even	Han_Anshun	-0.001865	0.000363	-5.146	66849
Ilocano	Qiang_Danba	Han_Anshun	-0.003875	0.000753	-5.144	63089
Dao	Buryat_Ehirit	Han_Anshun	-0.002056	0.0004	-5.14	65350
Gejia_Kaili	Nogai	Han_Anshun	-0.002333	0.000454	-5.138	67754
Xijia_Kaili	Buryat_Selenginsky	Han_Anshun	-0.00201	0.000391	-5.138	65060
Muong	Buryat_Selenginsky	Han_Anshun	-0.00211	0.000411	-5.137	65238
Nung	Evenk_Transbaikal	Han_Anshun	-0.002046	0.000398	-5.136	65308
Xijia_Kaili	Han_Ningde	Han_Anshun	-0.001258	0.000245	-5.136	65363
Dai_Xishuangbanna1k	Russia_Shamanka_Eneolithic	Han_Anshun	-0.001828	0.000356	-5.132	66926
Dongjia_Kaili	Han_SichuanHO	Han_Anshun	-0.001602	0.000312	-5.129	64415
Ami	Yakut_HGDP	Han_Anshun	-0.002227	0.000434	-5.128	66801
Ami	Mongol_Uuld	Han_Anshun	-0.002063	0.000402	-5.128	66136
Ami	Gurung_Nepal	Han_Anshun	-0.002458	0.00048	-5.126	64725
Zhuang_Guangxi	earlyXiongnu_rest	Han_Anshun	-0.002321	0.000453	-5.126	63399
Korean	LaChi	Han_Anshun	-0.002101	0.00041	-5.126	64093
Xijia_Kaili	Sherpa_Nepal	Han_Anshun	-0.002208	0.000431	-5.123	64390
Kinh_HGDP	Tibetan_Gangcha	Han_Anshun	-0.001622	0.000317	-5.119	66580
Hmong	Han_Putian	Han_Anshun	-0.001394	0.000272	-5.117	65497
Ilocano	Tu_HGDP	Han_Anshun	-0.002602	0.000509	-5.115	64794
PaThen	Han_Yanan	Han_Anshun	-0.001644	0.000321	-5.115	64832
LaChi	Sherpa_Nepal	Han_Anshun	-0.0027	0.000528	-5.113	64077
Han_Beijing1K	Chuanqing_Bijie	Han_Anshun	-0.000953	0.000186	-5.112	67107
Xijia_Kaili	Kirghiz	Han_Anshun	-0.002169	0.000424	-5.111	65456
Dai_HGDP	Oroqen_HGDP	Han_Anshun	-0.001804	0.000353	-5.111	65489
Tay	Han_Hanzhong	Han_Anshun	-0.001299	0.000254	-5.11	65173
LaChi	Mongolia_N_North	Han_Anshun	-0.003303	0.000647	-5.108	61699
Daur_HGDP	Li_Hainan	Han_Anshun	-0.002183	0.000428	-5.107	64845
Kankanaey	Buryat_Duldurginsky	Han_Anshun	-0.002785	0.000545	-5.106	64405
Murut	Han_Henan	Han_Anshun	-0.00228	0.000447	-5.104	64224
Kinh_HGDP	Tibetan_Shigatse	Han_Anshun	-0.001812	0.000355	-5.103	65467
Xijia_Kaili	lateXiongnu_han	Han_Anshun	-0.002337	0.000458	-5.101	63901
Xijia_Kaili	Kazakh	Han_Anshun	-0.001638	0.000321	-5.101	68253
Dao	Yugur_Sunan	Han_Anshun	-0.001496	0.000293	-5.1	65883
Muong	Samdzong_1500BP	Han_Anshun	-0.002873	0.000563	-5.099	64230
LaChi	Hezhen_HGDP	Han_Anshun	-0.002097	0.000411	-5.098	64677
Dai_Xishuangbanna1k	Qiang_Danba1	Han_Anshun	-0.001465	0.000287	-5.098	66625
Nung	Samdzong_1500BP	Han_Anshun	-0.002693	0.000528	-5.097	64263
Mongol_Sainnoyon	Li_Hainan	Han_Anshun	-0.002292	0.00045	-5.097	65302
Dong_Guizhou	Nganasan	Han_Anshun	-0.001952	0.000383	-5.094	66275
Kinh_Vietnam	Han_Yanan	Han_Anshun	-0.001391	0.000273	-5.094	65389
Ami	Mongol_Minorities	Han_Anshun	-0.002084	0.000409	-5.093	65659
Nung	Tibetan_Xunhua	Han_Anshun	-0.002142	0.000421	-5.088	64513
Atayal	Lajia_LN	Han_Anshun	-0.004093	0.000804	-5.087	62602
Gejia_Kaili	Evenk_FarEast	Han_Anshun	-0.002767	0.000544	-5.087	63779
Dongjia_Kaili	She_Fujian	Han_Anshun	-0.0015	0.000295	-5.087	64415
Mogolian_HGDP	Nung	Han_Anshun	-0.001748	0.000344	-5.086	65015
Zhuang_Guangxi	Kazakh_Aksay	Han_Anshun	-0.001671	0.000328	-5.086	66849
Mongol_Zasagt	Li_Hainan	Han_Anshun	-0.002269	0.000446	-5.085	65030
Chuanqing_Bijie	Han_Xian	Han_Anshun	-0.00097	0.000191	-5.085	67436
Zhuang_Guangxi	Tibetan_Gannan	Han_Anshun	-0.001664	0.000327	-5.083	65583
Han_Guangdong	Tamang_Nepal	Han_Anshun	-0.001922	0.000378	-5.082	65420
Tay	Qiang_Danba1	Han_Anshun	-0.001879	0.00037	-5.082	64360
Maonan_Huanjiang	Ekven_IA	Han_Anshun	-0.002698	0.000531	-5.081	64882
Ami	Kalmyk	Han_Anshun	-0.002087	0.000411	-5.079	66459
Dai_Xishuangbanna1k	Hezhen_HGDP	Han_Anshun	-0.001466	0.000289	-5.079	66976
Dong_Guizhou	Wanggou_MN	Han_Anshun	-0.003357	0.000662	-5.073	53412
Nung	Ulaanzuukh_SlabGrave	Han_Anshun	-0.002112	0.000416	-5.073	64342
Dong_Guizhou	Han_Hanzhong	Han_Anshun	-0.001226	0.000242	-5.073	65442
Dong_Guizhou	lateMed_Mongol	Han_Anshun	-0.001461	0.000288	-5.07	67375
Gejia_Kaili	Han_Ningde	Han_Anshun	-0.001281	0.000253	-5.07	65300
Visayan	Qiang_Daofu	Han_Anshun	-0.002379	0.000469	-5.068	64513
Xijia_Kaili	Buryat_Duldurginsky	Han_Anshun	-0.002088	0.000412	-5.067	64757
Dai_HGDP	Xibo_HGDP	Han_Anshun	-0.001798	0.000355	-5.064	65253
Mongol_Zasagt	Nung	Han_Anshun	-0.001728	0.000341	-5.064	65527
Ami	Buryat_Selenginsky	Han_Anshun	-0.002424	0.000479	-5.063	64981
Dai_HGDP	Samdzong_1500BP	Han_Anshun	-0.002866	0.000566	-5.062	64407
Khamnegan	CoLao	Han_Anshun	-0.002311	0.000457	-5.062	65155
Zhuang_Guangxi	lateXiongnu_han	Han_Anshun	-0.00205	0.000405	-5.061	64760
Buryat_Selenginsky	Dai_Xishuangbanna1k	Han_Anshun	-0.001673	0.000331	-5.058	66997
Kinh_Vietnam	Tibetan_Nagqu	Han_Anshun	-0.001631	0.000323	-5.054	65261
Dai_Xishuangbanna1k	Gurung_Nepal	Han_Anshun	-0.00162	0.00032	-5.054	66828
Zhuang_Guangxi	lateMed_Khitan	Han_Anshun	-0.002967	0.000587	-5.053	56975
Mongol_Sainnoyon	Zhuang_Guangxi	Han_Anshun	-0.001599	0.000317	-5.052	66186
Buryat_Ehirit	Li_Hainan	Han_Anshun	-0.002444	0.000484	-5.048	64900
Chuanqing_Bijie	Han_Baoji	Han_Anshun	-0.001062	0.00021	-5.048	66020
Murut	Erdaojingzi_LN	Han_Anshun	-0.004343	0.000861	-5.045	54788
Maonan_Huanjiang	Wadian_LN	Han_Anshun	-0.00281	0.000557	-5.043	64222
Mongol_Minorities	Dong_Guizhou	Han_Anshun	-0.001717	0.00034	-5.043	65992
Dungan	Dai_HGDP	Han_Anshun	-0.001602	0.000318	-5.043	66638
Mlabri	Han_Ankang	Han_Anshun	-0.002515	0.000499	-5.039	63428
Kalmyk	Zhuang_Guangxi	Han_Anshun	-0.001573	0.000312	-5.038	66890
Gelao_Longlin	Tibetan_Xunhua	Han_Anshun	-0.002292	0.000455	-5.037	64558
LaChi	Ulchi	Han_Anshun	-0.002019	0.000401	-5.036	65714
Maonan_Huanjiang	Russia_Shamanka_EBA	Han_Anshun	-0.003127	0.000621	-5.035	58718
CoLao	Han_Hanzhong	Han_Anshun	-0.001654	0.000329	-5.034	64821
Tagalog	Han_Xianyang	Han_Anshun	-0.001562	0.00031	-5.034	65282
Mongol_Minorities	Nung	Han_Anshun	-0.001746	0.000347	-5.033	65805
LaChi	Qiang_Danba1	Han_Anshun	-0.002221	0.000441	-5.032	64021
Dongjia_Kaili	Russian_Leshukonsky	Han_Anshun	-0.002702	0.000537	-5.03	66545
Gejia_Kaili	Bashkir_north	Han_Anshun	-0.002136	0.000425	-5.03	68558
Dong_Guizhou	Evenk_Transbaikal	Han_Anshun	-0.001989	0.000396	-5.029	65455
NuiNap_BA_all	Han_Weinan	Han_Anshun	-0.003949	0.000786	-5.028	32259
Kankanaey	Tibetan_Xunhua	Han_Anshun	-0.002848	0.000566	-5.028	63897
Malay	Han_Hanzhong	Han_Anshun	-0.001471	0.000292	-5.028	65945
Muong	Han_Henan	Han_Anshun	-0.001817	0.000362	-5.026	64455
NuiNap_BA_all	Han_Xianyang	Han_Anshun	-0.004568	0.000909	-5.025	31793
Dongjia_Kaili	Kyrgyzstan_TianShanHun	Han_Anshun	-0.00223	0.000444	-5.025	66571
Dao	Kazakh_Aksay	Han_Anshun	-0.001798	0.000358	-5.025	66247
Kankanaey	Han_Hanzhong	Han_Anshun	-0.001623	0.000323	-5.025	64883
Muong	Mongolia_EBA_1_Ulgii	Han_Anshun	-0.003112	0.000619	-5.024	59627
LoLo	Qiang_Daofu	Han_Anshun	-0.002041	0.000406	-5.024	64697
Dusun	Han_Shangluo	Han_Anshun	-0.001653	0.000329	-5.024	64972
Cong	Han_Baoji	Han_Anshun	-0.001222	0.000243	-5.022	65905
Dusun	Erdaojingzi_LN	Han_Anshun	-0.004122	0.000821	-5.018	54988
Xibo_HGDP	Taiwan_Hanben	Han_Anshun	-0.00197	0.000393	-5.017	65169
Baoan_Jishishan	Zhuang_Guangxi	Han_Anshun	-0.00146	0.000291	-5.015	66138
Maonan_Huanjiang	Russia_BA_Okunevo	Han_Anshun	-0.002216	0.000442	-5.013	66197
Dusun	Han_Shanxi	Han_Anshun	-0.001836	0.000366	-5.013	64803
Xijia_Kaili	Mongolia_EIA_1_SlabGrave	Han_Anshun	-0.00211	0.000421	-5.01	63680
Gejia_Kaili	Mongolia_LBA_2_Ulaanzukh	Han_Anshun	-0.003034	0.000606	-5.009	57383
Buryat_Ehirit	LaChi	Han_Anshun	-0.002258	0.000451	-5.009	65079
Nivkh	Dai_HGDP	Han_Anshun	-0.002058	0.000411	-5.004	64978
Gejia_Kaili	Han_Zhejiang	Han_Anshun	-0.001882	0.000376	-5.004	64074
Li_Hainan	Oroqen_HGDP	Han_Anshun	-0.002275	0.000455	-5.003	64803
Hmong	Qiang_Danba	Han_Anshun	-0.002168	0.000433	-5.002	64540
Muong	Japanese_HGDP	Han_Anshun	-0.001507	0.000301	-5.002	65906
Khamnegan	Li_Hainan	Han_Anshun	-0.002255	0.000451	-5.001	65111
Mulam_Luocheng	Tofalar	Han_Anshun	-0.001849	0.00037	-5	66192
Chuanqing_Bijie	Tibetan_Gangcha	Han_Anshun	-0.001199	0.00024	-4.999	66505
Dao	Han_Ankang	Han_Anshun	-0.001347	0.00027	-4.995	64832
Nivkh	Nung	Han_Anshun	-0.002027	0.000406	-4.992	64908
Giarai	Han_Ankang	Han_Anshun	-0.001475	0.000296	-4.991	65854
LaChi	Wanggou_MN	Han_Anshun	-0.0045	0.000902	-4.99	52690
Nung	Khovsgol_LBA	Han_Anshun	-0.002168	0.000434	-4.99	64039
Dong_Guizhou	Selkup	Han_Anshun	-0.001806	0.000362	-4.989	67580
Kankanaey	Buryat_Aginsky	Han_Anshun	-0.002266	0.000454	-4.988	65822
PaThen	Han_Ankang	Han_Anshun	-0.0015	0.000301	-4.985	64534
Mang	Han_Xianyang	Han_Anshun	-0.001564	0.000314	-4.984	65257
Dong_Guizhou	Nanai	Han_Anshun	-0.001657	0.000333	-4.983	65162
KhoMu	Han_Hanzhong	Han_Anshun	-0.001488	0.000299	-4.981	65376
Maonan_Huanjiang	Haminmangha_MN	Han_Anshun	-0.004387	0.000881	-4.98	38953
Dao	lateMed_Mongol	Han_Anshun	-0.001506	0.000303	-4.98	67096
Thai	Lajia_LN	Han_Anshun	-0.002536	0.000509	-4.979	65349
Hmong	Oroqen_HGDP	Han_Anshun	-0.001859	0.000373	-4.979	65458
Zhuang_Guangxi	Khakass_Sagai	Han_Anshun	-0.001689	0.000339	-4.977	66968
Buryat_Zakamensky	Chuanqing_Bijie	Han_Anshun	-0.00157	0.000316	-4.974	65596
Ami	lateMed_Mongol	Han_Anshun	-0.001843	0.000371	-4.973	67286
Kinh_HGDP	Tibetan_Yajiang	Han_Anshun	-0.001778	0.000358	-4.972	64980
Tagalog	Tibetan_Chamdo	Han_Anshun	-0.001977	0.000398	-4.971	65132
Aleut	Dongjia_Kaili	Han_Anshun	-0.002326	0.000468	-4.968	66937
Yugur_Sunan	Li_Hainan	Han_Anshun	-0.001707	0.000344	-4.964	65796
Dao	Wanggou_MN	Han_Anshun	-0.003543	0.000714	-4.963	53101
Ami	Mongolia_LBA_4_CenterWest	Han_Anshun	-0.002741	0.000552	-4.961	64001
Dao	Mongol_Minorities	Han_Anshun	-0.001742	0.000351	-4.961	65739
Kinh_HoChiMinh1K	Han_Shanxi	Han_Anshun	-0.001271	0.000256	-4.961	67220
Ami	TibetanHO_Yunnan	Han_Anshun	-0.002655	0.000535	-4.958	64056
GuaCha_LN	Han_Xian	Han_Anshun	-0.003001	0.000605	-4.957	54039
Dao	Baoan_Jishishan	Han_Anshun	-0.001462	0.000295	-4.956	65499
Mulam_Luocheng	Han_Hanzhong	Han_Anshun	-0.001197	0.000242	-4.956	65636
Dao	Han_Hanzhong	Han_Anshun	-0.001292	0.000261	-4.955	65155
Han_Henan	LaChi	Han_Anshun	-0.002139	0.000432	-4.953	63970
Dai_Xishuangbanna1k	Yukagir	Han_Anshun	-0.001449	0.000292	-4.953	68185
Dong_Guizhou	Tibetan_Xunhua	Han_Anshun	-0.002101	0.000424	-4.951	64818
Han_Shanxi	Taiwan_Hanben	Han_Anshun	-0.001864	0.000377	-4.95	64898
Ilocano	Tibetan_Xinlong1	Han_Anshun	-0.003287	0.000664	-4.948	63363
Gejia_Kaili	Uzbek_Khorezm	Han_Anshun	-0.002217	0.000448	-4.948	66653
Gejia_Kaili	Mansi	Han_Anshun	-0.002177	0.00044	-4.946	66698
Dai_HGDP	Haojiatai_LN	Han_Anshun	-0.00393	0.000795	-4.945	47952
Hmong	Nganasan	Han_Anshun	-0.002208	0.000447	-4.945	66243
Dongjia_Kaili	Bashkir_north	Han_Anshun	-0.002101	0.000425	-4.944	68538
Li_Hainan	Tuvinian	Han_Anshun	-0.002026	0.00041	-4.942	67006
Japanese_Tokyo1K	LaChi	Han_Anshun	-0.001567	0.000317	-4.941	66203
Mulam_Luocheng	Oroqen_HGDP	Han_Anshun	-0.001529	0.00031	-4.941	65712
Tibetan_Chamdo	Tonga_2500BP	Han_Anshun	-0.004997	0.001012	-4.94	26288
Korean	Dai_HGDP	Han_Anshun	-0.001739	0.000352	-4.94	64770
Muong	Mongolia_LBA_4_CenterWest	Han_Anshun	-0.002241	0.000454	-4.939	64181
Nanai	Taiwan_Hanben	Han_Anshun	-0.002069	0.000419	-4.938	65036
Xijia_Kaili	Mongolia_LBA_4_CenterWest	Han_Anshun	-0.002132	0.000432	-4.934	64065
Murut	Baoan_Jishishan	Han_Anshun	-0.001787	0.000362	-4.933	65401
Dusun	Han_Hanzhong	Han_Anshun	-0.001483	0.000301	-4.933	65277
Dao	Mogolian_HGDP	Han_Anshun	-0.001687	0.000342	-4.932	64902
Ami	Yi_HGDP	Han_Anshun	-0.001905	0.000387	-4.93	64972
Mulam_Luocheng	Khakass_Sagai	Han_Anshun	-0.001744	0.000354	-4.926	66931
Chukchi	Zhuang_Guangxi	Han_Anshun	-0.001924	0.000391	-4.923	66159
Chuanqing_Bijie	Han_Weinan	Han_Anshun	-0.001026	0.000208	-4.921	66275
Vietnamese	Shimao_LN	Han_Anshun	-0.003059	0.000622	-4.919	63437
CoLao	Tibetan_Shannan	Han_Anshun	-0.002132	0.000434	-4.919	64696
Nung	Lajia_LN	Han_Anshun	-0.002712	0.000552	-4.914	63309
Lahu_HGDP	Han_YulinSX	Han_Anshun	-0.001333	0.000271	-4.911	66700
Eskimo_Naukan	Mulam_Luocheng	Han_Anshun	-0.002008	0.000409	-4.91	65695
Dai_Xishuangbanna1k	Tamang_Nepal	Han_Anshun	-0.00142	0.000289	-4.91	67126
Zhuang_Guangxi	Ekven_IA	Han_Anshun	-0.002459	0.000501	-4.909	65078
Gejia_Kaili	Tharu_Nepal	Han_Anshun	-0.00212	0.000432	-4.909	65681
Han_Henan	Mulam_Luocheng	Han_Anshun	-0.001661	0.000338	-4.908	65042
ManBac_LN	Han_Weinan	Han_Anshun	-0.005971	0.001217	-4.906	11460
Murut	Ulchi	Han_Anshun	-0.001892	0.000386	-4.906	65875
Giarai	Erdaojingzi_LN	Han_Anshun	-0.004193	0.000855	-4.904	56029
LaChi	Evenk_Transbaikal	Han_Anshun	-0.002439	0.000497	-4.904	64904
Khamnegan	Gelao_Longlin	Han_Anshun	-0.001754	0.000358	-4.904	65593
Maonan_Huanjiang	Karakalpak	Han_Anshun	-0.001608	0.000328	-4.904	68308
Tamang_Nepal	Han_Longyan	Han_Anshun	-0.001324	0.00027	-4.904	66123
Ami	Lajia_LN	Han_Anshun	-0.003259	0.000665	-4.9	62888
Dao	Negidal	Han_Anshun	-0.002356	0.000481	-4.899	64199
Dongjia_Kaili	Russian_Pinezhsky	Han_Anshun	-0.002511	0.000513	-4.898	66603
Gejia_Kaili	Mongolia_N_North	Han_Anshun	-0.002663	0.000544	-4.897	61947
Vietnamese	Tibetan_Lhasa	Han_Anshun	-0.001696	0.000347	-4.893	65178
Han_Shandong	Thai	Han_Anshun	-0.001353	0.000277	-4.89	66542
TamPaPing_LNBA	Han_Xian	Han_Anshun	-0.003054	0.000625	-4.889	48986
Dongjia_Kaili	Karelian	Han_Anshun	-0.002374	0.000486	-4.889	68168
Htin_Mal	Han_Shanxi	Han_Anshun	-0.001987	0.000407	-4.887	63843
Tibetan_Chamdo	She_Fujian	Han_Anshun	-0.001431	0.000293	-4.886	65129
Mongol_Minorities	Taiwan_Hanben	Han_Anshun	-0.001991	0.000408	-4.884	65863
Hmong	Tuvinian	Han_Anshun	-0.001786	0.000366	-4.88	67319
Zhuang_Guangxi	Erdaojingzi_LN	Han_Anshun	-0.003109	0.000638	-4.877	55698
Mongol_Uuld	Han_Zhangzhou	Han_Anshun	-0.001225	0.000251	-4.877	66555
Kabardinian	Han_Zhangzhou	Han_Anshun	-0.001791	0.000367	-4.876	67960
Malay	Wanggou_MN	Han_Anshun	-0.003724	0.000764	-4.875	53975
Li_Hainan	Shimao_LN	Han_Anshun	-0.004355	0.000894	-4.873	62485
Dongjia_Kaili	Mordovian	Han_Anshun	-0.002265	0.000465	-4.872	69478
Nung	Wanggou_MN	Han_Anshun	-0.003347	0.000687	-4.871	53250
LaChi	Oroqen_HGDP	Han_Anshun	-0.001985	0.000408	-4.867	64923
Dai_HGDP	Mongolia_N_North	Han_Anshun	-0.002686	0.000552	-4.866	62345
Dao	Mongolia_N_North	Han_Anshun	-0.002693	0.000554	-4.865	62107
Xijia_Kaili	Han_Sanming	Han_Anshun	-0.001193	0.000245	-4.863	65343
Baoan_Jishishan	Dai_Xishuangbanna1k	Han_Anshun	-0.001223	0.000252	-4.862	67138
Dong_Guizhou	Dolgan	Han_Anshun	-0.002011	0.000414	-4.86	65339
Dongjia_Kaili	Kusunda	Han_Anshun	-0.001893	0.000389	-4.86	65999
Buryat_Duldurginsky	Mulam_Luocheng	Han_Anshun	-0.001879	0.000387	-4.86	65374
Gejia_Kaili	Han_Taiwan	Han_Anshun	-0.001269	0.000261	-4.859	65333
Dongjia_Kaili	Tajik_Mountain	Han_Anshun	-0.002095	0.000431	-4.857	68028
Gejia_Kaili	Ekven_IA	Han_Anshun	-0.002882	0.000593	-4.856	64127
Kankanaey	Gurung_Nepal	Han_Anshun	-0.002357	0.000486	-4.854	64414
Tay	Tibetan_Yajiang	Han_Anshun	-0.001732	0.000357	-4.853	64712
Dao	Tuvinian	Han_Anshun	-0.00168	0.000346	-4.852	67055
Gelao_Longlin	Qiang_Daofu	Han_Anshun	-0.001728	0.000356	-4.851	65042
Tay	Tibetan_Xunhua	Han_Anshun	-0.002087	0.00043	-4.85	64397
Han_Shandong	CoLao	Han_Anshun	-0.001756	0.000362	-4.85	64397
Dai_Xishuangbanna1k	Luoheguxiang_LBIA	Han_Anshun	-0.002621	0.00054	-4.849	61284
Mongol_Sainnoyon	Dai_HGDP	Han_Anshun	-0.001701	0.000351	-4.848	65866
Yugur_Sunan	LaChi	Han_Anshun	-0.001651	0.000341	-4.848	65754
Gejia_Kaili	Boisman_MN	Han_Anshun	-0.002708	0.000559	-4.847	60020
Nung	earlyXiongnu_rest	Han_Anshun	-0.002401	0.000496	-4.844	62801
Vietnamese	Mongolia_EIA_1_SlabGrave	Han_Anshun	-0.002074	0.000428	-4.844	63783
Mogolian_HGDP	LaChi	Han_Anshun	-0.002055	0.000425	-4.84	64566
Dong_Guizhou	Qiang_Danba	Han_Anshun	-0.001837	0.000379	-4.84	64695
Muong	Mongol_Sainnoyon	Han_Anshun	-0.001714	0.000354	-4.84	65753
Gejia_Kaili	Han_Fuzhou	Han_Anshun	-0.00117	0.000242	-4.839	65309
Xijia_Kaili	Wanggou_MN	Han_Anshun	-0.003487	0.000721	-4.838	52996
Gelao_Longlin	Nanai	Han_Anshun	-0.001706	0.000353	-4.834	64964
Li_Hainan	Lajia_LN	Han_Anshun	-0.003695	0.000765	-4.833	62333
Mang	Han_Shangluo	Han_Anshun	-0.001778	0.000368	-4.832	64752
Tibetan_Shannan	Han_Taiwan	Han_Anshun	-0.001247	0.000258	-4.831	65799
Dong_Hunan	Mongolia_EIA_1_SlabGrave	Han_Anshun	-0.002168	0.000449	-4.828	63395
Dai_HGDP	Ulaanzuukh_SlabGrave	Han_Anshun	-0.001999	0.000414	-4.827	64490
Ami	lateXiongnu_han	Han_Anshun	-0.002672	0.000554	-4.826	63763
Dai_HGDP	Evenk_Transbaikal	Han_Anshun	-0.001991	0.000413	-4.826	65411
Li_Hainan	lateMed_Mongol	Han_Anshun	-0.001835	0.00038	-4.826	67047
Japanese_HGDP	Dai_HGDP	Han_Anshun	-0.001382	0.000287	-4.823	66143
Li_Hainan	Khovsgol_LBA	Han_Anshun	-0.002793	0.000579	-4.822	63411
Kalmyk	Mulam_Luocheng	Han_Anshun	-0.001511	0.000313	-4.821	66805
TamPaPing_LNBA	Han_Baoji	Han_Anshun	-0.003492	0.000725	-4.82	47564
Kinh_HoChiMinh1K	Nanai	Han_Anshun	-0.001316	0.000273	-4.82	67190
Lahu_HGDP	Han_Weinan	Han_Anshun	-0.001293	0.000268	-4.819	66258
Visayan	Han_Weinan	Han_Anshun	-0.001429	0.000297	-4.818	65906
Dong_Guizhou	Yukagir	Han_Anshun	-0.001609	0.000334	-4.811	67279
Muong	lateXiongnu	Han_Anshun	-0.001775	0.000369	-4.809	65834
Dao	Nivkh	Han_Anshun	-0.001989	0.000414	-4.808	64774
Dong_Guizhou	Khakass_Sagai	Han_Anshun	-0.001702	0.000354	-4.807	66753
Muong	Tuvinian	Han_Anshun	-0.001676	0.000349	-4.805	67145
KhoMu	Han_Ankang	Han_Anshun	-0.001541	0.000321	-4.803	65030
Hmong	Buryat_Ehirit	Han_Anshun	-0.002019	0.000421	-4.802	65568
Dao	lateXiongnu	Han_Anshun	-0.001778	0.00037	-4.802	65743
Dusun	Tibetan_Lhasa	Han_Anshun	-0.001943	0.000405	-4.799	65186
Hmong	lateMed_Mongol	Han_Anshun	-0.00162	0.000338	-4.798	67338
Gejia_Kaili	Wanggou_MN	Han_Anshun	-0.003553	0.000741	-4.795	52934
Mongol_Minorities	Dai_HGDP	Han_Anshun	-0.001693	0.000353	-4.794	65918
LaChi	Tuvinian	Han_Anshun	-0.001882	0.000393	-4.792	66947
Hmong	Yugur_Sunan	Han_Anshun	-0.001509	0.000315	-4.791	66129
Muong	Dungan	Han_Anshun	-0.001474	0.000308	-4.791	66402
Nivkh	Li_Hainan	Han_Anshun	-0.002544	0.000531	-4.789	64256
Buryat_Zakamensky	Gelao_Longlin	Han_Anshun	-0.001851	0.000387	-4.789	65353
Tamang_Nepal	Taiwan_Gongguan	Han_Anshun	-0.005262	0.001099	-4.788	42086
Xijia_Kaili	Dongxiang_Linxia	Han_Anshun	-0.001521	0.000318	-4.788	65414
Dong_Guizhou	Altaian	Han_Anshun	-0.001484	0.00031	-4.787	67970
Nung	Rai_Nepal	Han_Anshun	-0.001924	0.000402	-4.785	64719
Dusun	Lajia_LN	Han_Anshun	-0.003105	0.000649	-4.784	63208
PaThen	Han_Shangluo	Han_Anshun	-0.001602	0.000335	-4.783	64595
Nung	DevilsCave_N	Han_Anshun	-0.002834	0.000593	-4.782	64172
Khamnegan	Tay	Han_Anshun	-0.001801	0.000377	-4.782	65528
Dongjia_Kaili	Uzbek_Khorezm	Han_Anshun	-0.002141	0.000448	-4.78	66639
Gejia_Kaili	Lajia_LN	Han_Anshun	-0.002923	0.000612	-4.778	62954
Mulam_Luocheng	Mongolia_N_North	Han_Anshun	-0.002313	0.000484	-4.777	62738
Han_Shanxi	CoLao	Han_Anshun	-0.00183	0.000383	-4.777	64312
Tibetan_Chamdo	Tanshishan_LN	Han_Anshun	-0.005083	0.001064	-4.776	27323
Yugur_Sunan	Mulam_Luocheng	Han_Anshun	-0.001287	0.000269	-4.776	66421
Nogai	Han_Zhangzhou	Han_Anshun	-0.001612	0.000338	-4.774	68067
Mulam_Luocheng	Negidal	Han_Anshun	-0.002053	0.00043	-4.773	64824
Nung	Tuvinian	Han_Anshun	-0.001594	0.000334	-4.771	67134
Li_Hainan	Han_Hanzhong	Han_Anshun	-0.00157	0.000329	-4.77	64855
Maonan_Huanjiang	Dacaozi_IA	Han_Anshun	-0.002631	0.000552	-4.768	62685
Vietnamese	Tibetan_Xunhua	Han_Anshun	-0.002068	0.000434	-4.768	64483
LaChi	Gurung_Nepal	Han_Anshun	-0.00231	0.000485	-4.767	64511
Kankanaey	Tu_HGDP	Han_Anshun	-0.00189	0.000396	-4.767	65190
LaChi	Erdaojingzi_LN	Han_Anshun	-0.004317	0.000906	-4.766	54518
Ami	Han_Hanzhong	Han_Anshun	-0.001474	0.000309	-4.766	65182
CoLao	Negidal	Han_Anshun	-0.002601	0.000546	-4.763	63632
Zhuang_Guangxi	Yi_HGDP	Han_Anshun	-0.001366	0.000287	-4.762	65606
PhuLa	Han_Ankang	Han_Anshun	-0.00133	0.000279	-4.762	64874
Dongjia_Kaili	Jiaozuoniecun_LBIA	Han_Anshun	-0.003441	0.000723	-4.76	58792
Ami	Altaian	Han_Anshun	-0.001879	0.000395	-4.759	67956
Gejia_Kaili	Mongolia_EIA_4_Sagly	Han_Anshun	-0.002187	0.00046	-4.758	65612
KhoMu	Han_Shangluo	Han_Anshun	-0.001648	0.000346	-4.758	65129
Ami	Mongolia_N_North	Han_Anshun	-0.003001	0.000631	-4.756	61909
Maonan_Huanjiang	Evenk_FarEast	Han_Anshun	-0.002264	0.000476	-4.756	64649
Hmong	lateXiongnu_han	Han_Anshun	-0.002443	0.000514	-4.755	64237
Maonan_Huanjiang	TibetanHO_Yunnan	Han_Anshun	-0.001877	0.000395	-4.755	64940
Muong	Korean	Han_Anshun	-0.001722	0.000362	-4.755	64596
Kinh_Vietnam	Han_Shangluo	Han_Anshun	-0.001304	0.000274	-4.755	65211
Ami	Kazakh_Aksay	Han_Anshun	-0.00209	0.00044	-4.75	66297
Murut	Han_Ankang	Han_Anshun	-0.001566	0.00033	-4.749	64758
Ami	Daur_HGDP	Han_Anshun	-0.002002	0.000422	-4.747	65212
Baoan_Jishishan	Mulam_Luocheng	Han_Anshun	-0.001331	0.00028	-4.746	66072
Li_Hainan	Tibetan_Xunhua	Han_Anshun	-0.002784	0.000587	-4.743	63817
Tu_HGDP	Dong_Guizhou	Han_Anshun	-0.001415	0.000298	-4.74	65800
Xijia_Kaili	Tibetan_Gannan	Han_Anshun	-0.001707	0.00036	-4.739	64817
Korean	Gelao_Longlin	Han_Anshun	-0.001697	0.000358	-4.739	64569
Nung	Mongolia_EBA_1_Ulgii	Han_Anshun	-0.002854	0.000602	-4.738	59671
Dusun	Han_Shandong	Han_Anshun	-0.001651	0.000349	-4.737	64909
Gejia_Kaili	Kazakhstan_CentralSaka	Han_Anshun	-0.002991	0.000632	-4.736	63093
Kinh_HoChiMinh1K	Erdaojingzi_LN	Han_Anshun	-0.00267	0.000564	-4.736	57661
Ami	Buryat_Bohansky	Han_Anshun	-0.00251	0.00053	-4.736	64696
Gejia_Kaili	Tatar_Kazan	Han_Anshun	-0.00216	0.000456	-4.735	68068
Mongol_Minorities	LaChi	Han_Anshun	-0.001914	0.000404	-4.735	65484
Turkmenistan_C_Geoksyur	Han_Zhangzhou	Han_Anshun	-0.002151	0.000454	-4.734	61999
Dao	Buryat_Duldurginsky	Han_Anshun	-0.001986	0.00042	-4.732	64829
Atayal	Tibetan_Xunhua	Han_Anshun	-0.002896	0.000612	-4.731	63951
Ami	Ulchi	Han_Anshun	-0.001911	0.000404	-4.731	65982
Zhuang_Guangxi	Salar_Xunhua	Han_Anshun	-0.001405	0.000297	-4.731	66337
Kinh_HGDP	Xinancheng_WZML	Han_Anshun	-0.001782	0.000377	-4.73	64659
Ami	Mongolia_LBA_2_Ulaanzukh	Han_Anshun	-0.003352	0.000709	-4.729	57353
Atayal	Yi_HGDP	Han_Anshun	-0.002052	0.000434	-4.728	64794
Gejia_Kaili	earlyMed_Uigur	Han_Anshun	-0.002263	0.000479	-4.727	65991
Thai	Tibetan_Shannan	Han_Anshun	-0.001449	0.000307	-4.724	66697
Hmong	Xinancheng_WZML	Han_Anshun	-0.001825	0.000386	-4.722	64688
Baoan_Jishishan	LaChi	Han_Anshun	-0.001745	0.00037	-4.721	65242
Kankanaey	Qiang_Danba1	Han_Anshun	-0.002195	0.000465	-4.719	63886
Kazakhstan_LBA_Zevakinskiy	Han_Fuzhou	Han_Anshun	-0.002189	0.000464	-4.717	61755
Maonan_Huanjiang	Kyrgyzstan_Medieval_Nomad	Han_Anshun	-0.002488	0.000528	-4.716	62901
Dongjia_Kaili	lateXiongnu_sarmatian	Han_Anshun	-0.002428	0.000515	-4.716	65916
Dongjia_Kaili	Russian_HGDP	Han_Anshun	-0.002159	0.000458	-4.713	69073
Dongjia_Kaili	Chokhopani_2700BP	Han_Anshun	-0.003831	0.000813	-4.712	63535
Tay	Lajia_LN	Han_Anshun	-0.002727	0.000579	-4.71	63138
Eskimo_Naukan	Dai_Xishuangbanna1k	Han_Anshun	-0.001799	0.000382	-4.71	67095
Mlabri	Qiang_Danba	Han_Anshun	-0.003485	0.00074	-4.709	62597
Kinh_HoChiMinh1K	Lajia_LN	Han_Anshun	-0.002088	0.000443	-4.709	66231
Gejia_Kaili	Bashkir_central	Han_Anshun	-0.001971	0.000419	-4.709	68245
Zhuang_Guangxi	Hezhen_HGDP	Han_Anshun	-0.001502	0.000319	-4.708	65643
Ede	Han_Henan	Han_Anshun	-0.002047	0.000435	-4.707	65147
CoLao	Han_Ankang	Han_Anshun	-0.001541	0.000327	-4.707	64426
Cong	Han_Sanming	Han_Anshun	-0.001137	0.000242	-4.707	65464
Koryak	Dai_Xishuangbanna1k	Han_Anshun	-0.001745	0.000371	-4.706	67065
Dai_HGDP	Tamang_Nepal	Han_Anshun	-0.001702	0.000362	-4.704	65695
Gejia_Kaili	Russia_UstBelaya_Angara	Han_Anshun	-0.002587	0.00055	-4.703	61950
Buryat_Selenginsky	Dong_Guizhou	Han_Anshun	-0.001775	0.000378	-4.701	65362
Korean	Zhuang_Guangxi	Han_Anshun	-0.001462	0.000311	-4.701	65200
Dongjia_Kaili	Wadian_LN	Han_Anshun	-0.003146	0.00067	-4.699	63330
Kalmyk	Nung	Han_Anshun	-0.001563	0.000333	-4.697	66429
Gejia_Kaili	Han_Nanping	Han_Anshun	-0.001196	0.000255	-4.696	65363
Xijia_Kaili	Mansi	Han_Anshun	-0.001947	0.000415	-4.695	66701
Cham	Han_Shangluo	Han_Anshun	-0.001407	0.0003	-4.695	65828
LaChi	Xibo_HGDP	Han_Anshun	-0.001886	0.000402	-4.694	64671
Li_Hainan	earlyXiongnu_rest	Han_Anshun	-0.003278	0.000698	-4.693	61907
Dungan	Mulam_Luocheng	Han_Anshun	-0.001337	0.000285	-4.693	66756
Kinh_HGDP	Wanggou_MN	Han_Anshun	-0.003473	0.00074	-4.692	53282
Ilocano	Tibetan_Yajiang	Han_Anshun	-0.002761	0.000589	-4.692	63754
Ede	She_Fujian	Han_Anshun	-0.001554	0.000331	-4.691	65340
Muong	Evenk_FarEast	Han_Anshun	-0.002581	0.00055	-4.69	64149
Tibetan_Shannan	Han_Putian	Han_Anshun	-0.001264	0.00027	-4.69	65702
Ede	Han_Beijing1K	Han_Anshun	-0.001309	0.000279	-4.687	67296
Dongjia_Kaili	Tlingit	Han_Anshun	-0.002428	0.000518	-4.685	65896
Mulam_Luocheng	lateXiongnu_han	Han_Anshun	-0.001972	0.000421	-4.685	64613
Hmong	Qiang_Daofu	Han_Anshun	-0.001738	0.000371	-4.684	65109
Udmurt	Han_Zhangzhou	Han_Anshun	-0.001658	0.000354	-4.681	67700
Dongjia_Kaili	Boisman_MN	Han_Anshun	-0.00257	0.000549	-4.679	60003
Chuanqing_Bijie	Shor_Mountain	Han_Anshun	-0.001705	0.000364	-4.679	66121
Dai_Xishuangbanna1k	Mongolia_LBA_4_CenterWest	Han_Anshun	-0.001683	0.00036	-4.679	66106
Mulam_Luocheng	Kyrgyzstan_Medieval_Nomad	Han_Anshun	-0.002563	0.000548	-4.677	62952
Ket	Dong_Guizhou	Han_Anshun	-0.001632	0.000349	-4.677	66766
Thai	Tibetan_Xinlong1	Han_Anshun	-0.001554	0.000333	-4.675	66399
Kinh_HoChiMinh1K	Han_Ankang	Han_Anshun	-0.000989	0.000212	-4.675	67285
Kinh_HoChiMinh1K	Xinancheng_WZML	Han_Anshun	-0.001358	0.000291	-4.672	67214
Gejia_Kaili	Altai_MLBA	Han_Anshun	-0.002549	0.000546	-4.671	64486
Murut	Tibetan_Xunhua	Han_Anshun	-0.002464	0.000527	-4.671	64254
Murut	Samdzong_1500BP	Han_Anshun	-0.003115	0.000667	-4.67	63921
Xijia_Kaili	Han_Taiwan	Han_Anshun	-0.001173	0.000251	-4.669	65388
Ami	Eskimo_Naukan	Han_Anshun	-0.002658	0.000569	-4.668	65085
Ami	Evenk_Transbaikal	Han_Anshun	-0.002352	0.000504	-4.664	65085
Li_Hainan	Rai_Nepal	Han_Anshun	-0.002403	0.000515	-4.663	64130
Dong_Guizhou	Kyrgyz_Urumqi	Han_Anshun	-0.001459	0.000313	-4.663	67484
Mulam_Luocheng	Samdzong_1500BP	Han_Anshun	-0.002234	0.000479	-4.662	64807
Hmong	Salar_Xunhua	Han_Anshun	-0.001675	0.000359	-4.662	65939
Mang	Han_Hanzhong	Han_Anshun	-0.001524	0.000327	-4.661	65087
Nung	Banlashan_MN	Han_Anshun	-0.003113	0.000668	-4.66	63745
Tibetan_Nagqu	Tonga_2500BP	Han_Anshun	-0.005209	0.001118	-4.657	26116
Li_Hainan	Nganasan	Han_Anshun	-0.002457	0.000528	-4.652	65719
Li_Hainan	Evenk_Transbaikal	Han_Anshun	-0.002339	0.000503	-4.652	64718
Mulam_Luocheng	Kazakh	Han_Anshun	-0.001461	0.000314	-4.652	68347
Eskimo_Naukan	Li_Hainan	Han_Anshun	-0.002804	0.000603	-4.649	64653
Visayan	Qiang_Danba	Han_Anshun	-0.002773	0.000597	-4.646	63762
Gejia_Kaili	Udmurt	Han_Anshun	-0.002162	0.000465	-4.646	67367
Ami	Han_Shanxi	Han_Anshun	-0.001826	0.000393	-4.646	64645
Muong	Jiaozuoniecun_LBIA	Han_Anshun	-0.003215	0.000692	-4.644	59101
Ami	Mongol_Zasagt	Han_Anshun	-0.001968	0.000424	-4.643	65400
Dao	Tu_HGDP	Han_Anshun	-0.001466	0.000316	-4.643	65533
TamPaPing_LNBA	Han_YulinSX	Han_Anshun	-0.003259	0.000702	-4.641	48235
Xijia_Kaili	Naxi_HGDP	Han_Anshun	-0.001428	0.000308	-4.641	64938
Aleut	Gejia_Kaili	Han_Anshun	-0.00223	0.000481	-4.637	66917
Dongjia_Kaili	Han_Quanzhou	Han_Anshun	-0.001203	0.00026	-4.633	65385
Dusun	Shimao_LN	Han_Anshun	-0.003559	0.000768	-4.632	63387
Han_Henan	Thai	Han_Anshun	-0.001553	0.000335	-4.632	66274
Buryat_Zakamensky	Tay	Han_Anshun	-0.001815	0.000392	-4.631	65296
Buryat_Aginsky	CoLao	Han_Anshun	-0.001935	0.000418	-4.63	65779
Dusun	Tibetan_Shigatse	Han_Anshun	-0.001762	0.000381	-4.627	65311
Ami	Dacaozi_IA	Han_Anshun	-0.003337	0.000721	-4.626	61748
NuiNap_BA_all	Han_Xian	Han_Anshun	-0.003105	0.000671	-4.626	33076
Dong_Hunan	Yakut_HGDP	Han_Anshun	-0.001746	0.000377	-4.625	66614
Gejia_Kaili	Tatar_Zabolotniye	Han_Anshun	-0.002243	0.000485	-4.624	65934
LoLo	Han_Ankang	Han_Anshun	-0.0014	0.000303	-4.624	64715
Hmong	Buryat_Bohansky	Han_Anshun	-0.002195	0.000475	-4.621	65076
Dai_HGDP	lateMed_Mongol	Han_Anshun	-0.001457	0.000315	-4.62	67436
Gejia_Kaili	Kumyk	Han_Anshun	-0.002355	0.00051	-4.619	67889
Kankanaey	Yakut_HGDP	Han_Anshun	-0.002036	0.000441	-4.616	66448
Tibetan_Chamdo	Han_Zhangzhou	Han_Anshun	-0.001168	0.000253	-4.616	65784
CoLao	Qiang_Daofu	Han_Anshun	-0.002007	0.000435	-4.614	64425
Murut	Yugur_Sunan	Han_Anshun	-0.001537	0.000333	-4.614	65873
Muong	Russia_Shamanka_Eneolithic	Han_Anshun	-0.00203	0.00044	-4.611	64807
Dai_HGDP	Qiang_Danba1	Han_Anshun	-0.001688	0.000366	-4.611	64620
Tibetan_Gangcha	Han_Zhangzhou	Han_Anshun	-0.001049	0.000227	-4.611	66686
LaChi	lateXiongnu_han	Han_Anshun	-0.002613	0.000567	-4.61	63554
Mogolian_HGDP	Mulam_Luocheng	Han_Anshun	-0.001497	0.000325	-4.61	65495
Eskimo_Naukan	Hmong	Han_Anshun	-0.002361	0.000512	-4.608	65405
Han_Shandong	Dong_Guizhou	Han_Anshun	-0.001335	0.00029	-4.608	65197
Turkmenistan_C_Geoksyur	She_Fujian	Han_Anshun	-0.002726	0.000592	-4.605	61319
Kinh_HGDP	Sherpa_Nepal	Han_Anshun	-0.002019	0.000438	-4.605	64667
Tibetan_Chamdo	Han_Fuzhou	Han_Anshun	-0.001144	0.000249	-4.6	65811
Zhuang_Guangxi	Evenk_FarEast	Han_Anshun	-0.002132	0.000464	-4.598	64834
Giarai	Han_Shanxi	Han_Anshun	-0.001606	0.000349	-4.598	65759
Baoan_Jishishan	Taiwan_Hanben	Han_Anshun	-0.001691	0.000368	-4.597	65719
LaChi	Russia_Shamanka_Eneolithic	Han_Anshun	-0.002451	0.000533	-4.595	64360
Gejia_Kaili	Rai_Nepal	Han_Anshun	-0.001988	0.000433	-4.595	64500
Nung	Naxi_HGDP	Han_Anshun	-0.001456	0.000317	-4.594	64996
Taiwan_Hanben	Wanggou_MN	Han_Anshun	-0.004189	0.000912	-4.593	53175
Mongol_Uuld	Taiwan_Hanben	Han_Anshun	-0.001765	0.000385	-4.59	66276
Atayal	Han_Ankang	Han_Anshun	-0.001709	0.000372	-4.59	64587
Han_Guangdong	Han_YulinSX	Han_Anshun	-0.001097	0.000239	-4.59	66521
Dai_HGDP	Jiaozuoniecun_LBIA	Han_Anshun	-0.00314	0.000684	-4.588	59242
Koryak	Hmong	Han_Anshun	-0.002194	0.000478	-4.588	65344
Gejia_Kaili	Gurung_Nepal	Han_Anshun	-0.001882	0.00041	-4.588	64781
Hmong	Mongol_Sainnoyon	Han_Anshun	-0.001669	0.000364	-4.587	65861
Dong_Hunan	Tibetan_Nagqu	Han_Anshun	-0.001655	0.000361	-4.587	64819
Dai_Xishuangbanna1k	Tofalar	Han_Anshun	-0.001444	0.000315	-4.587	67259
Dai_Xishuangbanna1k	lateMed_Khitan	Han_Anshun	-0.002427	0.000529	-4.586	58485
Dongjia_Kaili	Pingliangtai_LN	Han_Anshun	-0.002546	0.000555	-4.585	63642
Maonan_Huanjiang	Khakass_Koibals	Han_Anshun	-0.001749	0.000382	-4.584	65956
Hmong	Hezhen_HGDP	Han_Anshun	-0.001764	0.000385	-4.582	65232
Nivkh	Taiwan_Hanben	Han_Anshun	-0.002154	0.00047	-4.581	64895
Dai_HGDP	Rai_Nepal	Han_Anshun	-0.001941	0.000424	-4.581	64831
Li_Hainan	Dolgan	Han_Anshun	-0.002695	0.000588	-4.58	64473
Kinh_Vietnam	Qiang_Danba	Han_Anshun	-0.001813	0.000396	-4.58	64660
Mulam_Luocheng	Shimao_LN	Han_Anshun	-0.002634	0.000575	-4.579	64070
Dongjia_Kaili	Banlashan_MN	Han_Anshun	-0.003499	0.000764	-4.578	63365
Ami	Han_Henan	Han_Anshun	-0.00198	0.000432	-4.578	64185
Cong	Han_Fuzhou	Han_Anshun	-0.00108	0.000236	-4.578	65441
Dai_Xishuangbanna1k	Kazakh_Aksay	Han_Anshun	-0.001303	0.000285	-4.577	67657
Tay	Tibetan_Lhasa	Han_Anshun	-0.001659	0.000363	-4.576	65094
Maonan_Huanjiang	Mebrak_2125BP	Han_Anshun	-0.003961	0.000866	-4.575	42723
Tu_HGDP	Chuanqing_Bijie	Han_Anshun	-0.001132	0.000247	-4.575	65823
Oroqen_HGDP	Taiwan_Hanben	Han_Anshun	-0.00188	0.000411	-4.574	65419
Tibetan_Nagqu	She_Fujian	Han_Anshun	-0.001406	0.000307	-4.573	64824
Maonan_Huanjiang	Salar_Xunhua	Han_Anshun	-0.001394	0.000305	-4.573	66214
Han_Guangdong	Han_Xian	Han_Anshun	-0.001027	0.000225	-4.573	67386
Kumyk	Han_Fuzhou	Han_Anshun	-0.001772	0.000388	-4.572	68207
Dungan	LaChi	Han_Anshun	-0.001639	0.000359	-4.572	66161
Tamang_Nepal	Han_Fuzhou	Han_Anshun	-0.001282	0.00028	-4.571	66044
Gelao_Longlin	Han_Hanzhong	Han_Anshun	-0.00122	0.000267	-4.571	65276
Xijia_Kaili	Mongolia_EBA_1_Ulgii	Han_Anshun	-0.002727	0.000597	-4.568	59394
Mulam_Luocheng	Mongolia_LBA_4_CenterWest	Han_Anshun	-0.00188	0.000412	-4.568	64706
Kinh_HGDP	Tibetan_Lhasa	Han_Anshun	-0.001703	0.000373	-4.567	65370
Russian	Han_Zhangzhou	Han_Anshun	-0.001685	0.000369	-4.567	69850
Gelao_Longlin	Wanggou_MN	Han_Anshun	-0.003246	0.000711	-4.565	53136
Zhuang_Guangxi	UstBelaya_EBA	Han_Anshun	-0.002447	0.000536	-4.565	63882
Dao	Oroqen_HGDP	Han_Anshun	-0.001662	0.000364	-4.565	65235
Zhuang_Guangxi	Haminmangha_MN	Han_Anshun	-0.003805	0.000834	-4.564	39064
Han_Guangdong	Tibetan_Lhasa	Han_Anshun	-0.001708	0.000374	-4.564	65053
Zhuang_Guangxi	Shor_Mountain	Han_Anshun	-0.00176	0.000386	-4.561	66377
Maonan_Huanjiang	Yi_HGDP	Han_Anshun	-0.001316	0.000289	-4.558	65447
Zhuang_Guangxi	Russia_UstIda_LN	Han_Anshun	-0.002645	0.00058	-4.557	59511
Eskimo_ChaplinSireniki	Zhuang_Guangxi	Han_Anshun	-0.001908	0.000419	-4.557	65722
Htin_Mal	Xinancheng_WZML	Han_Anshun	-0.002023	0.000444	-4.555	63489
Cambodian	Han_Shandong	Han_Anshun	-0.001552	0.000341	-4.555	65657
Gejia_Kaili	Mongolia_EBA_1_Ulgii	Han_Anshun	-0.002819	0.000619	-4.551	59345
Buryat_Zakamensky	Taiwan_Hanben	Han_Anshun	-0.002105	0.000463	-4.551	65400
Vietnamese	Han_Hanzhong	Han_Anshun	-0.00119	0.000262	-4.55	65211
Zhuang_Guangxi	Naxi_HGDP	Han_Anshun	-0.00138	0.000303	-4.549	65573
Kankanaey	Ulaanzuukh_SlabGrave	Han_Anshun	-0.002518	0.000554	-4.548	63739
Evenk_Transbaikal	Taiwan_Hanben	Han_Anshun	-0.002185	0.00048	-4.548	65313
Muong	Boshan_EN	Han_Anshun	-0.003764	0.000828	-4.547	59455
LaChi	Khovsgol_LBA	Han_Anshun	-0.002455	0.00054	-4.547	63608
Dong_Guizhou	Karakalpak	Han_Anshun	-0.001473	0.000324	-4.546	68225
LoLo	Negidal	Han_Anshun	-0.002532	0.000557	-4.545	63994
Muong	Dolgan	Han_Anshun	-0.002048	0.000451	-4.545	65123
Bashkir_north	Han_Zhangzhou	Han_Anshun	-0.001468	0.000323	-4.544	68724
Kinh_HoChiMinh1K	Xibo_HGDP	Han_Anshun	-0.001244	0.000274	-4.544	67408
Kankanaey	Shimao_LN	Han_Anshun	-0.003886	0.000856	-4.543	62703
CoLao	Yakut_HGDP	Han_Anshun	-0.001903	0.000419	-4.543	66406
Dong_Guizhou	Altai_MLBA	Han_Anshun	-0.002062	0.000454	-4.541	64855
Hmong	Buryat_Duldurginsky	Han_Anshun	-0.002047	0.000451	-4.54	65071
Buryat_Aginsky	LaChi	Han_Anshun	-0.001902	0.000419	-4.54	65880
Uzbek_Tashkent	Han_Zhangzhou	Han_Anshun	-0.001383	0.000305	-4.54	67800
Thai	Nanai	Han_Anshun	-0.001438	0.000317	-4.539	66503
Buryat_Ehirit	Tay	Han_Anshun	-0.00173	0.000381	-4.537	65378
Nung	Tibetan_Gannan	Han_Anshun	-0.001647	0.000363	-4.537	64931
Hmong	Kazakh_Aksay	Han_Anshun	-0.001802	0.000397	-4.536	66507
Ilocano	Han_Xianyang	Han_Anshun	-0.002088	0.00046	-4.535	64659
Maonan_Huanjiang	Kirghiz	Han_Anshun	-0.001759	0.000388	-4.533	65951
Maonan_Huanjiang	Russia_UstIda_LN	Han_Anshun	-0.002906	0.000641	-4.532	59307
Mogolian_HGDP	Dai_HGDP	Han_Anshun	-0.00166	0.000366	-4.532	65192
Koryak	Li_Hainan	Han_Anshun	-0.002761	0.000609	-4.531	64607
Russia_EBA_Yamnaya_Samara	Han_Fuzhou	Han_Anshun	-0.002115	0.000467	-4.528	65726
Nung	Shimao_LN	Han_Anshun	-0.002722	0.000601	-4.527	63491
LoLo	Tibetan_Nagqu	Han_Anshun	-0.001757	0.000388	-4.526	64812
Circassian	Han_Zhangzhou	Han_Anshun	-0.001697	0.000375	-4.526	68086
Dong_Guizhou	Kazakh_Aksay	Han_Anshun	-0.001483	0.000328	-4.525	66582
KhoMu	Wanggou_MN	Han_Anshun	-0.003745	0.000828	-4.524	53244
Kankanaey	Evenk_Transbaikal	Han_Anshun	-0.002411	0.000533	-4.521	64817
Nung	Russia_Shamanka_EBA	Han_Anshun	-0.003054	0.000676	-4.519	58251
Chukchi	Li_Hainan	Han_Anshun	-0.002446	0.000541	-4.518	65218
Xijia_Kaili	Kalmyk	Han_Anshun	-0.001542	0.000341	-4.517	66474
Ami	Salar_Xunhua	Han_Anshun	-0.001753	0.000388	-4.515	65698
Mongol_Sainnoyon	Nung	Han_Anshun	-0.001537	0.00034	-4.514	65745
KhoMu	Erdaojingzi_LN	Han_Anshun	-0.004012	0.000889	-4.512	55082
Hmong	Nivkh	Han_Anshun	-0.001966	0.000436	-4.512	64998
ManBac_LN_all	Han_Weinan	Han_Anshun	-0.004152	0.00092	-4.511	19639
Gelao_Longlin	lateXiongnu_han	Han_Anshun	-0.002133	0.000473	-4.511	64053
Mulam_Luocheng	Qiang_Danba1	Han_Anshun	-0.001496	0.000332	-4.511	65045
Tibetan_Gangcha	Han_Fuzhou	Han_Anshun	-0.000964	0.000214	-4.509	66741
Dao	Dolgan	Han_Anshun	-0.001924	0.000427	-4.507	64986
Tay	Mongolia_LBA_4_CenterWest	Han_Anshun	-0.002058	0.000457	-4.506	64091
Han_Shandong	Gelao_Longlin	Han_Anshun	-0.001401	0.000311	-4.505	65010
Karakalpak	Han_Zhangzhou	Han_Anshun	-0.001223	0.000272	-4.503	68431
Dusun	Jinchankou_LN	Han_Anshun	-0.004719	0.001048	-4.502	45686
Ami	Selkup	Han_Anshun	-0.002154	0.000479	-4.501	67523
Dao	Yukagir	Han_Anshun	-0.001639	0.000364	-4.501	66988
Nung	Luoheguxiang_LBIA	Han_Anshun	-0.003021	0.000671	-4.5	58984
Hmong	Tibetan_Nagqu	Han_Anshun	-0.001668	0.000371	-4.5	65203
Russia_BA_Okunevo	Han_Sanming	Han_Anshun	-0.001751	0.000389	-4.499	66418
Chuanqing_Bijie	Luoheguxiang_LBIA	Han_Anshun	-0.002837	0.000631	-4.498	59284
Gejia_Kaili	Yi_HGDP	Han_Anshun	-0.001387	0.000308	-4.498	64950
Dai_Xishuangbanna1k	Boshan_EN	Han_Anshun	-0.00295	0.000656	-4.496	61843
Muong	Eskimo_ChaplinSireniki	Han_Anshun	-0.002141	0.000476	-4.496	65151
Hmong	Boshan_EN	Han_Anshun	-0.004349	0.000968	-4.494	59608
Dusun	Tibetan_Xunhua	Han_Anshun	-0.002274	0.000506	-4.494	64476
Tamang_Nepal	Han_Nanping	Han_Anshun	-0.00122	0.000271	-4.493	66134
Han_Shandong	Mulam_Luocheng	Han_Anshun	-0.001232	0.000274	-4.49	65411
Hmong	Tibetan_Yajiang	Han_Anshun	-0.001756	0.000391	-4.489	64951
Xijia_Kaili	Luoheguxiang_LBIA	Han_Anshun	-0.003204	0.000714	-4.487	58693
Tu_HGDP	CoLao	Han_Anshun	-0.001685	0.000376	-4.487	65166
Mlabri	Luoheguxiang_LBIA	Han_Anshun	-0.006114	0.001363	-4.486	57033
Dai_HGDP	Yukagir	Han_Anshun	-0.001639	0.000365	-4.486	67332
Vietnamese	Qiang_Danba	Han_Anshun	-0.001858	0.000414	-4.484	64368
Buryat_Ehirit	Taiwan_Hanben	Han_Anshun	-0.001923	0.000429	-4.483	65470
CoLao	Tibetan_Lhasa	Han_Anshun	-0.001832	0.000409	-4.48	64712
Xijia_Kaili	Samdzong_1500BP	Han_Anshun	-0.002502	0.000559	-4.479	64017
Li_Hainan	Gurung_Nepal	Han_Anshun	-0.002331	0.000521	-4.476	64409
Ami	Nganasan	Han_Anshun	-0.002265	0.000506	-4.476	66043
Xijia_Kaili	Tibetan_Xunhua	Han_Anshun	-0.00195	0.000436	-4.476	64332
Cambodian	Han_Ankang	Han_Anshun	-0.00134	0.000299	-4.476	65727
Japanese_Tokyo1K	Nung	Han_Anshun	-0.001177	0.000263	-4.476	66323
Turkmenistan_Gonur_BA_1	She_Fujian	Han_Anshun	-0.002901	0.000648	-4.475	56535
Muong	Haojiatai_LN	Han_Anshun	-0.003466	0.000775	-4.474	47844
Mulam_Luocheng	Mongolia_LBA_2_Ulaanzukh	Han_Anshun	-0.002449	0.000547	-4.474	58162
Chuanqing_Bijie	Han_Hanzhong	Han_Anshun	-0.001037	0.000232	-4.474	65440
Hmong	Karakalpak	Han_Anshun	-0.001742	0.00039	-4.471	68257
Atayal	Xinancheng_WZML	Han_Anshun	-0.002109	0.000472	-4.47	64016
Tay	Yakut_HGDP	Han_Anshun	-0.001643	0.000368	-4.47	66641
Dongjia_Kaili	Veps	Han_Anshun	-0.002248	0.000503	-4.469	67448
Dai_Xishuangbanna1k	Haojiatai_LN	Han_Anshun	-0.002673	0.000598	-4.468	49779
Kankanaey	lateXiongnu_han	Han_Anshun	-0.002487	0.000557	-4.467	63453
Dongjia_Kaili	Russian	Han_Anshun	-0.002105	0.000471	-4.467	69747
KhoMu	Han_Shanghai	Han_Anshun	-0.002589	0.00058	-4.466	64124
ManBac_LN	Han_Shangluo	Han_Anshun	-0.006545	0.001466	-4.465	11161
Hmong	Mongolia_LBA_4_CenterWest	Han_Anshun	-0.002189	0.00049	-4.465	64353
Kinh_HoChiMinh1K	Qiang_Danba1	Han_Anshun	-0.001307	0.000293	-4.465	67101
Dongjia_Kaili	Han_Xiamen	Han_Anshun	-0.001143	0.000256	-4.465	65344
Hmong	Baoan_Jishishan	Han_Anshun	-0.001557	0.000349	-4.464	65731
Murut	Ulaanzuukh_SlabGrave	Han_Anshun	-0.00226	0.000506	-4.463	64083
Buryat_Duldurginsky	Dong_Guizhou	Han_Anshun	-0.00176	0.000395	-4.46	65117
Kinh_HGDP	Han_Hanzhong	Han_Anshun	-0.001251	0.00028	-4.46	65462
Ami	Eskimo_ChaplinSireniki	Han_Anshun	-0.002422	0.000543	-4.459	64994
Anatolia_N	Han_Sanming	Han_Anshun	-0.001891	0.000424	-4.456	68189
Ingushian	Han_Zhangzhou	Han_Anshun	-0.001692	0.00038	-4.455	68161
[truncated: 71,783 more rows]

## Sheet: Table S3b
Table S3b. Results of admixture-f3-statistics in the f3(Source1, Source2; Han_Qiandongnan) showed the plausible admixture signatures.
Source1	Source2	Target	f_3	std.err	Z	SNPs
Hmong	Han_Sanming	Han_Qiandongnan	-0.003579	0.000289	-12.404	65198
Dongjia_Kaili	Han_Weinan	Han_Qiandongnan	-0.003401	0.000308	-11.033	65898
Dongjia_Kaili	Han_YulinSX	Han_Qiandongnan	-0.003471	0.000315	-11.02	66361
Hmong	Han_Xian	Han_Qiandongnan	-0.003122	0.000284	-10.975	67429
Gejia_Kaili	Han_YulinSX	Han_Qiandongnan	-0.00337	0.000314	-10.724	66329
Hmong	Han_Xianyang	Han_Qiandongnan	-0.003519	0.00033	-10.676	65238
Hmong	Han_YulinSX	Han_Qiandongnan	-0.003219	0.000309	-10.416	66536
Maonan_Huanjiang	Han_YulinSX	Han_Qiandongnan	-0.002875	0.00028	-10.266	66684
Dongjia_Kaili	Han_Xianyang	Han_Qiandongnan	-0.00338	0.00033	-10.237	64894
Dai_Xishuangbanna1k	Han_YulinSX	Han_Qiandongnan	-0.002627	0.000258	-10.195	67603
Dai_Xishuangbanna1k	Han_Xianyang	Han_Qiandongnan	-0.00269	0.000265	-10.144	66958
Gejia_Kaili	Han_Sanming	Han_Qiandongnan	-0.003087	0.000306	-10.078	64839
Hmong	Han_Weinan	Han_Qiandongnan	-0.003141	0.000313	-10.039	66101
Zhuang_Guangxi	Han_YulinSX	Han_Qiandongnan	-0.002682	0.000271	-9.912	66741
Dongjia_Kaili	Han_Xian	Han_Qiandongnan	-0.002863	0.000292	-9.82	67389
Dongjia_Kaili	Tibetan_Chamdo	Han_Qiandongnan	-0.003715	0.000379	-9.793	64787
Muong	Han_YulinSX	Han_Qiandongnan	-0.002975	0.000304	-9.793	66361
Hmong	Han_Baoji	Han_Qiandongnan	-0.003013	0.000313	-9.64	65767
Dongjia_Kaili	Han_Sanming	Han_Qiandongnan	-0.002857	0.000297	-9.605	64885
Xijia_Kaili	Han_Sanming	Han_Qiandongnan	-0.002828	0.000296	-9.566	64919
Maonan_Huanjiang	Han_Xianyang	Han_Qiandongnan	-0.00274	0.000287	-9.554	65508
Maonan_Huanjiang	Tibetan_Chamdo	Han_Qiandongnan	-0.003363	0.000354	-9.513	65480
Dongjia_Kaili	Tibetan_Lhasa	Han_Qiandongnan	-0.003907	0.000413	-9.463	64578
Zhuang_Guangxi	Han_Xianyang	Han_Qiandongnan	-0.002641	0.00028	-9.446	65631
Gejia_Kaili	Han_Xian	Han_Qiandongnan	-0.002783	0.000297	-9.372	67371
Dongjia_Kaili	Han_Baoji	Han_Qiandongnan	-0.003074	0.000329	-9.342	65519
Li_Hainan	Han_YulinSX	Han_Qiandongnan	-0.003461	0.000372	-9.314	66175
Dongjia_Kaili	Daur_HGDP	Han_Qiandongnan	-0.003686	0.000396	-9.307	64704
Dai_Xishuangbanna1k	Han_Xian	Han_Qiandongnan	-0.002188	0.000235	-9.299	68061
Dongjia_Kaili	Tu_HGDP	Han_Qiandongnan	-0.00343	0.000369	-9.296	65127
Dongjia_Kaili	Han_Yanan	Han_Qiandongnan	-0.003394	0.000366	-9.269	64547
LaChi	Han_YulinSX	Han_Qiandongnan	-0.003127	0.000339	-9.229	66128
Maonan_Huanjiang	Han_Weinan	Han_Qiandongnan	-0.002517	0.000273	-9.207	66246
Dao	Han_YulinSX	Han_Qiandongnan	-0.002682	0.000292	-9.179	66277
Nung	Han_YulinSX	Han_Qiandongnan	-0.002571	0.000282	-9.126	66331
Gejia_Kaili	Daur_HGDP	Han_Qiandongnan	-0.003442	0.000377	-9.121	64676
Gejia_Kaili	Han_Xianyang	Han_Qiandongnan	-0.003072	0.000337	-9.117	64868
Hmong	Han_Ankang	Han_Qiandongnan	-0.003137	0.000344	-9.113	64656
Dai_HGDP	Han_YulinSX	Han_Qiandongnan	-0.002777	0.000305	-9.097	66613
Dongjia_Kaili	Baoan_Jishishan	Han_Qiandongnan	-0.003319	0.000367	-9.05	65042
Tibetan_Chamdo	Taiwan_Hanben	Han_Qiandongnan	-0.003835	0.000425	-9.03	65038
Dai_Xishuangbanna1k	Han_Baoji	Han_Qiandongnan	-0.00232	0.000257	-9.019	67150
Dai_HGDP	Han_Xianyang	Han_Qiandongnan	-0.002841	0.000315	-9.007	65316
Maonan_Huanjiang	Han_Xian	Han_Qiandongnan	-0.002274	0.000253	-8.995	67474
Dai_Xishuangbanna1k	Han_Weinan	Han_Qiandongnan	-0.002274	0.000253	-8.977	67357
Dongjia_Kaili	Nanai	Han_Qiandongnan	-0.003584	0.0004	-8.968	64288
Ami	Tibetan_Chamdo	Han_Qiandongnan	-0.004049	0.000453	-8.943	64828
Ami	Qiang_Daofu	Han_Qiandongnan	-0.004147	0.000465	-8.918	64221
Gejia_Kaili	Han_Weinan	Han_Qiandongnan	-0.002914	0.000327	-8.916	65846
Dongjia_Kaili	Hezhen_HGDP	Han_Qiandongnan	-0.003555	0.000399	-8.907	64425
Hmong	Han_Yanan	Han_Qiandongnan	-0.003253	0.000366	-8.877	64934
Xijia_Kaili	Han_YulinSX	Han_Qiandongnan	-0.002739	0.000309	-8.875	66374
Dongjia_Kaili	Ulchi	Han_Qiandongnan	-0.003362	0.000379	-8.862	65609
Dongjia_Kaili	Oroqen_HGDP	Han_Qiandongnan	-0.003633	0.000411	-8.84	64670
Maonan_Huanjiang	Han_Baoji	Han_Qiandongnan	-0.002528	0.000286	-8.832	65932
Muong	Han_Weinan	Han_Qiandongnan	-0.00276	0.000314	-8.796	65935
Muong	Han_Xianyang	Han_Qiandongnan	-0.002891	0.000329	-8.789	65036
Dongjia_Kaili	Japanese_Tokyo1K	Han_Qiandongnan	-0.002882	0.000328	-8.787	66250
Dongjia_Kaili	Dungan	Han_Qiandongnan	-0.003036	0.000346	-8.783	66160
Dongjia_Kaili	Han_Shandong	Han_Qiandongnan	-0.003192	0.000364	-8.781	64289
Gejia_Kaili	Japanese_Tokyo1K	Han_Qiandongnan	-0.002854	0.000326	-8.744	66199
Mulam_Luocheng	Han_YulinSX	Han_Qiandongnan	-0.002384	0.000273	-8.717	66666
Dongjia_Kaili	Tibetan_Nagqu	Han_Qiandongnan	-0.003406	0.000393	-8.673	64397
Murut	Han_YulinSX	Han_Qiandongnan	-0.003088	0.000356	-8.664	66290
Dongjia_Kaili	Tuvinian	Han_Qiandongnan	-0.003374	0.00039	-8.661	66997
Li_Hainan	Han_Xianyang	Han_Qiandongnan	-0.003455	0.000399	-8.652	64541
Nung	Han_Weinan	Han_Qiandongnan	-0.002442	0.000283	-8.635	65856
Zhuang_Guangxi	Tibetan_Chamdo	Han_Qiandongnan	-0.003027	0.000351	-8.621	65688
Dongjia_Kaili	lateMed_Mongol	Han_Qiandongnan	-0.003096	0.000359	-8.62	67033
Dai_Xishuangbanna1k	Han_Yanan	Han_Qiandongnan	-0.002466	0.000286	-8.618	66883
Dongjia_Kaili	Xinancheng_WZML	Han_Qiandongnan	-0.00347	0.000403	-8.605	63569
Dongjia_Kaili	Tibetan_Gangcha	Han_Qiandongnan	-0.00317	0.000369	-8.595	66129
Taiwan_Hanben	Han_YulinSX	Han_Qiandongnan	-0.002777	0.000323	-8.593	66542
Ami	Han_YulinSX	Han_Qiandongnan	-0.00286	0.000334	-8.553	66418
Hmong	Han_Ningde	Han_Qiandongnan	-0.002636	0.000309	-8.523	65296
Dongjia_Kaili	Korean	Han_Qiandongnan	-0.003396	0.000399	-8.505	63641
Dongjia_Kaili	Han_Beijing1K	Han_Qiandongnan	-0.002548	0.000301	-8.475	66956
Dongjia_Kaili	Han_Shanxi	Han_Qiandongnan	-0.003187	0.000376	-8.474	64075
Nung	Han_Xianyang	Han_Qiandongnan	-0.002581	0.000305	-8.456	65061
Murut	Han_Baoji	Han_Qiandongnan	-0.003007	0.000356	-8.454	65475
Dongjia_Kaili	Mongol_Uuld	Han_Qiandongnan	-0.003362	0.000398	-8.437	65724
Dongjia_Kaili	Japanese_HGDP	Han_Qiandongnan	-0.002804	0.000333	-8.424	65635
Gejia_Kaili	Han_Baoji	Han_Qiandongnan	-0.002771	0.000329	-8.423	65484
Nung	Han_Xian	Han_Qiandongnan	-0.0022	0.000261	-8.421	67212
Dong_Guizhou	Han_YulinSX	Han_Qiandongnan	-0.002376	0.000282	-8.417	66547
Gejia_Kaili	Ulchi	Han_Qiandongnan	-0.003429	0.000408	-8.396	65587
Gejia_Kaili	Dungan	Han_Qiandongnan	-0.002942	0.000351	-8.385	66141
Zhuang_Guangxi	Han_Xian	Han_Qiandongnan	-0.002137	0.000255	-8.381	67502
Gejia_Kaili	Japanese_HGDP	Han_Qiandongnan	-0.002716	0.000326	-8.331	65608
Dao	Han_Xian	Han_Qiandongnan	-0.002265	0.000272	-8.329	67185
Li_Hainan	Tibetan_Chamdo	Han_Qiandongnan	-0.003954	0.000475	-8.316	64436
Gejia_Kaili	Tibetan_Chamdo	Han_Qiandongnan	-0.003269	0.000393	-8.315	64716
Dao	Han_Baoji	Han_Qiandongnan	-0.002468	0.000297	-8.297	65476
Xijia_Kaili	Han_Xianyang	Han_Qiandongnan	-0.002714	0.000328	-8.272	64967
Dongjia_Kaili	Mongol_Zasagt	Han_Qiandongnan	-0.003504	0.000424	-8.256	64882
Xijia_Kaili	Han_Weinan	Han_Qiandongnan	-0.002619	0.000317	-8.255	65918
LaChi	Han_Xianyang	Han_Qiandongnan	-0.00303	0.000367	-8.251	64648
Maonan_Huanjiang	Qiang_Daofu	Han_Qiandongnan	-0.003222	0.000391	-8.236	65071
Dong_Guizhou	Han_Xianyang	Han_Qiandongnan	-0.002422	0.000294	-8.23	65261
Maonan_Huanjiang	Han_Yanan	Han_Qiandongnan	-0.00264	0.000321	-8.211	65248
Atayal	Tibetan_Chamdo	Han_Qiandongnan	-0.003918	0.000477	-8.21	64588
Xijia_Kaili	Han_Baoji	Han_Qiandongnan	-0.002565	0.000313	-8.203	65533
Dao	Han_Weinan	Han_Qiandongnan	-0.002408	0.000295	-8.167	65822
Nung	Han_Yanan	Han_Qiandongnan	-0.002664	0.000327	-8.15	64749
Zhuang_Guangxi	Han_Weinan	Han_Qiandongnan	-0.002248	0.000276	-8.138	66315
Gejia_Kaili	Han_Beijing1K	Han_Qiandongnan	-0.002457	0.000303	-8.115	66928
Muong	Han_Xian	Han_Qiandongnan	-0.002344	0.000289	-8.108	67265
Dongjia_Kaili	Yugur_Sunan	Han_Qiandongnan	-0.002733	0.000338	-8.084	65661
Hmong	Han_Longyan	Han_Qiandongnan	-0.00249	0.000308	-8.079	65312
Xijia_Kaili	Han_Xian	Han_Qiandongnan	-0.002373	0.000294	-8.066	67383
Dongjia_Kaili	Khamnegan	Han_Qiandongnan	-0.003424	0.000425	-8.055	64945
Dongjia_Kaili	Qiang_Daofu	Han_Qiandongnan	-0.003251	0.000404	-8.044	64221
Dongjia_Kaili	Altaian	Han_Qiandongnan	-0.003087	0.000385	-8.022	67793
Ami	Han_Weinan	Han_Qiandongnan	-0.002752	0.000344	-8.01	65953
Kankanaey	Han_YulinSX	Han_Qiandongnan	-0.00294	0.000367	-8.005	66080
Dai_Xishuangbanna1k	Tibetan_Chamdo	Han_Qiandongnan	-0.002586	0.000323	-8.005	66820
LaChi	Han_Xian	Han_Qiandongnan	-0.002529	0.000316	-8.004	67154
Maonan_Huanjiang	Tibetan_Nagqu	Han_Qiandongnan	-0.002939	0.000367	-7.999	65237
Kankanaey	Tibetan_Chamdo	Han_Qiandongnan	-0.003803	0.000476	-7.992	64472
Taiwan_Hanben	Han_Xianyang	Han_Qiandongnan	-0.002741	0.000344	-7.975	65202
Muong	Han_Baoji	Han_Qiandongnan	-0.002526	0.000317	-7.96	65594
Dongjia_Kaili	Yakut_HGDP	Han_Qiandongnan	-0.003347	0.000421	-7.958	66513
Murut	Han_Xianyang	Han_Qiandongnan	-0.002889	0.000363	-7.958	64944
Dai_HGDP	Han_Xian	Han_Qiandongnan	-0.002206	0.000278	-7.95	67524
Muong	Tibetan_Chamdo	Han_Qiandongnan	-0.003173	0.000399	-7.944	64960
Kinh_HoChiMinh1K	Han_YulinSX	Han_Qiandongnan	-0.001914	0.000241	-7.93	67893
Murut	Tibetan_Chamdo	Han_Qiandongnan	-0.00345	0.000435	-7.929	64764
Gejia_Kaili	Han_Ankang	Han_Qiandongnan	-0.002787	0.000352	-7.913	64163
Gejia_Kaili	Khamnegan	Han_Qiandongnan	-0.0035	0.000443	-7.909	64909
Hmong	Han_Nanping	Han_Qiandongnan	-0.002466	0.000312	-7.909	65308
Zhuang_Guangxi	Tibetan_Nagqu	Han_Qiandongnan	-0.002843	0.00036	-7.906	65416
Dai_HGDP	Han_Weinan	Han_Qiandongnan	-0.002393	0.000305	-7.856	66172
Dongjia_Kaili	Naxi_HGDP	Han_Qiandongnan	-0.00302	0.000385	-7.845	64368
Murut	Han_Xian	Han_Qiandongnan	-0.002539	0.000324	-7.832	67193
Taiwan_Hanben	Han_Xian	Han_Qiandongnan	-0.002339	0.000299	-7.828	67523
Xijia_Kaili	Tibetan_Chamdo	Han_Qiandongnan	-0.002806	0.000359	-7.814	64837
Xijia_Kaili	Daur_HGDP	Han_Qiandongnan	-0.002934	0.000376	-7.811	64750
Hmong	Han_Taiwan	Han_Qiandongnan	-0.00243	0.000312	-7.796	65274
Dao	Han_Xianyang	Han_Qiandongnan	-0.00237	0.000304	-7.795	64960
Nung	Han_Baoji	Han_Qiandongnan	-0.002271	0.000292	-7.788	65566
Zhuang_Guangxi	Han_Yanan	Han_Qiandongnan	-0.002499	0.000322	-7.759	65405
LoLo	Han_YulinSX	Han_Qiandongnan	-0.002549	0.000329	-7.747	66213
Dong_Guizhou	Han_Xian	Han_Qiandongnan	-0.002032	0.000263	-7.742	67423
Dongjia_Kaili	Khakass_Kachins	Han_Qiandongnan	-0.003647	0.000472	-7.734	65302
Atayal	Han_YulinSX	Han_Qiandongnan	-0.002835	0.000367	-7.734	66330
Maonan_Huanjiang	Tibetan_Shannan	Han_Qiandongnan	-0.0028	0.000362	-7.734	65336
Daur_HGDP	Maonan_Huanjiang	Han_Qiandongnan	-0.002735	0.000354	-7.727	65425
Gejia_Kaili	Nanai	Han_Qiandongnan	-0.003286	0.000425	-7.724	64211
Dongjia_Kaili	Mongol_Sainnoyon	Han_Qiandongnan	-0.003162	0.00041	-7.717	65212
Dongjia_Kaili	Buryat_Aginsky	Han_Qiandongnan	-0.003226	0.000418	-7.712	65678
Dongjia_Kaili	Mogolian_HGDP	Han_Qiandongnan	-0.003207	0.000416	-7.71	64208
Dai_HGDP	Han_Baoji	Han_Qiandongnan	-0.00237	0.000307	-7.709	65831
Dongjia_Kaili	Gurung_Nepal	Han_Qiandongnan	-0.003373	0.000438	-7.708	64123
LaChi	Han_Baoji	Han_Qiandongnan	-0.002617	0.00034	-7.705	65259
Dai_HGDP	Tibetan_Nagqu	Han_Qiandongnan	-0.003004	0.000391	-7.692	64815
Gejia_Kaili	Han_Yanan	Han_Qiandongnan	-0.002853	0.000372	-7.676	64468
Tibetan_Nagqu	Taiwan_Hanben	Han_Qiandongnan	-0.003556	0.000464	-7.669	64626
Zhuang_Guangxi	Han_Baoji	Han_Qiandongnan	-0.002152	0.000281	-7.669	66048
Li_Hainan	Han_Yanan	Han_Qiandongnan	-0.003357	0.000438	-7.668	64055
Li_Hainan	Han_Weinan	Han_Qiandongnan	-0.002869	0.000374	-7.664	65672
Kankanaey	Tibetan_Nagqu	Han_Qiandongnan	-0.00374	0.000488	-7.663	64047
Hmong	Han_Fuzhou	Han_Qiandongnan	-0.002387	0.000312	-7.651	65209
Dongjia_Kaili	Tibetan_Shannan	Han_Qiandongnan	-0.003125	0.000408	-7.65	64550
Dongjia_Kaili	Tibetan_Shigatse	Han_Qiandongnan	-0.003043	0.000398	-7.646	64773
Dongjia_Kaili	Buryat_Ehirit	Han_Qiandongnan	-0.003364	0.00044	-7.641	64705
Ami	Han_Xian	Han_Qiandongnan	-0.002349	0.000308	-7.627	67424
Ami	Han_Xianyang	Han_Qiandongnan	-0.002747	0.00036	-7.624	64990
Dongjia_Kaili	Nganasan	Han_Qiandongnan	-0.003672	0.000483	-7.609	65634
Li_Hainan	Han_Xian	Han_Qiandongnan	-0.002657	0.00035	-7.582	67288
Dongjia_Kaili	Tibetan_Yajiang	Han_Qiandongnan	-0.003147	0.000416	-7.57	63985
Mulam_Luocheng	Han_Xianyang	Han_Qiandongnan	-0.002241	0.000296	-7.564	65504
Dongjia_Kaili	Kazakh_Aksay	Han_Qiandongnan	-0.003257	0.000431	-7.558	65910
Xijia_Kaili	Han_Beijing1K	Han_Qiandongnan	-0.002177	0.000289	-7.537	66954
Qiang_Daofu	Taiwan_Hanben	Han_Qiandongnan	-0.003418	0.000454	-7.532	64444
Maonan_Huanjiang	Ulaanzuukh_SlabGrave	Han_Qiandongnan	-0.003365	0.000448	-7.507	64354
Dongjia_Kaili	Salar_Xunhua	Han_Qiandongnan	-0.003048	0.000406	-7.507	65227
Dongjia_Kaili	Tibetan_Gannan	Han_Qiandongnan	-0.003284	0.000438	-7.503	64059
Dongjia_Kaili	Kalmyk	Han_Qiandongnan	-0.003106	0.000414	-7.5	66106
Gejia_Kaili	Han_Shandong	Han_Qiandongnan	-0.00282	0.000376	-7.499	64195
Gejia_Kaili	lateMed_Mongol	Han_Qiandongnan	-0.002798	0.000373	-7.499	67008
Gejia_Kaili	Tibetan_Gangcha	Han_Qiandongnan	-0.002708	0.000362	-7.489	66094
Hmong	Han_Quanzhou	Han_Qiandongnan	-0.002274	0.000304	-7.482	65287
Dong_Guizhou	Tibetan_Chamdo	Han_Qiandongnan	-0.002618	0.000351	-7.467	65264
Gejia_Kaili	Tibetan_Lhasa	Han_Qiandongnan	-0.003098	0.000415	-7.457	64526
Kinh_HoChiMinh1K	Han_Xianyang	Han_Qiandongnan	-0.001878	0.000252	-7.452	67398
Dongjia_Kaili	lateXiongnu_han	Han_Qiandongnan	-0.003734	0.000502	-7.443	63010
Gejia_Kaili	Tu_HGDP	Han_Qiandongnan	-0.002752	0.000371	-7.421	65067
Murut	Han_Weinan	Han_Qiandongnan	-0.00265	0.000358	-7.411	65836
Dongjia_Kaili	lateXiongnu	Han_Qiandongnan	-0.003219	0.000435	-7.408	65251
Gejia_Kaili	Mongol_Uuld	Han_Qiandongnan	-0.003032	0.000409	-7.407	65696
Zhuang_Guangxi	Qiang_Daofu	Han_Qiandongnan	-0.002762	0.000373	-7.407	65279
Dong_Guizhou	Han_Sanming	Han_Qiandongnan	-0.002076	0.00028	-7.406	65220
Dongjia_Kaili	Evenk_Transbaikal	Han_Qiandongnan	-0.003594	0.000485	-7.403	64554
Hmong	Han_Zhangzhou	Han_Qiandongnan	-0.00233	0.000315	-7.399	65219
Ami	Han_Yanan	Han_Qiandongnan	-0.0028	0.000381	-7.356	64541
Dongjia_Kaili	Mongol_Minorities	Han_Qiandongnan	-0.002929	0.000398	-7.351	65156
Thai	Han_YulinSX	Han_Qiandongnan	-0.002005	0.000273	-7.351	67438
Atayal	Han_Xianyang	Han_Qiandongnan	-0.002823	0.000384	-7.349	64748
Ami	Tibetan_Shannan	Han_Qiandongnan	-0.003428	0.000467	-7.348	64499
Dongjia_Kaili	Mongolia_EIA_1_SlabGrave	Han_Qiandongnan	-0.003674	0.0005	-7.347	62930
Dongjia_Kaili	Yukagir	Han_Qiandongnan	-0.003047	0.000415	-7.341	66927
Gejia_Kaili	Altaian	Han_Qiandongnan	-0.002919	0.000398	-7.335	67758
Dongjia_Kaili	Buryat_Selenginsky	Han_Qiandongnan	-0.003319	0.000453	-7.333	64400
Dai_HGDP	Han_Yanan	Han_Qiandongnan	-0.002493	0.000342	-7.299	64963
Murut	Han_Yanan	Han_Qiandongnan	-0.002899	0.000398	-7.291	64576
Dao	Han_Sanming	Han_Qiandongnan	-0.002042	0.00028	-7.291	64924
LaChi	Han_Weinan	Han_Qiandongnan	-0.002607	0.000359	-7.27	65663
Gejia_Kaili	Tuvinian	Han_Qiandongnan	-0.002916	0.000401	-7.269	67020
Nung	Tibetan_Chamdo	Han_Qiandongnan	-0.002636	0.000363	-7.264	64936
Ami	Tibetan_Shigatse	Han_Qiandongnan	-0.003234	0.000445	-7.262	64825
Dai_Xishuangbanna1k	Tibetan_Nagqu	Han_Qiandongnan	-0.002446	0.000337	-7.261	66721
Taiwan_Hanben	Han_Weinan	Han_Qiandongnan	-0.002437	0.000336	-7.259	66102
Dusun	Han_Xianyang	Han_Qiandongnan	-0.00245	0.000338	-7.25	65060
Maonan_Huanjiang	Tibetan_Gangcha	Han_Qiandongnan	-0.002471	0.000341	-7.249	66557
Gejia_Kaili	Buryat_Aginsky	Han_Qiandongnan	-0.002946	0.000407	-7.245	65638
Xijia_Kaili	Mogolian_HGDP	Han_Qiandongnan	-0.00294	0.000406	-7.238	64241
Xijia_Kaili	Dungan	Han_Qiandongnan	-0.00255	0.000353	-7.229	66183
LaChi	Tibetan_Chamdo	Han_Qiandongnan	-0.003117	0.000432	-7.224	64516
Taiwan_Hanben	Han_Baoji	Han_Qiandongnan	-0.002474	0.000342	-7.222	65763
Gejia_Kaili	Hezhen_HGDP	Han_Qiandongnan	-0.00285	0.000395	-7.221	64349
Gejia_Kaili	Tibetan_Nagqu	Han_Qiandongnan	-0.002811	0.00039	-7.215	64329
Ede	Han_Baoji	Han_Qiandongnan	-0.002461	0.000341	-7.212	66128
LoLo	Han_Xian	Han_Qiandongnan	-0.002178	0.000302	-7.212	67162
Dongjia_Kaili	Sherpa_Nepal	Han_Qiandongnan	-0.003554	0.000494	-7.2	63549
Xijia_Kaili	Han_Yanan	Han_Qiandongnan	-0.00257	0.000357	-7.196	64568
Atayal	Han_Baoji	Han_Qiandongnan	-0.00265	0.000368	-7.192	65456
Dongjia_Kaili	Tibetan_Xinlong1	Han_Qiandongnan	-0.003314	0.000461	-7.184	63679
Ede	Han_Weinan	Han_Qiandongnan	-0.002373	0.000331	-7.179	66404
Dongjia_Kaili	Han_Jiangsu	Han_Qiandongnan	-0.002818	0.000393	-7.177	63633
Dong_Guizhou	Han_Yanan	Han_Qiandongnan	-0.002369	0.00033	-7.169	64992
Gejia_Kaili	Yakut_HGDP	Han_Qiandongnan	-0.002934	0.000409	-7.166	66458
Gejia_Kaili	Khakass_Kachins	Han_Qiandongnan	-0.003386	0.000473	-7.161	65249
Kankanaey	Han_Weinan	Han_Qiandongnan	-0.002679	0.000374	-7.158	65646
Dai_HGDP	Tibetan_Chamdo	Han_Qiandongnan	-0.002756	0.000385	-7.151	65154
Gejia_Kaili	Korean	Han_Qiandongnan	-0.002876	0.000402	-7.146	63561
Maonan_Huanjiang	Ulchi	Han_Qiandongnan	-0.002606	0.000365	-7.145	66075
Tibetan_Shannan	Taiwan_Hanben	Han_Qiandongnan	-0.003196	0.000448	-7.135	64713
Kankanaey	Han_Yanan	Han_Qiandongnan	-0.003014	0.000422	-7.134	64175
Xijia_Kaili	Japanese_Tokyo1K	Han_Qiandongnan	-0.002327	0.000326	-7.13	66265
Gejia_Kaili	Buryat_Bohansky	Han_Qiandongnan	-0.003543	0.000497	-7.125	63998
Dongjia_Kaili	Han_Henan	Han_Qiandongnan	-0.003037	0.000426	-7.125	63506
Li_Hainan	Han_Baoji	Han_Qiandongnan	-0.002837	0.000398	-7.119	65263
Gejia_Kaili	Xibo_HGDP	Han_Qiandongnan	-0.002918	0.00041	-7.114	64240
Ami	Han_Baoji	Han_Qiandongnan	-0.002491	0.00035	-7.107	65595
Gejia_Kaili	lateXiongnu_han	Han_Qiandongnan	-0.003664	0.000516	-7.097	62937
Hmong	Han_Hanzhong	Han_Qiandongnan	-0.002383	0.000336	-7.095	65052
Tibetan_Yajiang	Taiwan_Hanben	Han_Qiandongnan	-0.003206	0.000452	-7.092	64220
Dongjia_Kaili	Qiang_Danba	Han_Qiandongnan	-0.003311	0.000467	-7.083	63357
Dusun	Han_Weinan	Han_Qiandongnan	-0.002317	0.000327	-7.08	65953
Ede	Han_Xianyang	Han_Qiandongnan	-0.002466	0.000348	-7.079	65648
Ede	Han_Xian	Han_Qiandongnan	-0.002124	0.0003	-7.074	67494
Ami	Tibetan_Nagqu	Han_Qiandongnan	-0.003384	0.000478	-7.072	64394
Dongjia_Kaili	Nivkh	Han_Qiandongnan	-0.003277	0.000463	-7.072	64073
Ede	Han_YulinSX	Han_Qiandongnan	-0.002333	0.00033	-7.062	66762
Gejia_Kaili	lateXiongnu	Han_Qiandongnan	-0.003157	0.000447	-7.059	65197
Dongjia_Kaili	Tatar_Zabolotniye	Han_Qiandongnan	-0.003618	0.000513	-7.058	65414
Muong	Han_Yanan	Han_Qiandongnan	-0.002522	0.000357	-7.057	64771
Gejia_Kaili	Qiang_Daofu	Han_Qiandongnan	-0.002928	0.000415	-7.049	64162
Daur_HGDP	Dai_Xishuangbanna1k	Han_Qiandongnan	-0.002318	0.000329	-7.049	66948
Dongjia_Kaili	Xibo_HGDP	Han_Qiandongnan	-0.002996	0.000425	-7.045	64296
Xijia_Kaili	Ulchi	Han_Qiandongnan	-0.002751	0.000391	-7.042	65625
Tibetan_Shigatse	Taiwan_Hanben	Han_Qiandongnan	-0.003065	0.000435	-7.038	65001
Gejia_Kaili	Salar_Xunhua	Han_Qiandongnan	-0.00274	0.000389	-7.037	65226
Dai_Xishuangbanna1k	Qiang_Daofu	Han_Qiandongnan	-0.002436	0.000346	-7.035	66684
Xijia_Kaili	Korean	Han_Qiandongnan	-0.00263	0.000374	-7.033	63684
Dong_Guizhou	Han_Baoji	Han_Qiandongnan	-0.002091	0.000298	-7.027	65810
Gejia_Kaili	Buryat_Selenginsky	Han_Qiandongnan	-0.003238	0.000461	-7.016	64332
Gejia_Kaili	Oroqen_HGDP	Han_Qiandongnan	-0.002936	0.000419	-7.012	64591
Dongjia_Kaili	Dongxiang_Linxia	Han_Qiandongnan	-0.002744	0.000392	-7.002	64879
Dongjia_Kaili	Negidal	Han_Qiandongnan	-0.003828	0.000547	-7.001	63135
Gejia_Kaili	Han_Jiangsu	Han_Qiandongnan	-0.002786	0.000398	-7.001	63573
Gelao_Longlin	Han_Xianyang	Han_Qiandongnan	-0.002342	0.000335	-6.998	65082
Kinh_HoChiMinh1K	Han_Baoji	Han_Qiandongnan	-0.001726	0.000247	-6.995	67534
Li_Hainan	Tibetan_Shannan	Han_Qiandongnan	-0.003602	0.000515	-6.994	64056
Gejia_Kaili	Negidal	Han_Qiandongnan	-0.003843	0.00055	-6.992	63070
Gejia_Kaili	Mongolia_EIA_1_SlabGrave	Han_Qiandongnan	-0.003519	0.000503	-6.991	62826
Mulam_Luocheng	Han_Yanan	Han_Qiandongnan	-0.002247	0.000322	-6.988	65256
Gejia_Kaili	Nganasan	Han_Qiandongnan	-0.003299	0.000473	-6.979	65582
Zhuang_Guangxi	Tibetan_Lhasa	Han_Qiandongnan	-0.002545	0.000365	-6.978	65534
Gelao_Longlin	Han_YulinSX	Han_Qiandongnan	-0.00216	0.00031	-6.973	66459
Gejia_Kaili	Han_Shanxi	Han_Qiandongnan	-0.002703	0.000388	-6.97	64018
Mulam_Luocheng	Han_Xian	Han_Qiandongnan	-0.00178	0.000256	-6.968	67489
Maonan_Huanjiang	Mongolia_EIA_1_SlabGrave	Han_Qiandongnan	-0.003179	0.000456	-6.967	63875
Gejia_Kaili	Dongxiang_Linxia	Han_Qiandongnan	-0.002761	0.000396	-6.966	64831
Kankanaey	Tibetan_Gangcha	Han_Qiandongnan	-0.003105	0.000446	-6.963	65862
Ami	Tibetan_Yajiang	Han_Qiandongnan	-0.003244	0.000466	-6.959	63985
Li_Hainan	Mongolia_EIA_1_SlabGrave	Han_Qiandongnan	-0.004227	0.000609	-6.94	62136
Murut	Qiang_Daofu	Han_Qiandongnan	-0.003267	0.000471	-6.94	64212
Gejia_Kaili	Mogolian_HGDP	Han_Qiandongnan	-0.00279	0.000403	-6.929	64130
Dongjia_Kaili	Kyrgyz_Urumqi	Han_Qiandongnan	-0.002796	0.000404	-6.926	67108
Dusun	Han_YulinSX	Han_Qiandongnan	-0.002255	0.000326	-6.926	66376
Ami	Ulaanzuukh_SlabGrave	Han_Qiandongnan	-0.003915	0.000566	-6.912	63307
Ami	Tibetan_Gangcha	Han_Qiandongnan	-0.00298	0.000431	-6.912	66157
Hmong	Han_Xiamen	Han_Qiandongnan	-0.002132	0.000309	-6.902	65316
Kinh_HoChiMinh1K	Han_Xian	Han_Qiandongnan	-0.001542	0.000223	-6.9	68269
Murut	Tibetan_Nagqu	Han_Qiandongnan	-0.003372	0.000489	-6.896	64387
Mulam_Luocheng	Tibetan_Chamdo	Han_Qiandongnan	-0.002433	0.000353	-6.894	65524
Xijia_Kaili	Han_Jiangsu	Han_Qiandongnan	-0.002514	0.000365	-6.892	63725
Dusun	Han_Baoji	Han_Qiandongnan	-0.002294	0.000333	-6.892	65611
Gejia_Kaili	Kyrgyz_Urumqi	Han_Qiandongnan	-0.002745	0.000399	-6.888	67051
Kankanaey	Han_Baoji	Han_Qiandongnan	-0.002606	0.000378	-6.887	65272
Miao_HGDP	Han_Sanming	Han_Qiandongnan	-0.001889	0.000274	-6.885	65059
Xijia_Kaili	Oroqen_HGDP	Han_Qiandongnan	-0.002701	0.000392	-6.883	64677
Hmong	Daur_HGDP	Han_Qiandongnan	-0.002817	0.000409	-6.882	65056
Gejia_Kaili	Naxi_HGDP	Han_Qiandongnan	-0.002684	0.00039	-6.874	64293
Dongjia_Kaili	Mongolia_N_North	Han_Qiandongnan	-0.003968	0.000578	-6.87	61090
Dongjia_Kaili	XiongNu	Han_Qiandongnan	-0.004335	0.000631	-6.868	62760
Gejia_Kaili	Han_Shangluo	Han_Qiandongnan	-0.0025	0.000364	-6.867	64205
Dusun	Qiang_Daofu	Han_Qiandongnan	-0.003012	0.000439	-6.863	64402
Dusun	Tibetan_Chamdo	Han_Qiandongnan	-0.002831	0.000413	-6.862	64946
Xijia_Kaili	Japanese_HGDP	Han_Qiandongnan	-0.002296	0.000335	-6.857	65678
Nung	Tibetan_Nagqu	Han_Qiandongnan	-0.002629	0.000384	-6.848	64628
Dongjia_Kaili	Dolgan	Han_Qiandongnan	-0.003542	0.000517	-6.847	64270
Li_Hainan	Qiang_Daofu	Han_Qiandongnan	-0.003505	0.000513	-6.834	63705
Xijia_Kaili	Tibetan_Lhasa	Han_Qiandongnan	-0.002618	0.000383	-6.832	64615
LoLo	Han_Xianyang	Han_Qiandongnan	-0.002497	0.000366	-6.82	64788
Dongjia_Kaili	Tamang_Nepal	Han_Qiandongnan	-0.002871	0.000421	-6.818	64923
Kinh_HoChiMinh1K	Han_Weinan	Han_Qiandongnan	-0.001684	0.000247	-6.817	67690
Maonan_Huanjiang	lateXiongnu	Han_Qiandongnan	-0.002659	0.00039	-6.816	65902
Ami	Mongolia_EIA_1_SlabGrave	Han_Qiandongnan	-0.003712	0.000545	-6.809	62869
Muong	Qiang_Daofu	Han_Qiandongnan	-0.002858	0.00042	-6.807	64448
Gejia_Kaili	Nivkh	Han_Qiandongnan	-0.003288	0.000483	-6.8	63993
Cambodian	Han_Baoji	Han_Qiandongnan	-0.002188	0.000322	-6.8	66316
Muong	Tibetan_Nagqu	Han_Qiandongnan	-0.002705	0.000398	-6.799	64614
Gejia_Kaili	Xinancheng_WZML	Han_Qiandongnan	-0.002755	0.000405	-6.798	63528
LoLo	Han_Baoji	Han_Qiandongnan	-0.002281	0.000335	-6.798	65382
Newar_Nepal	Han_Sanming	Han_Qiandongnan	-0.002285	0.000336	-6.797	66591
Tibetan_Gangcha	Taiwan_Hanben	Han_Qiandongnan	-0.0027	0.000397	-6.794	66305
Ilocano	Tibetan_Chamdo	Han_Qiandongnan	-0.004134	0.000609	-6.793	63867
Gejia_Kaili	Buryat_Ehirit	Han_Qiandongnan	-0.002965	0.000436	-6.793	64645
Dongjia_Kaili	Tubalar	Han_Qiandongnan	-0.002908	0.000429	-6.781	67628
Dusun	Han_Xian	Han_Qiandongnan	-0.002022	0.000298	-6.775	67264
Li_Hainan	Tibetan_Nagqu	Han_Qiandongnan	-0.003467	0.000512	-6.772	63883
Dongjia_Kaili	Mongolia_LBA_4_CenterWest	Han_Qiandongnan	-0.003452	0.00051	-6.772	63305
Atayal	Han_Yanan	Han_Qiandongnan	-0.002811	0.000415	-6.771	64304
LaChi	Tibetan_Nagqu	Han_Qiandongnan	-0.00305	0.000451	-6.77	64084
Hmong	Korean	Han_Qiandongnan	-0.002847	0.000421	-6.77	64141
Kankanaey	Han_Xian	Han_Qiandongnan	-0.002295	0.000339	-6.767	67124
Zhuang_Guangxi	Mongolia_EIA_1_SlabGrave	Han_Qiandongnan	-0.002877	0.000425	-6.764	64041
CoLao	Han_Xianyang	Han_Qiandongnan	-0.002451	0.000362	-6.764	64596
Tay	Han_Xianyang	Han_Qiandongnan	-0.002159	0.000319	-6.76	64942
Zhuang_Guangxi	Tibetan_Shannan	Han_Qiandongnan	-0.002443	0.000362	-6.756	65504
Kankanaey	Qiang_Daofu	Han_Qiandongnan	-0.003374	0.0005	-6.747	63855
Dai_Xishuangbanna1k	Han_Sanming	Han_Qiandongnan	-0.001638	0.000243	-6.744	66797
Gejia_Kaili	Ulaanzuukh_SlabGrave	Han_Qiandongnan	-0.003348	0.000497	-6.74	63316
Xijia_Kaili	Baoan_Jishishan	Han_Qiandongnan	-0.00249	0.00037	-6.732	65104
Xijia_Kaili	Hezhen_HGDP	Han_Qiandongnan	-0.002622	0.00039	-6.731	64432
Dongjia_Kaili	Han_Nanping	Han_Qiandongnan	-0.002034	0.000303	-6.725	65021
Dao	Daur_HGDP	Han_Qiandongnan	-0.002497	0.000371	-6.723	64772
Thai	Han_Weinan	Han_Qiandongnan	-0.001802	0.000268	-6.71	67178
Gejia_Kaili	Tibetan_Shannan	Han_Qiandongnan	-0.002722	0.000406	-6.707	64471
Mang	Han_Sanming	Han_Qiandongnan	-0.002233	0.000333	-6.704	64868
CoLao	Han_YulinSX	Han_Qiandongnan	-0.002284	0.000341	-6.695	66060
Zhuang_Guangxi	Tibetan_Gangcha	Han_Qiandongnan	-0.002275	0.00034	-6.695	66662
Maonan_Huanjiang	Russia_Shamanka_Eneolithic	Han_Qiandongnan	-0.002932	0.000438	-6.691	64805
Htin_Mal	Han_YulinSX	Han_Qiandongnan	-0.002519	0.000377	-6.688	65459
Dong_Guizhou	Han_Weinan	Han_Qiandongnan	-0.001973	0.000295	-6.684	66111
LaChi	Tibetan_Shannan	Han_Qiandongnan	-0.002944	0.000441	-6.683	64235
Cham	Han_Sanming	Han_Qiandongnan	-0.002126	0.000318	-6.677	65888
Maonan_Huanjiang	Negidal	Han_Qiandongnan	-0.003266	0.00049	-6.665	64272
Li_Hainan	Sherpa_Nepal	Han_Qiandongnan	-0.003714	0.000557	-6.663	62905
Gejia_Kaili	Tibetan_Xinlong1	Han_Qiandongnan	-0.003079	0.000463	-6.655	63629
Kankanaey	Han_Xianyang	Han_Qiandongnan	-0.002629	0.000396	-6.647	64602
Chukchi	Gejia_Kaili	Han_Qiandongnan	-0.003269	0.000492	-6.644	65009
Dongjia_Kaili	Ulaanzuukh_SlabGrave	Han_Qiandongnan	-0.00334	0.000503	-6.641	63364
Dongjia_Kaili	Tofalar	Han_Qiandongnan	-0.003298	0.000497	-6.638	65255
Dongjia_Kaili	Karakalpak	Han_Qiandongnan	-0.00281	0.000424	-6.632	68029
Gejia_Kaili	Khovsgol_LBA	Han_Qiandongnan	-0.003423	0.000516	-6.631	63085
Dongjia_Kaili	Uyghur_HGDP	Han_Qiandongnan	-0.002818	0.000426	-6.615	67185
Li_Hainan	Ulaanzuukh_SlabGrave	Han_Qiandongnan	-0.004165	0.00063	-6.613	62583
Muong	Ulaanzuukh_SlabGrave	Han_Qiandongnan	-0.003194	0.000483	-6.611	63685
Gejia_Kaili	Buryat_Zakamensky	Han_Qiandongnan	-0.003082	0.000466	-6.611	64622
Dongjia_Kaili	Han_Longyan	Han_Qiandongnan	-0.002054	0.000311	-6.597	65014
Dongjia_Kaili	Han_Ankang	Han_Qiandongnan	-0.002357	0.000357	-6.595	64217
Koryak	Dongjia_Kaili	Han_Qiandongnan	-0.003408	0.000517	-6.593	64374
Gejia_Kaili	Yukagir	Han_Qiandongnan	-0.002841	0.000431	-6.592	66903
Atayal	Tibetan_Lhasa	Han_Qiandongnan	-0.003378	0.000513	-6.584	64329
Muong	Tibetan_Shannan	Han_Qiandongnan	-0.002646	0.000402	-6.579	64733
Maonan_Huanjiang	Tibetan_Lhasa	Han_Qiandongnan	-0.002462	0.000374	-6.576	65375
Vietnamese	Han_YulinSX	Han_Qiandongnan	-0.001949	0.000296	-6.576	66299
Hmong	Han_Putian	Han_Qiandongnan	-0.00203	0.000309	-6.575	65210
Thai	Han_Baoji	Han_Qiandongnan	-0.001804	0.000275	-6.567	66977
Gejia_Kaili	Dolgan	Han_Qiandongnan	-0.003272	0.000499	-6.561	64214
Maonan_Huanjiang	Tibetan_Xunhua	Han_Qiandongnan	-0.002957	0.000451	-6.556	64560
Htin_Mal	Han_Xianyang	Han_Qiandongnan	-0.002673	0.000408	-6.556	64081
Hmong	Han_Shangluo	Han_Qiandongnan	-0.002473	0.000377	-6.553	64670
Hmong	Japanese_Tokyo1K	Han_Qiandongnan	-0.002313	0.000353	-6.551	66361
Dai_Xishuangbanna1k	Nanai	Han_Qiandongnan	-0.002235	0.000341	-6.551	66660
Dongjia_Kaili	TibetanHO_Yunnan	Han_Qiandongnan	-0.003372	0.000515	-6.548	63279
Buryat_Aginsky	Maonan_Huanjiang	Han_Qiandongnan	-0.002477	0.000378	-6.547	66211
Dao	Han_Yanan	Han_Qiandongnan	-0.00225	0.000344	-6.543	64636
Gejia_Kaili	Russia_Shamanka_Eneolithic	Han_Qiandongnan	-0.003363	0.000514	-6.541	63729
Taiwan_Hanben	Han_Yanan	Han_Qiandongnan	-0.002471	0.000378	-6.541	64772
LoLo	Han_Weinan	Han_Qiandongnan	-0.00224	0.000342	-6.54	65740
Maonan_Huanjiang	Mongolia_N_North	Han_Qiandongnan	-0.003557	0.000545	-6.529	62211
Xijia_Kaili	Han_Henan	Han_Qiandongnan	-0.002668	0.000409	-6.529	63528
Gelao_Longlin	Han_Baoji	Han_Qiandongnan	-0.002018	0.000309	-6.529	65694
Atayal	Han_Weinan	Han_Qiandongnan	-0.002369	0.000363	-6.528	65812
Tay	Han_YulinSX	Han_Qiandongnan	-0.001977	0.000303	-6.528	66257
Xijia_Kaili	Tu_HGDP	Han_Qiandongnan	-0.00232	0.000356	-6.527	65162
Vietnamese	Han_Xianyang	Han_Qiandongnan	-0.002047	0.000314	-6.522	65022
Maonan_Huanjiang	Tibetan_Xinlong1	Han_Qiandongnan	-0.002651	0.000407	-6.52	64723
Gejia_Kaili	Yugur_Sunan	Han_Qiandongnan	-0.00221	0.000339	-6.517	65639
Xijia_Kaili	Khamnegan	Han_Qiandongnan	-0.002728	0.000419	-6.512	65010
Dai_Xishuangbanna1k	Ulaanzuukh_SlabGrave	Han_Qiandongnan	-0.002613	0.000401	-6.512	66247
Daur_HGDP	Li_Hainan	Han_Qiandongnan	-0.003109	0.000478	-6.508	64162
Maonan_Huanjiang	Nanai	Han_Qiandongnan	-0.00248	0.000381	-6.502	65035
Gejia_Kaili	Kalmyk	Han_Qiandongnan	-0.002735	0.000421	-6.5	66052
Atayal	Han_Xian	Han_Qiandongnan	-0.002175	0.000335	-6.494	67412
Dongjia_Kaili	Khovsgol_LBA	Han_Qiandongnan	-0.003461	0.000533	-6.49	63165
Li_Hainan	Tibetan_Gangcha	Han_Qiandongnan	-0.002939	0.000453	-6.489	65934
Li_Hainan	Tibetan_Shigatse	Han_Qiandongnan	-0.003215	0.000496	-6.483	64378
Zhuang_Guangxi	Ulaanzuukh_SlabGrave	Han_Qiandongnan	-0.002893	0.000447	-6.476	64540
Kankanaey	Tibetan_Yajiang	Han_Qiandongnan	-0.003217	0.000497	-6.473	63644
Dongjia_Kaili	Buryat_Zakamensky	Han_Qiandongnan	-0.002926	0.000452	-6.473	64677
Murut	Qiang_Danba	Han_Qiandongnan	-0.003676	0.000568	-6.471	63438
Dongjia_Kaili	Rai_Nepal	Han_Qiandongnan	-0.003079	0.000476	-6.464	63841
Xijia_Kaili	Han_Shanxi	Han_Qiandongnan	-0.002354	0.000364	-6.464	64153
Thai	Han_Xianyang	Han_Qiandongnan	-0.001903	0.000294	-6.463	66668
Maonan_Huanjiang	Khovsgol_LBA	Han_Qiandongnan	-0.003097	0.000479	-6.462	64051
Dong_Hunan	Han_YulinSX	Han_Qiandongnan	-0.002075	0.000321	-6.459	66281
Gejia_Kaili	Tubalar	Han_Qiandongnan	-0.002778	0.00043	-6.452	67606
Maonan_Huanjiang	Han_Shangluo	Han_Qiandongnan	-0.00213	0.00033	-6.451	65039
Dai_HGDP	Qiang_Daofu	Han_Qiandongnan	-0.002694	0.000418	-6.448	64632
Naxi_HGDP	Taiwan_Hanben	Han_Qiandongnan	-0.002717	0.000422	-6.446	64604
Dongjia_Kaili	Han_Hanzhong	Han_Qiandongnan	-0.002205	0.000342	-6.444	64722
Zhuang_Guangxi	Khovsgol_LBA	Han_Qiandongnan	-0.00299	0.000465	-6.435	64302
Thai	Han_Sanming	Han_Qiandongnan	-0.00166	0.000259	-6.417	66616
Gejia_Kaili	Kazakh_Aksay	Han_Qiandongnan	-0.002803	0.000437	-6.414	65877
Maonan_Huanjiang	Tibetan_Shigatse	Han_Qiandongnan	-0.002342	0.000365	-6.414	65510
Tibetan_Lhasa	Taiwan_Hanben	Han_Qiandongnan	-0.002954	0.000461	-6.409	64780
Dongjia_Kaili	earlyXiongnu_rest	Han_Qiandongnan	-0.003898	0.000608	-6.408	61613
Xijia_Kaili	Nanai	Han_Qiandongnan	-0.002509	0.000392	-6.398	64299
Gejia_Kaili	Han_Zhejiang	Han_Qiandongnan	-0.002654	0.000415	-6.388	63291
Dongjia_Kaili	Tibetan_Xunhua	Han_Qiandongnan	-0.003476	0.000544	-6.385	63446
Gejia_Kaili	Mongolia_LBA_4_CenterWest	Han_Qiandongnan	-0.003395	0.000532	-6.385	63270
Gejia_Kaili	Khakass_Koibals	Han_Qiandongnan	-0.003129	0.00049	-6.384	64856
Dao	Tibetan_Chamdo	Han_Qiandongnan	-0.002464	0.000386	-6.384	64856
Maonan_Huanjiang	Lajia_LN	Han_Qiandongnan	-0.003832	0.000601	-6.381	63279
Mongol_Uuld	Maonan_Huanjiang	Han_Qiandongnan	-0.002349	0.000368	-6.381	66236
Thai	Han_Xian	Han_Qiandongnan	-0.001592	0.000249	-6.381	68015
Dai_Xishuangbanna1k	Wanggou_MN	Han_Qiandongnan	-0.003965	0.000622	-6.374	55156
Atayal	Qiang_Daofu	Han_Qiandongnan	-0.003223	0.000506	-6.374	63981
Dongjia_Kaili	Kazakh	Han_Qiandongnan	-0.002519	0.000395	-6.371	68101
Kankanaey	Tibetan_Lhasa	Han_Qiandongnan	-0.003104	0.000487	-6.368	64221
Xijia_Kaili	Tuvinian	Han_Qiandongnan	-0.002464	0.000387	-6.368	67042
Dongjia_Kaili	Han_Zhejiang	Han_Qiandongnan	-0.002648	0.000416	-6.364	63358
Gejia_Kaili	Kazakh	Han_Qiandongnan	-0.002507	0.000394	-6.363	68091
Kankanaey	Tibetan_Shannan	Han_Qiandongnan	-0.003206	0.000504	-6.358	64215
Ede	Han_Sanming	Han_Qiandongnan	-0.002108	0.000331	-6.358	65655
Gejia_Kaili	Tibetan_Gannan	Han_Qiandongnan	-0.002848	0.000448	-6.357	64000
Mulam_Luocheng	Han_Baoji	Han_Qiandongnan	-0.001795	0.000282	-6.356	65991
Hmong	She_Fujian	Han_Qiandongnan	-0.002254	0.000355	-6.355	64346
Cambodian	Han_Xian	Han_Qiandongnan	-0.001881	0.000296	-6.344	67773
Dai_Xishuangbanna1k	Tibetan_Lhasa	Han_Qiandongnan	-0.002162	0.000341	-6.343	66821
Dongjia_Kaili	Han_Ningde	Han_Qiandongnan	-0.002037	0.000321	-6.343	64979
Muong	Wanggou_MN	Han_Qiandongnan	-0.004886	0.00077	-6.342	52435
Gejia_Kaili	Han_Hanzhong	Han_Qiandongnan	-0.002138	0.000338	-6.333	64606
Gejia_Kaili	Khakass_Sagai	Han_Qiandongnan	-0.003062	0.000484	-6.327	66160
Tay	Han_Weinan	Han_Qiandongnan	-0.001926	0.000305	-6.323	65836
Nung	Tibetan_Shannan	Han_Qiandongnan	-0.002361	0.000374	-6.32	64733
Gejia_Kaili	Mongol_Sainnoyon	Han_Qiandongnan	-0.002597	0.000411	-6.313	65150
Dai_HGDP	Tibetan_Lhasa	Han_Qiandongnan	-0.002546	0.000404	-6.307	64973
LaChi	Qiang_Daofu	Han_Qiandongnan	-0.002898	0.00046	-6.302	63916
Maonan_Huanjiang	Tibetan_Yajiang	Han_Qiandongnan	-0.002368	0.000376	-6.296	64927
Gejia_Kaili	Evenk_Transbaikal	Han_Qiandongnan	-0.003057	0.000486	-6.295	64511
Tu_HGDP	Li_Hainan	Han_Qiandongnan	-0.002819	0.000448	-6.292	64640
Vietnam_Lahu	Han_Sanming	Han_Qiandongnan	-0.001931	0.000307	-6.291	64913
Buryat_Ehirit	Maonan_Huanjiang	Han_Qiandongnan	-0.002532	0.000403	-6.278	65472
Koryak	Gejia_Kaili	Han_Qiandongnan	-0.003326	0.00053	-6.273	64299
Kankanaey	Naxi_HGDP	Han_Qiandongnan	-0.002987	0.000476	-6.27	63958
Dong_Hunan	Han_Xianyang	Han_Qiandongnan	-0.002165	0.000345	-6.27	64783
Hmong	Han_Beijing1K	Han_Qiandongnan	-0.001989	0.000317	-6.265	66999
Dongjia_Kaili	Selkup	Han_Qiandongnan	-0.002877	0.000459	-6.263	67261
Xijia_Kaili	Han_Ankang	Han_Qiandongnan	-0.002233	0.000357	-6.261	64287
Ilocano	Han_YulinSX	Han_Qiandongnan	-0.002973	0.000475	-6.259	65868
Tajik	Han_Sanming	Han_Qiandongnan	-0.002576	0.000412	-6.258	67871
Xijia_Kaili	Yugur_Sunan	Han_Qiandongnan	-0.00215	0.000344	-6.257	65701
Dongjia_Kaili	Ket	Han_Qiandongnan	-0.002946	0.000471	-6.248	66288
Cong	Han_Sanming	Han_Qiandongnan	-0.001844	0.000295	-6.248	65109
HaNhi	Han_Sanming	Han_Qiandongnan	-0.001872	0.0003	-6.243	65023
Htin_Mal	Han_Weinan	Han_Qiandongnan	-0.0024	0.000384	-6.241	65011
Xijia_Kaili	Ulaanzuukh_SlabGrave	Han_Qiandongnan	-0.003099	0.000497	-6.24	63437
Dongjia_Kaili	Russia_Shamanka_Eneolithic	Han_Qiandongnan	-0.003232	0.000518	-6.239	63818
Maonan_Huanjiang	Tuvinian	Han_Qiandongnan	-0.002294	0.000368	-6.239	67294
Mulam_Luocheng	Tibetan_Shannan	Han_Qiandongnan	-0.002345	0.000376	-6.237	65395
Xijia_Kaili	Han_Fuzhou	Han_Qiandongnan	-0.001953	0.000314	-6.23	65003
Muong	Mongolia_EIA_1_SlabGrave	Han_Qiandongnan	-0.003103	0.000498	-6.226	63232
Dongjia_Kaili	Russia_UstBelaya_Angara	Han_Qiandongnan	-0.003752	0.000603	-6.223	61120
Maonan_Huanjiang	Sherpa_Nepal	Han_Qiandongnan	-0.002622	0.000421	-6.221	64691
Ami	Tu_HGDP	Han_Qiandongnan	-0.002505	0.000403	-6.221	65120
Kankanaey	Tibetan_Shigatse	Han_Qiandongnan	-0.002893	0.000466	-6.215	64442
Maonan_Huanjiang	Xinancheng_WZML	Han_Qiandongnan	-0.002298	0.00037	-6.208	64558
Xijia_Kaili	Han_Hanzhong	Han_Qiandongnan	-0.002088	0.000336	-6.208	64763
Li_Hainan	Tibetan_Xinlong1	Han_Qiandongnan	-0.0035	0.000564	-6.204	62982
Xijia_Kaili	Negidal	Han_Qiandongnan	-0.003111	0.000502	-6.201	63215
Muong	Daur_HGDP	Han_Qiandongnan	-0.002467	0.000398	-6.198	64915
Cambodian	Han_Sanming	Han_Qiandongnan	-0.001969	0.000318	-6.198	65805
Kankanaey	Wanggou_MN	Han_Qiandongnan	-0.005886	0.00095	-6.197	51561
Naxi_HGDP	Han_Sanming	Han_Qiandongnan	-0.001849	0.000298	-6.197	65240
Gurung_Nepal	Taiwan_Hanben	Han_Qiandongnan	-0.003191	0.000515	-6.196	64313
Zhuang_Guangxi	Nanai	Han_Qiandongnan	-0.002275	0.000368	-6.185	65199
Atayal	Tibetan_Nagqu	Han_Qiandongnan	-0.003289	0.000532	-6.182	64135
Xijia_Kaili	Qiang_Daofu	Han_Qiandongnan	-0.002507	0.000406	-6.181	64290
Gejia_Kaili	Shor_Mountain	Han_Qiandongnan	-0.003102	0.000502	-6.18	65249
Xijia_Kaili	Han_Ningde	Han_Qiandongnan	-0.00194	0.000314	-6.176	65013
Xijia_Kaili	Han_Shandong	Han_Qiandongnan	-0.002167	0.000351	-6.173	64340
LaChi	Han_Yanan	Han_Qiandongnan	-0.00255	0.000413	-6.171	64232
Daur_HGDP	Zhuang_Guangxi	Han_Qiandongnan	-0.002189	0.000355	-6.169	65499
Dao	Tibetan_Nagqu	Han_Qiandongnan	-0.002494	0.000405	-6.165	64517
Zhuang_Guangxi	Ulchi	Han_Qiandongnan	-0.002204	0.000358	-6.162	66189
Dongjia_Kaili	Even	Han_Qiandongnan	-0.002735	0.000444	-6.161	66405
Cambodian	Han_Weinan	Han_Qiandongnan	-0.001962	0.000319	-6.16	66608
Tamang_Nepal	Han_Sanming	Han_Qiandongnan	-0.002003	0.000325	-6.159	65735
PaThen	Han_Weinan	Han_Qiandongnan	-0.002111	0.000343	-6.158	65609
Li_Hainan	lateXiongnu	Han_Qiandongnan	-0.003226	0.000524	-6.154	64721
Ilocano	Qiang_Daofu	Han_Qiandongnan	-0.004116	0.000669	-6.151	63094
Dao	Nanai	Han_Qiandongnan	-0.002433	0.000396	-6.151	64443
PaThen	Han_Xianyang	Han_Qiandongnan	-0.002261	0.000368	-6.149	64672
Dai_Xishuangbanna1k	Mongolia_EIA_1_SlabGrave	Han_Qiandongnan	-0.002506	0.000408	-6.147	65685
Gejia_Kaili	Mongol_Minorities	Han_Qiandongnan	-0.002523	0.000411	-6.138	65133
Tu_HGDP	Taiwan_Hanben	Han_Qiandongnan	-0.00247	0.000403	-6.137	65299
Htin_Mal	Han_Xian	Han_Qiandongnan	-0.002143	0.000349	-6.137	66350
Dong_Guizhou	Negidal	Han_Qiandongnan	-0.002969	0.000484	-6.135	63879
Gejia_Kaili	Mongol_Zasagt	Han_Qiandongnan	-0.002635	0.00043	-6.135	64815
Muong	Nanai	Han_Qiandongnan	-0.002528	0.000412	-6.135	64567
Ami	Tamang_Nepal	Han_Qiandongnan	-0.002878	0.000469	-6.133	64895
Gejia_Kaili	Baoan_Jishishan	Han_Qiandongnan	-0.00242	0.000395	-6.133	65014
Mongol_Zasagt	Maonan_Huanjiang	Han_Qiandongnan	-0.002354	0.000385	-6.119	65620
Li_Hainan	Han_Shangluo	Han_Qiandongnan	-0.002764	0.000452	-6.113	63698
Hmong	Japanese_HGDP	Han_Qiandongnan	-0.002143	0.00035	-6.113	65833
Dongjia_Kaili	Han_Shangluo	Han_Qiandongnan	-0.002256	0.000369	-6.11	64259
Murut	Wanggou_MN	Han_Qiandongnan	-0.00555	0.000909	-6.108	52133
Li_Hainan	Tibetan_Lhasa	Han_Qiandongnan	-0.003224	0.000528	-6.108	64142
Kankanaey	Qiang_Danba	Han_Qiandongnan	-0.003741	0.000613	-6.106	62948
Dongjia_Kaili	Bashkir_south	Han_Qiandongnan	-0.002679	0.000439	-6.104	68072
Zhuang_Guangxi	Tibetan_Shigatse	Han_Qiandongnan	-0.002178	0.000357	-6.096	65653
Mulam_Luocheng	Ulaanzuukh_SlabGrave	Han_Qiandongnan	-0.002702	0.000443	-6.094	64398
Gejia_Kaili	Han_Ningde	Han_Qiandongnan	-0.001983	0.000326	-6.091	64889
Gejia_Kaili	Sherpa_Nepal	Han_Qiandongnan	-0.002898	0.000476	-6.09	63486
Dai_Xishuangbanna1k	Han_Ankang	Han_Qiandongnan	-0.001715	0.000282	-6.09	66706
Dong_Guizhou	Han_Ankang	Han_Qiandongnan	-0.001924	0.000316	-6.088	64754
Dongjia_Kaili	Khakass_Sagai	Han_Qiandongnan	-0.002978	0.000489	-6.086	66151
Gejia_Kaili	Tamang_Nepal	Han_Qiandongnan	-0.002532	0.000416	-6.082	64882
Maonan_Huanjiang	Nganasan	Han_Qiandongnan	-0.002681	0.000441	-6.081	66165
Gejia_Kaili	Nogai2	Han_Qiandongnan	-0.002625	0.000432	-6.081	67373
PaThen	Han_YulinSX	Han_Qiandongnan	-0.002065	0.00034	-6.078	66111
Dai_Xishuangbanna1k	Negidal	Han_Qiandongnan	-0.002597	0.000427	-6.077	66322
Daur_HGDP	Nung	Han_Qiandongnan	-0.002192	0.000361	-6.072	64874
Mulam_Luocheng	Han_Weinan	Han_Qiandongnan	-0.001697	0.00028	-6.068	66276
Dongjia_Kaili	Buryat_Bohansky	Han_Qiandongnan	-0.002975	0.00049	-6.066	64039
LoLo	Han_Yanan	Han_Qiandongnan	-0.002359	0.000389	-6.062	64449
Maonan_Huanjiang	Han_Ankang	Han_Qiandongnan	-0.001876	0.00031	-6.056	65019
Gejia_Kaili	Boisman_MN	Han_Qiandongnan	-0.003595	0.000594	-6.051	59082
Dai_HGDP	Nanai	Han_Qiandongnan	-0.002496	0.000413	-6.051	64641
Dai_Xishuangbanna1k	Lajia_LN	Han_Qiandongnan	-0.003342	0.000553	-6.046	65521
Dongjia_Kaili	Lajia_LN	Han_Qiandongnan	-0.00394	0.000653	-6.038	61980
Kinh_HoChiMinh1K	Tibetan_Chamdo	Han_Qiandongnan	-0.001883	0.000312	-6.037	67301
Sherpa_Nepal	Taiwan_Hanben	Han_Qiandongnan	-0.003213	0.000532	-6.034	63770
Tibetan_Xinlong1	Taiwan_Hanben	Han_Qiandongnan	-0.002994	0.000497	-6.019	63924
Htin_Mal	Han_Baoji	Han_Qiandongnan	-0.002322	0.000386	-6.014	64640
Dai_HGDP	Lajia_LN	Han_Qiandongnan	-0.003994	0.000664	-6.011	62621
Nung	Tibetan_Lhasa	Han_Qiandongnan	-0.002263	0.000377	-6.007	64766
PaThen	Han_Baoji	Han_Qiandongnan	-0.002058	0.000343	-6.006	65239
Maonan_Huanjiang	Mongolia_LBA_4_CenterWest	Han_Qiandongnan	-0.002816	0.000469	-6.003	64266
Daur_HGDP	Mulam_Luocheng	Han_Qiandongnan	-0.00211	0.000351	-6.003	65426
Xijia_Kaili	Tibetan_Shannan	Han_Qiandongnan	-0.002366	0.000394	-5.999	64602
Gejia_Kaili	Han_Nanping	Han_Qiandongnan	-0.001911	0.000319	-5.992	64974
Dongjia_Kaili	DevilsCave_N	Han_Qiandongnan	-0.004284	0.000715	-5.991	62824
Dong_Hunan	Han_Sanming	Han_Qiandongnan	-0.00187	0.000312	-5.987	64763
Kinh_HoChiMinh1K	Han_Yanan	Han_Qiandongnan	-0.001645	0.000275	-5.981	67371
PaThen	Han_Sanming	Han_Qiandongnan	-0.00198	0.000331	-5.979	64626
Yugur_Sunan	Maonan_Huanjiang	Han_Qiandongnan	-0.001901	0.000318	-5.979	66219
Zhuang_Guangxi	Wanggou_MN	Han_Qiandongnan	-0.003873	0.000648	-5.973	53410
Ami	Sherpa_Nepal	Han_Qiandongnan	-0.003188	0.000534	-5.966	63519
Xijia_Kaili	Nganasan	Han_Qiandongnan	-0.002847	0.000478	-5.961	65657
Dongjia_Kaili	Nogai2	Han_Qiandongnan	-0.002539	0.000426	-5.961	67387
Dai_HGDP	Tibetan_Shannan	Han_Qiandongnan	-0.002371	0.000398	-5.961	64928
Dai_Xishuangbanna1k	Ulchi	Han_Qiandongnan	-0.001928	0.000324	-5.958	67305
Dongjia_Kaili	Tatar_Siberian	Han_Qiandongnan	-0.002662	0.000448	-5.946	67947
Ami	Naxi_HGDP	Han_Qiandongnan	-0.0026	0.000437	-5.946	64335
Dai_Xishuangbanna1k	Tibetan_Shannan	Han_Qiandongnan	-0.001997	0.000336	-5.944	66791
Li_Hainan	Mongolia_N_North	Han_Qiandongnan	-0.004467	0.000752	-5.942	60163
Dao	Ulaanzuukh_SlabGrave	Han_Qiandongnan	-0.002962	0.000499	-5.939	63611
Anatolia_EBA	Han_Sanming	Han_Qiandongnan	-0.003153	0.000533	-5.921	65502
Gelao_Longlin	Han_Xian	Han_Qiandongnan	-0.001717	0.00029	-5.919	67394
Hmong	Khamnegan	Han_Qiandongnan	-0.002683	0.000453	-5.917	65283
Koryak	Xijia_Kaili	Han_Qiandongnan	-0.002914	0.000493	-5.916	64451
Chukchi	Dongjia_Kaili	Han_Qiandongnan	-0.002831	0.000479	-5.913	65099
Gejia_Kaili	Han_Quanzhou	Han_Qiandongnan	-0.001864	0.000315	-5.913	64950
Dong_Guizhou	Mongolia_EIA_1_SlabGrave	Han_Qiandongnan	-0.00259	0.000438	-5.908	63522
Hmong	Dungan	Han_Qiandongnan	-0.002153	0.000365	-5.904	66357
Dai_HGDP	Tibetan_Yajiang	Han_Qiandongnan	-0.002477	0.00042	-5.899	64501
Zhuang_Guangxi	lateXiongnu	Han_Qiandongnan	-0.002291	0.000389	-5.893	66041
Xijia_Kaili	lateMed_Mongol	Han_Qiandongnan	-0.002099	0.000356	-5.89	67019
Kankanaey	Mongolia_EIA_1_SlabGrave	Han_Qiandongnan	-0.003454	0.000587	-5.881	62493
Cambodian	Han_Xianyang	Han_Qiandongnan	-0.001984	0.000337	-5.879	65791
Li_Hainan	Ulchi	Han_Qiandongnan	-0.002881	0.00049	-5.877	65240
Dongjia_Kaili	Kyrgyzstan_Medieval_Nomad	Han_Qiandongnan	-0.004168	0.000709	-5.876	61191
Giarai	Han_Baoji	Han_Qiandongnan	-0.001938	0.00033	-5.875	66383
Dai_Xishuangbanna1k	Tibetan_Gangcha	Han_Qiandongnan	-0.001857	0.000316	-5.874	67495
Atayal	Tibetan_Gangcha	Han_Qiandongnan	-0.002624	0.000447	-5.866	66020
Maonan_Huanjiang	Khakass_Kachins	Han_Qiandongnan	-0.00248	0.000423	-5.866	65913
Maonan_Huanjiang	earlyXiongnu_rest	Han_Qiandongnan	-0.003174	0.000541	-5.864	62739
Maonan_Huanjiang	Dolgan	Han_Qiandongnan	-0.002593	0.000442	-5.864	65197
Dongjia_Kaili	Newar_Nepal	Han_Qiandongnan	-0.002634	0.000449	-5.862	65895
Zhuang_Guangxi	Lajia_LN	Han_Qiandongnan	-0.003465	0.000591	-5.86	63514
Maonan_Huanjiang	Han_Hanzhong	Han_Qiandongnan	-0.00175	0.000299	-5.859	65312
Zhuang_Guangxi	Negidal	Han_Qiandongnan	-0.002777	0.000474	-5.856	64480
PaThen	Han_Xian	Han_Qiandongnan	-0.001838	0.000314	-5.854	67086
Kankanaey	Ulaanzuukh_SlabGrave	Han_Qiandongnan	-0.003499	0.000598	-5.853	62923
Mulam_Luocheng	Tibetan_Nagqu	Han_Qiandongnan	-0.002129	0.000364	-5.853	65254
Xijia_Kaili	Han_Longyan	Han_Qiandongnan	-0.001728	0.000295	-5.852	65063
Gejia_Kaili	Karakalpak	Han_Qiandongnan	-0.002528	0.000432	-5.851	68016
Dongjia_Kaili	earlyMed_Uigur	Han_Qiandongnan	-0.002938	0.000503	-5.844	65444
Maonan_Huanjiang	Kazakh_Aksay	Han_Qiandongnan	-0.002252	0.000386	-5.84	66526
Dai_Xishuangbanna1k	Qiang_Danba	Han_Qiandongnan	-0.002215	0.000379	-5.84	66412
Uzbek_Khorezm	Han_Sanming	Han_Qiandongnan	-0.002197	0.000377	-5.833	66924
Dongjia_Kaili	Khakass_Koibals	Han_Qiandongnan	-0.002854	0.00049	-5.83	64889
Maonan_Huanjiang	lateMed_Mongol	Han_Qiandongnan	-0.001936	0.000332	-5.828	67330
Gejia_Kaili	Han_Zhangzhou	Han_Qiandongnan	-0.001853	0.000318	-5.825	64893
CoLao	Han_Weinan	Han_Qiandongnan	-0.002059	0.000354	-5.819	65586
Muong	Tibetan_Shigatse	Han_Qiandongnan	-0.002386	0.00041	-5.816	64919
Hmong	Nanai	Han_Qiandongnan	-0.002527	0.000435	-5.815	64642
Maonan_Huanjiang	UstBelaya_EBA	Han_Qiandongnan	-0.003642	0.000626	-5.814	63156
Xijia_Kaili	Buryat_Ehirit	Han_Qiandongnan	-0.002448	0.000422	-5.804	64798
Gejia_Kaili	Han_Taiwan	Han_Qiandongnan	-0.001878	0.000324	-5.803	64962
Mulam_Luocheng	Tibetan_Gangcha	Han_Qiandongnan	-0.001938	0.000334	-5.799	66577
Gejia_Kaili	Uyghur_HGDP	Han_Qiandongnan	-0.00263	0.000454	-5.796	67131
Maonan_Huanjiang	Xiaowu_MN	Han_Qiandongnan	-0.004823	0.000833	-5.793	62979
Cham	Han_Baoji	Han_Qiandongnan	-0.001913	0.00033	-5.793	66310
Maonan_Huanjiang	Wanggou_MN	Han_Qiandongnan	-0.004232	0.000731	-5.792	53187
Li_Hainan	Tibetan_Yajiang	Han_Qiandongnan	-0.003009	0.00052	-5.789	63433
Ami	Buryat_Zakamensky	Han_Qiandongnan	-0.002863	0.000494	-5.789	64590
LaChi	Tibetan_Gangcha	Han_Qiandongnan	-0.002379	0.000411	-5.788	65853
Xijia_Kaili	Tibetan_Nagqu	Han_Qiandongnan	-0.002255	0.00039	-5.785	64448
Circassian	Han_Sanming	Han_Qiandongnan	-0.002349	0.000406	-5.784	67951
Maonan_Huanjiang	Evenk_Transbaikal	Han_Qiandongnan	-0.002535	0.000438	-5.78	65339
Kankanaey	Tamang_Nepal	Han_Qiandongnan	-0.002997	0.000519	-5.779	64550
Gejia_Kaili	Uzbek_Khorezm	Han_Qiandongnan	-0.002934	0.000508	-5.779	66229
Gejia_Kaili	Ket	Han_Qiandongnan	-0.002939	0.000509	-5.773	66257
Gejia_Kaili	Han_Henan	Han_Qiandongnan	-0.002494	0.000432	-5.772	63401
Khovsgol_LBA	Han_Sanming	Han_Qiandongnan	-0.002239	0.000388	-5.769	64289
Dongjia_Kaili	Yi_HGDP	Han_Qiandongnan	-0.00223	0.000387	-5.76	64476
Giarai	Han_Weinan	Han_Qiandongnan	-0.001887	0.000328	-5.76	66665
Ami	Tibetan_Xinlong1	Han_Qiandongnan	-0.00287	0.000498	-5.758	63613
Maonan_Huanjiang	Oroqen_HGDP	Han_Qiandongnan	-0.002175	0.000378	-5.755	65319
Dai_Xishuangbanna1k	Han_Shangluo	Han_Qiandongnan	-0.001684	0.000293	-5.754	66757
Kinh_HGDP	Han_YulinSX	Han_Qiandongnan	-0.001758	0.000306	-5.751	66627
Khamnegan	Maonan_Huanjiang	Han_Qiandongnan	-0.002254	0.000392	-5.75	65620
Cambodian	Han_YulinSX	Han_Qiandongnan	-0.001849	0.000322	-5.75	66944
Kalmyk	Maonan_Huanjiang	Han_Qiandongnan	-0.002129	0.00037	-5.747	66575
Cham	Han_Xianyang	Han_Qiandongnan	-0.001938	0.000337	-5.744	65864
Gejia_Kaili	Selkup	Han_Qiandongnan	-0.002747	0.000478	-5.742	67237
Maonan_Huanjiang	Gurung_Nepal	Han_Qiandongnan	-0.002431	0.000423	-5.741	65043
Korean	Maonan_Huanjiang	Han_Qiandongnan	-0.002135	0.000372	-5.741	64570
Kinh_HoChiMinh1K	Han_Sanming	Han_Qiandongnan	-0.00135	0.000235	-5.738	67299
Maonan_Huanjiang	Han_Sanming	Han_Qiandongnan	-0.001558	0.000272	-5.737	65379
Ilocano	Han_Yanan	Han_Qiandongnan	-0.003065	0.000534	-5.734	63544
Mongol_Uuld	Li_Hainan	Han_Qiandongnan	-0.002805	0.000489	-5.734	65317
Xijia_Kaili	Tibetan_Yajiang	Han_Qiandongnan	-0.002337	0.000408	-5.734	64067
Dongjia_Kaili	Evenk_FarEast	Han_Qiandongnan	-0.003445	0.000601	-5.732	62886
Ami	Wanggou_MN	Han_Qiandongnan	-0.005137	0.000896	-5.731	51975
Dongjia_Kaili	Altaian_Chelkans	Han_Qiandongnan	-0.003005	0.000525	-5.727	65309
Tibetan_Chamdo	Han_Sanming	Han_Qiandongnan	-0.001651	0.000288	-5.726	65505
Ami	Baoan_Jishishan	Han_Qiandongnan	-0.002494	0.000436	-5.725	65049
Nung	Han_Sanming	Han_Qiandongnan	-0.001569	0.000274	-5.72	64936
Kankanaey	Gurung_Nepal	Han_Qiandongnan	-0.003082	0.00054	-5.712	63671
Kankanaey	Daur_HGDP	Han_Qiandongnan	-0.002638	0.000462	-5.712	64321
Zhuang_Guangxi	Gurung_Nepal	Han_Qiandongnan	-0.002364	0.000414	-5.712	65277
Gejia_Kaili	XiongNu	Han_Qiandongnan	-0.003786	0.000663	-5.71	62678
Ami	Tibetan_Lhasa	Han_Qiandongnan	-0.002843	0.000498	-5.706	64590
Xijia_Kaili	Tibetan_Gangcha	Han_Qiandongnan	-0.002048	0.00036	-5.698	66144
Kinh_HGDP	Han_Weinan	Han_Qiandongnan	-0.001813	0.000318	-5.697	66189
Murut	Tibetan_Shannan	Han_Qiandongnan	-0.002665	0.000468	-5.694	64496
Dongjia_Kaili	Han_Taiwan	Han_Qiandongnan	-0.001787	0.000314	-5.692	64997
Kankanaey	Tibetan_Xinlong1	Han_Qiandongnan	-0.003112	0.000548	-5.684	63238
Xijia_Kaili	Xibo_HGDP	Han_Qiandongnan	-0.002331	0.00041	-5.681	64362
Xijia_Kaili	Yakut_HGDP	Han_Qiandongnan	-0.002323	0.000409	-5.681	66520
Tay	Han_Xian	Han_Qiandongnan	-0.001641	0.000289	-5.681	67209
Xijia_Kaili	Dolgan	Han_Qiandongnan	-0.002782	0.00049	-5.68	64328
Xijia_Kaili	Buryat_Aginsky	Han_Qiandongnan	-0.00226	0.000398	-5.678	65707
Mlabri	Han_Sanming	Han_Qiandongnan	-0.002764	0.000487	-5.676	63556
Bashkir_south	Han_Sanming	Han_Qiandongnan	-0.001938	0.000341	-5.676	68362
Hmong	Mogolian_HGDP	Han_Qiandongnan	-0.002412	0.000425	-5.673	64601
Li_Hainan	Nanai	Han_Qiandongnan	-0.002952	0.000521	-5.663	63693
Murut	Tibetan_Yajiang	Han_Qiandongnan	-0.002704	0.000478	-5.661	64058
Ukrainian	Han_Sanming	Han_Qiandongnan	-0.00236	0.000417	-5.661	69167
Hmong	Ulchi	Han_Qiandongnan	-0.002356	0.000416	-5.659	65844
Dongjia_Kaili	Boisman_MN	Han_Qiandongnan	-0.003267	0.000578	-5.656	59146
Maonan_Huanjiang	Yakut_HGDP	Han_Qiandongnan	-0.002133	0.000377	-5.651	66868
Maonan_Huanjiang	Qiang_Danba	Han_Qiandongnan	-0.002516	0.000445	-5.65	64510
Xijia_Kaili	Mongol_Zasagt	Han_Qiandongnan	-0.002257	0.0004	-5.65	64946
Zhuang_Guangxi	Han_Sanming	Han_Qiandongnan	-0.001493	0.000264	-5.65	65483
Dao	Tibetan_Lhasa	Han_Qiandongnan	-0.002301	0.000407	-5.649	64706
Xijia_Kaili	Han_Taiwan	Han_Qiandongnan	-0.001761	0.000312	-5.648	65044
Li_Hainan	Xinancheng_WZML	Han_Qiandongnan	-0.002971	0.000526	-5.646	62759
Dong_Guizhou	Tibetan_Lhasa	Han_Qiandongnan	-0.002059	0.000365	-5.646	65080
Dai_HGDP	Wanggou_MN	Han_Qiandongnan	-0.004307	0.000764	-5.641	52648
Li_Hainan	Oroqen_HGDP	Han_Qiandongnan	-0.002876	0.00051	-5.641	64076
Dongjia_Kaili	Kirghiz	Han_Qiandongnan	-0.002846	0.000504	-5.641	64824
Hmong	Tu_HGDP	Han_Qiandongnan	-0.002155	0.000382	-5.641	65408
Ossetian	Han_Sanming	Han_Qiandongnan	-0.002252	0.0004	-5.637	68841
Tay	Han_Baoji	Han_Qiandongnan	-0.001758	0.000312	-5.634	65487
Gejia_Kaili	Bashkir_south	Han_Qiandongnan	-0.002578	0.000458	-5.627	68054
Daur_HGDP	Dai_HGDP	Han_Qiandongnan	-0.00224	0.000398	-5.627	65074
Muong	Tibetan_Lhasa	Han_Qiandongnan	-0.002349	0.000417	-5.626	64781
Gejia_Kaili	Tibetan_Yajiang	Han_Qiandongnan	-0.002404	0.000428	-5.621	63953
Dong_Guizhou	Khovsgol_LBA	Han_Qiandongnan	-0.002625	0.000467	-5.62	63788
Khamnegan	Dong_Guizhou	Han_Qiandongnan	-0.00227	0.000404	-5.618	65378
Murut	Tibetan_Gangcha	Han_Qiandongnan	-0.002314	0.000412	-5.617	66033
Russian	Han_Sanming	Han_Qiandongnan	-0.002265	0.000404	-5.612	69788
Dusun	Han_Yanan	Han_Qiandongnan	-0.002086	0.000372	-5.61	64715
Zhuang_Guangxi	Han_Ankang	Han_Qiandongnan	-0.001688	0.000301	-5.603	65160
Tu_HGDP	Maonan_Huanjiang	Han_Qiandongnan	-0.00189	0.000337	-5.601	65725
Xijia_Kaili	Han_Shangluo	Han_Qiandongnan	-0.001997	0.000357	-5.599	64321
Tamang_Nepal	Taiwan_Hanben	Han_Qiandongnan	-0.002634	0.000471	-5.595	65110
Eskimo_Naukan	Gejia_Kaili	Han_Qiandongnan	-0.003097	0.000554	-5.594	64360
Turkmenistan_C_Geoksyur	Han_Sanming	Han_Qiandongnan	-0.002806	0.000502	-5.593	61738
Zhuang_Guangxi	Qiang_Danba	Han_Qiandongnan	-0.002398	0.000429	-5.592	64728
Dongjia_Kaili	Qiang_Danba1	Han_Qiandongnan	-0.002297	0.000411	-5.592	63505
Dong_Hunan	Han_Yanan	Han_Qiandongnan	-0.002023	0.000362	-5.592	64378
Ilocano	Han_Xian	Han_Qiandongnan	-0.002404	0.00043	-5.591	67020
Mongol_Uuld	Zhuang_Guangxi	Han_Qiandongnan	-0.002075	0.000371	-5.588	66356
Gejia_Kaili	Han_Longyan	Han_Qiandongnan	-0.001774	0.000317	-5.588	64972
Uyghur_HGDP	Han_Sanming	Han_Qiandongnan	-0.001816	0.000325	-5.585	67598
Dao	Mongolia_EIA_1_SlabGrave	Han_Qiandongnan	-0.002638	0.000473	-5.581	63140
Ilocano	Tibetan_Lhasa	Han_Qiandongnan	-0.003633	0.000652	-5.576	63542
Gejia_Kaili	earlyXiongnu_rest	Han_Qiandongnan	-0.003389	0.000608	-5.574	61564
Gelao_Longlin	Han_Weinan	Han_Qiandongnan	-0.001752	0.000314	-5.572	65994
Mulam_Luocheng	Mongolia_EIA_1_SlabGrave	Han_Qiandongnan	-0.00242	0.000434	-5.57	63905
Uzbek_Tashkent	Han_Sanming	Han_Qiandongnan	-0.001963	0.000353	-5.569	67626
Maonan_Huanjiang	Altaian	Han_Qiandongnan	-0.002007	0.00036	-5.568	67945
Kinh_HoChiMinh1K	Qiang_Daofu	Han_Qiandongnan	-0.001917	0.000344	-5.568	67196
Ede	Han_Shandong	Han_Qiandongnan	-0.002236	0.000402	-5.563	65166
Kinh_HoChiMinh1K	Wanggou_MN	Han_Qiandongnan	-0.003443	0.000619	-5.562	55675
Dai_HGDP	Negidal	Han_Qiandongnan	-0.003001	0.00054	-5.562	63710
Muong	Mongolia_LBA_2_Ulaanzukh	Han_Qiandongnan	-0.00366	0.000658	-5.559	56973
Tatar_Mishar	Han_Sanming	Han_Qiandongnan	-0.00226	0.000407	-5.558	67854
Mordovian	Han_Sanming	Han_Qiandongnan	-0.002204	0.000397	-5.553	69551
Hmong	Oroqen_HGDP	Han_Qiandongnan	-0.002275	0.00041	-5.549	65020
Li_Hainan	Qiang_Danba	Han_Qiandongnan	-0.003346	0.000603	-5.548	62657
Dai_Xishuangbanna1k	Tibetan_Xinlong1	Han_Qiandongnan	-0.002025	0.000365	-5.548	66526
Dongjia_Kaili	Buryat_Duldurginsky	Han_Qiandongnan	-0.002738	0.000494	-5.545	63996
Nung	Qiang_Daofu	Han_Qiandongnan	-0.00216	0.00039	-5.543	64473
Giarai	Han_YulinSX	Han_Qiandongnan	-0.001779	0.000321	-5.542	66953
Murut	Lajia_LN	Han_Qiandongnan	-0.004227	0.000763	-5.54	62053
Muong	DevilsCave_N	Han_Qiandongnan	-0.003897	0.000704	-5.538	63266
Dong_Guizhou	lateXiongnu	Han_Qiandongnan	-0.002245	0.000406	-5.535	65672
Bashkir_north	Han_Sanming	Han_Qiandongnan	-0.002059	0.000372	-5.533	68663
Zhuang_Guangxi	Han_Hanzhong	Han_Qiandongnan	-0.001633	0.000295	-5.531	65424
Atayal	Qiang_Danba	Han_Qiandongnan	-0.003417	0.000618	-5.53	62946
Gejia_Kaili	Tatar_Siberian	Han_Qiandongnan	-0.002476	0.000448	-5.527	67958
Xijia_Kaili	Dongxiang_Linxia	Han_Qiandongnan	-0.002155	0.00039	-5.527	64951
Nung	Tibetan_Shigatse	Han_Qiandongnan	-0.002117	0.000383	-5.527	64937
Eskimo_Naukan	Xijia_Kaili	Han_Qiandongnan	-0.002891	0.000523	-5.526	64498
Xijia_Kaili	Yukagir	Han_Qiandongnan	-0.002259	0.000409	-5.523	66938
Dai_Xishuangbanna1k	lateXiongnu	Han_Qiandongnan	-0.00198	0.000358	-5.523	67293
Zhuang_Guangxi	Tibetan_Yajiang	Han_Qiandongnan	-0.002075	0.000376	-5.521	65133
Xijia_Kaili	Han_Putian	Han_Qiandongnan	-0.001723	0.000312	-5.521	64953
Dong_Hunan	Han_Weinan	Han_Qiandongnan	-0.001816	0.000329	-5.516	65783
Chukchi	Xijia_Kaili	Han_Qiandongnan	-0.002607	0.000473	-5.514	65108
Giarai	Han_Xian	Han_Qiandongnan	-0.001628	0.000295	-5.514	67636
Tibetan_Shannan	Han_Sanming	Han_Qiandongnan	-0.001699	0.000308	-5.512	65408
Kirghiz	Han_Sanming	Han_Qiandongnan	-0.002084	0.000379	-5.506	65800
Gejia_Kaili	DevilsCave_N	Han_Qiandongnan	-0.003959	0.000719	-5.505	62740
Mulam_Luocheng	Tibetan_Lhasa	Han_Qiandongnan	-0.002041	0.000371	-5.502	65390
Li_Hainan	Evenk_FarEast	Han_Qiandongnan	-0.003964	0.000721	-5.498	61895
Ami	Daur_HGDP	Han_Qiandongnan	-0.002506	0.000456	-5.496	64682
Ilocano	Han_Weinan	Han_Qiandongnan	-0.002544	0.000463	-5.493	65303
Dai_Xishuangbanna1k	Sherpa_Nepal	Han_Qiandongnan	-0.002095	0.000382	-5.49	66505
Dai_HGDP	Mongolia_EIA_1_SlabGrave	Han_Qiandongnan	-0.002728	0.000497	-5.484	63417
Dongjia_Kaili	Uzbek_Tashkent	Han_Qiandongnan	-0.00257	0.000469	-5.484	67143
Kusunda	Han_Sanming	Han_Qiandongnan	-0.001924	0.000351	-5.484	66279
Eskimo_ChaplinSireniki	Gejia_Kaili	Han_Qiandongnan	-0.00294	0.000536	-5.483	64263
Murut	Tibetan_Lhasa	Han_Qiandongnan	-0.002581	0.000471	-5.48	64542
Kazakhstan_Wusun	Han_Sanming	Han_Qiandongnan	-0.003798	0.000693	-5.479	60037
Xijia_Kaili	Khakass_Sagai	Han_Qiandongnan	-0.002449	0.000447	-5.478	66235
TamPaPing_LNBA	Han_Xian	Han_Qiandongnan	-0.004192	0.000766	-5.474	48947
LaChi	Xinancheng_WZML	Han_Qiandongnan	-0.002442	0.000446	-5.471	63195
Xijia_Kaili	Naxi_HGDP	Han_Qiandongnan	-0.002127	0.000389	-5.471	64429
Dong_Guizhou	Qiang_Daofu	Han_Qiandongnan	-0.00212	0.000387	-5.471	64809
TamPaPing_LNBA	Han_Baoji	Han_Qiandongnan	-0.004682	0.000856	-5.47	47269
Buryat_Aginsky	Li_Hainan	Han_Qiandongnan	-0.002699	0.000494	-5.464	65265
Maonan_Huanjiang	lateXiongnu_han	Han_Qiandongnan	-0.002503	0.000458	-5.464	64059
Giarai	Han_Sanming	Han_Qiandongnan	-0.001739	0.000318	-5.463	65964
Kankanaey	Khamnegan	Han_Qiandongnan	-0.002733	0.0005	-5.462	64592
Nung	Tibetan_Gangcha	Han_Qiandongnan	-0.001921	0.000352	-5.461	66126
Xijia_Kaili	Mongolia_LBA_4_CenterWest	Han_Qiandongnan	-0.002643	0.000484	-5.46	63414
LaChi	Tibetan_Lhasa	Han_Qiandongnan	-0.002503	0.000458	-5.46	64300
Tu_HGDP	Zhuang_Guangxi	Han_Qiandongnan	-0.001813	0.000332	-5.457	65867
KhoMu	Han_Sanming	Han_Qiandongnan	-0.001814	0.000333	-5.453	65120
Rai_Nepal	Taiwan_Hanben	Han_Qiandongnan	-0.002896	0.000531	-5.45	64006
Xijia_Kaili	Xinancheng_WZML	Han_Qiandongnan	-0.002113	0.000388	-5.449	63652
Muong	Negidal	Han_Qiandongnan	-0.002879	0.000529	-5.447	63582
Muong	Tibetan_Gangcha	Han_Qiandongnan	-0.002072	0.000381	-5.441	66114
Hmong	Mongol_Uuld	Han_Qiandongnan	-0.002234	0.000411	-5.439	65965
Muong	Tu_HGDP	Han_Qiandongnan	-0.00204	0.000375	-5.438	65206
Ilocano	Tibetan_Shannan	Han_Qiandongnan	-0.003396	0.000625	-5.432	63511
Mulam_Luocheng	Wanggou_MN	Han_Qiandongnan	-0.003809	0.000701	-5.431	53213
Dongjia_Kaili	Mansi	Han_Qiandongnan	-0.00267	0.000492	-5.428	66340
Nogai	Han_Sanming	Han_Qiandongnan	-0.002057	0.000379	-5.422	67920
Karakalpak	Han_Sanming	Han_Qiandongnan	-0.001739	0.000321	-5.422	68291
Atayal	Tibetan_Shigatse	Han_Qiandongnan	-0.002616	0.000483	-5.421	64538
Xijia_Kaili	Altaian	Han_Qiandongnan	-0.00214	0.000395	-5.421	67796
Tajik_Lowland	Han_Sanming	Han_Qiandongnan	-0.002146	0.000396	-5.42	68164
Dao	Negidal	Han_Qiandongnan	-0.002906	0.000536	-5.419	63492
Xijia_Kaili	Han_Nanping	Han_Qiandongnan	-0.001669	0.000308	-5.415	65050
Gejia_Kaili	Tibetan_Xunhua	Han_Qiandongnan	-0.002971	0.000549	-5.413	63340
Ami	Khamnegan	Han_Qiandongnan	-0.002576	0.000476	-5.412	64929
Buryat_Ehirit	Dong_Guizhou	Han_Qiandongnan	-0.002233	0.000413	-5.411	65185
Hmong	Tibetan_Lhasa	Han_Qiandongnan	-0.002172	0.000401	-5.409	64928
Murut	Tibetan_Xinlong1	Han_Qiandongnan	-0.002787	0.000515	-5.408	63729
Buryat_Ehirit	Mulam_Luocheng	Han_Qiandongnan	-0.002262	0.000418	-5.408	65493
Zhuang_Guangxi	Tibetan_Xinlong1	Han_Qiandongnan	-0.002178	0.000403	-5.407	64920
Maonan_Huanjiang	Russia_UstBelaya_Angara	Han_Qiandongnan	-0.002891	0.000535	-5.406	62224
Li_Hainan	Tuvinian	Han_Qiandongnan	-0.002538	0.00047	-5.404	66703
Dai_HGDP	Tibetan_Gangcha	Han_Qiandongnan	-0.002001	0.00037	-5.404	66365
Dai_Xishuangbanna1k	Tibetan_Shigatse	Han_Qiandongnan	-0.001803	0.000334	-5.404	66883
Atayal	Tibetan_Shannan	Han_Qiandongnan	-0.002818	0.000522	-5.403	64261
Mulam_Luocheng	Qiang_Daofu	Han_Qiandongnan	-0.002046	0.000379	-5.403	65081
Kankanaey	Sherpa_Nepal	Han_Qiandongnan	-0.003045	0.000564	-5.401	63122
Cham	Han_YulinSX	Han_Qiandongnan	-0.001725	0.000319	-5.4	66847
Hmong	Buryat_Aginsky	Han_Qiandongnan	-0.002304	0.000427	-5.398	65950
Gejia_Kaili	Tofalar	Han_Qiandongnan	-0.002677	0.000496	-5.393	65252
Gejia_Kaili	Luoheguxiang_LBIA	Han_Qiandongnan	-0.004457	0.000827	-5.392	57581
Gejia_Kaili	Han_Fuzhou	Han_Qiandongnan	-0.001741	0.000323	-5.39	64932
Cham	Han_Xian	Han_Qiandongnan	-0.001608	0.000298	-5.39	67604
Daur_HGDP	Dong_Guizhou	Han_Qiandongnan	-0.001979	0.000367	-5.389	65119
Muong	Ulchi	Han_Qiandongnan	-0.002199	0.000408	-5.388	65688
Ingushian	Han_Sanming	Han_Qiandongnan	-0.002263	0.00042	-5.384	68033
TamPaPing_LNBA	Han_YulinSX	Han_Qiandongnan	-0.004444	0.000826	-5.383	48007
Nung	Ulaanzuukh_SlabGrave	Han_Qiandongnan	-0.002494	0.000464	-5.38	63705
Kumyk	Han_Sanming	Han_Qiandongnan	-0.002283	0.000425	-5.376	68057
Dao	lateXiongnu_han	Han_Qiandongnan	-0.002661	0.000495	-5.375	63224
Hmong	Tibetan_Gannan	Han_Qiandongnan	-0.002397	0.000446	-5.375	64530
Russia_EBA_Yamnaya_Samara	Han_Sanming	Han_Qiandongnan	-0.002795	0.00052	-5.371	65376
Xijia_Kaili	Kazakh_Aksay	Han_Qiandongnan	-0.002326	0.000433	-5.37	65945
Tatar_Kazan	Han_Sanming	Han_Qiandongnan	-0.002027	0.000377	-5.369	68191
Lak	Han_Sanming	Han_Qiandongnan	-0.002316	0.000431	-5.368	67974
Zhuang_Guangxi	Sherpa_Nepal	Han_Qiandongnan	-0.002287	0.000426	-5.368	64887
Vietnamese	Han_Baoji	Han_Qiandongnan	-0.001621	0.000302	-5.365	65544
Gejia_Kaili	Even	Han_Qiandongnan	-0.00242	0.000451	-5.363	66374
Muong	Han_Shandong	Han_Qiandongnan	-0.001937	0.000361	-5.363	64469
Dai_Xishuangbanna1k	Han_Hanzhong	Han_Qiandongnan	-0.001446	0.00027	-5.363	66863
Dongxiang_Linxia	Han_Sanming	Han_Qiandongnan	-0.00163	0.000304	-5.362	65718
Tay	Han_Yanan	Han_Qiandongnan	-0.001873	0.000349	-5.36	64629
Dong_Hunan	Han_Baoji	Han_Qiandongnan	-0.001818	0.000339	-5.359	65434
Dongjia_Kaili	Altai_MLBA	Han_Qiandongnan	-0.0031	0.000579	-5.357	63859
Xijia_Kaili	lateXiongnu_han	Han_Qiandongnan	-0.00264	0.000493	-5.355	63124
Xijia_Kaili	Evenk_Transbaikal	Han_Qiandongnan	-0.002562	0.000478	-5.355	64619
Dongjia_Kaili	Shor_Mountain	Han_Qiandongnan	-0.002851	0.000532	-5.354	65284
Maonan_Huanjiang	Mongolia_LBA_2_Ulaanzukh	Han_Qiandongnan	-0.003287	0.000614	-5.353	57644
Li_Hainan	Lajia_LN	Han_Qiandongnan	-0.004573	0.000854	-5.352	60911
Mulam_Luocheng	Nanai	Han_Qiandongnan	-0.002023	0.000378	-5.351	65053
Zhuang_Guangxi	Mongolia_N_North	Han_Qiandongnan	-0.002882	0.000539	-5.347	62426
Gejia_Kaili	Uzbek_Tashkent	Han_Qiandongnan	-0.00256	0.000479	-5.346	67125
Hmong	Baoan_Jishishan	Han_Qiandongnan	-0.002122	0.000397	-5.346	65333
Chuanqing_Bijie	Han_Sanming	Han_Qiandongnan	-0.001477	0.000276	-5.345	65196
Li_Hainan	Russia_Shamanka_Eneolithic	Han_Qiandongnan	-0.003356	0.000628	-5.344	62970
Vietnamese	Han_Xian	Han_Qiandongnan	-0.001458	0.000273	-5.343	67193
Gejia_Kaili	Newar_Nepal	Han_Qiandongnan	-0.002383	0.000446	-5.342	65856
Hmong	Han_Zhejiang	Han_Qiandongnan	-0.002302	0.000431	-5.341	63927
Buryat_Ehirit	Dai_Xishuangbanna1k	Han_Qiandongnan	-0.001965	0.000368	-5.341	66989
Dongjia_Kaili	Han_Quanzhou	Han_Qiandongnan	-0.001688	0.000316	-5.334	64991
Ilocano	Tibetan_Nagqu	Han_Qiandongnan	-0.003478	0.000652	-5.331	63295
Dao	earlyXiongnu_rest	Han_Qiandongnan	-0.003031	0.000569	-5.33	61898
Mlabri	Han_Xian	Han_Qiandongnan	-0.002569	0.000482	-5.328	66221
Selkup	Han_Sanming	Han_Qiandongnan	-0.001865	0.00035	-5.327	67714
LaChi	Qiang_Danba	Han_Qiandongnan	-0.002846	0.000534	-5.325	63081
Ilocano	Tibetan_Shigatse	Han_Qiandongnan	-0.003346	0.000629	-5.323	63773
Mongol_Uuld	Dai_Xishuangbanna1k	Han_Qiandongnan	-0.001772	0.000333	-5.317	67397
Gejia_Kaili	Kirghiz	Han_Qiandongnan	-0.002712	0.000511	-5.31	64788
Maonan_Huanjiang	Xibo_HGDP	Han_Qiandongnan	-0.002033	0.000383	-5.31	65117
Bashkir_central	Han_Sanming	Han_Qiandongnan	-0.001913	0.00036	-5.31	68409
Ede	Han_Yanan	Han_Qiandongnan	-0.002005	0.000378	-5.308	65412
Mulam_Luocheng	Lajia_LN	Han_Qiandongnan	-0.003157	0.000595	-5.306	63308
Gejia_Kaili	Altaian_Chelkans	Han_Qiandongnan	-0.002682	0.000506	-5.306	65270
Dai_Xishuangbanna1k	Nganasan	Han_Qiandongnan	-0.002076	0.000391	-5.306	67446
Dusun	Tibetan_Nagqu	Han_Qiandongnan	-0.002368	0.000446	-5.305	64591
Muong	Lajia_LN	Han_Qiandongnan	-0.003567	0.000672	-5.304	62437
Adygei	Han_Sanming	Han_Qiandongnan	-0.002094	0.000395	-5.303	69522
Thai	Han_Yanan	Han_Qiandongnan	-0.00164	0.000309	-5.301	66551
Hmong	Han_Jiangsu	Han_Qiandongnan	-0.002101	0.000396	-5.3	64118
Dong_Hunan	Han_Xian	Han_Qiandongnan	-0.001619	0.000305	-5.3	67322
Xijia_Kaili	Tibetan_Xinlong1	Han_Qiandongnan	-0.002365	0.000446	-5.299	63783
TamPaPing_LNBA	Han_Weinan	Han_Qiandongnan	-0.00449	0.000848	-5.296	47573
CoLao	Han_Xian	Han_Qiandongnan	-0.001715	0.000324	-5.295	67105
Eskimo_Naukan	Dongjia_Kaili	Han_Qiandongnan	-0.002984	0.000564	-5.293	64442
Dai_Xishuangbanna1k	Tibetan_Xunhua	Han_Qiandongnan	-0.002198	0.000415	-5.293	66491
Mongolia_LBA_4_CenterWest	Han_Sanming	Han_Qiandongnan	-0.002147	0.000406	-5.293	64410
Muong	Sherpa_Nepal	Han_Qiandongnan	-0.0025	0.000473	-5.286	63898
Udmurt	Han_Sanming	Han_Qiandongnan	-0.002044	0.000387	-5.282	67581
Li_Hainan	Yakut_HGDP	Han_Qiandongnan	-0.002599	0.000492	-5.281	66147
Murut	Tibetan_Shigatse	Han_Qiandongnan	-0.002443	0.000463	-5.277	64736
Gejia_Kaili	Buryat_Duldurginsky	Han_Qiandongnan	-0.0026	0.000493	-5.276	63956
Nogai2	Han_Sanming	Han_Qiandongnan	-0.001702	0.000323	-5.275	67787
Japanese_HGDP	Maonan_Huanjiang	Han_Qiandongnan	-0.001678	0.000318	-5.274	65986
Han_Shanxi	LaChi	Han_Qiandongnan	-0.002315	0.000439	-5.271	63742
Abkhasian	Han_Sanming	Han_Qiandongnan	-0.002282	0.000433	-5.27	68180
Kinh_HoChiMinh1K	Tibetan_Nagqu	Han_Qiandongnan	-0.001734	0.000329	-5.267	67223
Cham	Han_Weinan	Han_Qiandongnan	-0.001721	0.000327	-5.265	66534
Murut	Han_Shandong	Han_Qiandongnan	-0.00218	0.000414	-5.264	64271
Han_Shanxi	Maonan_Huanjiang	Han_Qiandongnan	-0.001916	0.000364	-5.259	64962
Ami	Rai_Nepal	Han_Qiandongnan	-0.003032	0.000577	-5.257	63837
Dongjia_Kaili	Luoheguxiang_LBIA	Han_Qiandongnan	-0.004168	0.000793	-5.256	57671
Dong_Guizhou	Tibetan_Nagqu	Han_Qiandongnan	-0.001961	0.000373	-5.255	64943
Murut	Sherpa_Nepal	Han_Qiandongnan	-0.002866	0.000546	-5.253	63607
Hmong	Xibo_HGDP	Han_Qiandongnan	-0.0022	0.000419	-5.253	64730
Hmong	Hezhen_HGDP	Han_Qiandongnan	-0.002212	0.000421	-5.251	64804
Gejia_Kaili	Lajia_LN	Han_Qiandongnan	-0.003613	0.000688	-5.249	61910
Kankanaey	Tu_HGDP	Han_Qiandongnan	-0.002266	0.000432	-5.246	64736
Dongjia_Kaili	Uzbek_Khorezm	Han_Qiandongnan	-0.002633	0.000502	-5.245	66260
Atayal	Gurung_Nepal	Han_Qiandongnan	-0.003047	0.000581	-5.244	63762
Buryat_Ehirit	Dai_HGDP	Han_Qiandongnan	-0.002338	0.000446	-5.244	65085
Han_Sanming	Han_Xianyang	Han_Qiandongnan	-0.001375	0.000262	-5.243	65540
Gejia_Kaili	Gurung_Nepal	Han_Qiandongnan	-0.002425	0.000463	-5.239	64041
Nung	Ulchi	Han_Qiandongnan	-0.001945	0.000371	-5.239	65665
Muong	Han_Ankang	Han_Qiandongnan	-0.001876	0.000358	-5.239	64483
Dai_Xishuangbanna1k	Oroqen_HGDP	Han_Qiandongnan	-0.001807	0.000345	-5.238	66928
Li_Hainan	Khovsgol_LBA	Han_Qiandongnan	-0.003467	0.000662	-5.236	62450
Murut	Mongolia_EIA_1_SlabGrave	Han_Qiandongnan	-0.00281	0.000537	-5.236	62950
Dai_Xishuangbanna1k	Evenk_Transbaikal	Han_Qiandongnan	-0.002098	0.000401	-5.235	66856
Gelao_Longlin	Han_Sanming	Han_Qiandongnan	-0.001562	0.000298	-5.235	65031
Tibetan_Xunhua	Taiwan_Hanben	Han_Qiandongnan	-0.003022	0.000578	-5.233	63618
Khamnegan	Dai_Xishuangbanna1k	Han_Qiandongnan	-0.00187	0.000357	-5.233	67046
Li_Hainan	Xibo_HGDP	Han_Qiandongnan	-0.002698	0.000516	-5.232	63691
Dongjia_Kaili	Bashkir_central	Han_Qiandongnan	-0.002428	0.000464	-5.232	68138
Dai_HGDP	Tibetan_Xinlong1	Han_Qiandongnan	-0.002407	0.00046	-5.229	64189
Zhuang_Guangxi	Tuvinian	Han_Qiandongnan	-0.001858	0.000355	-5.228	67393
Dongjia_Kaili	Kusunda	Han_Qiandongnan	-0.002353	0.00045	-5.227	65519
Vietnamese	Tibetan_Nagqu	Han_Qiandongnan	-0.002014	0.000385	-5.226	64652
Dongjia_Kaili	Erdaojingzi_LN	Han_Qiandongnan	-0.004252	0.000814	-5.224	53792
Muong	Han_Shanxi	Han_Qiandongnan	-0.002108	0.000404	-5.222	64337
Li_Hainan	Gurung_Nepal	Han_Qiandongnan	-0.003016	0.000578	-5.219	63514
Kurd	Han_Sanming	Han_Qiandongnan	-0.002232	0.000428	-5.213	67762
Nung	Nanai	Han_Qiandongnan	-0.001992	0.000382	-5.211	64534
Hmong	Tibetan_Chamdo	Han_Qiandongnan	-0.002087	0.000401	-5.209	65094
Dai_Xishuangbanna1k	Xinancheng_WZML	Han_Qiandongnan	-0.001842	0.000354	-5.209	66575
Ilocano	Han_Xianyang	Han_Qiandongnan	-0.002608	0.000501	-5.208	64093
Buryat_Selenginsky	Maonan_Huanjiang	Han_Qiandongnan	-0.002124	0.000408	-5.208	65230
Dai_Xishuangbanna1k	Mongolia_N_North	Han_Qiandongnan	-0.002607	0.000501	-5.206	64228
Htin_Mal	Han_Sanming	Han_Qiandongnan	-0.001962	0.000377	-5.206	64085
LoLo	Han_Sanming	Han_Qiandongnan	-0.001684	0.000323	-5.206	64737
Ami	Nanai	Han_Qiandongnan	-0.002416	0.000464	-5.205	64223
Mulam_Luocheng	Sherpa_Nepal	Han_Qiandongnan	-0.00219	0.000421	-5.205	64713
Xijia_Kaili	Shor_Mountain	Han_Qiandongnan	-0.002602	0.0005	-5.203	65353
Tibetan_Chamdo	Tonga_2500BP	Han_Qiandongnan	-0.006101	0.001173	-5.201	25984
Mulam_Luocheng	Gurung_Nepal	Han_Qiandongnan	-0.002148	0.000413	-5.2	65107
Dao	Ulchi	Han_Qiandongnan	-0.002015	0.000388	-5.2	65586
Htin_Mal	Han_Yanan	Han_Qiandongnan	-0.002308	0.000444	-5.199	63724
Dongjia_Kaili	Shor_Khakassia	Han_Qiandongnan	-0.002895	0.000557	-5.197	64761
Atayal	Lajia_LN	Han_Qiandongnan	-0.004678	0.0009	-5.196	61393
Dai_Xishuangbanna1k	Khovsgol_LBA	Han_Qiandongnan	-0.002222	0.000428	-5.196	65808
Gejia_Kaili	earlyMed_Uigur	Han_Qiandongnan	-0.00279	0.000538	-5.19	65413
Murut	Xinancheng_WZML	Han_Qiandongnan	-0.002467	0.000476	-5.187	63608
Tatar_Zabolotniye	Han_Sanming	Han_Qiandongnan	-0.002071	0.000399	-5.185	66257
Dao	Tibetan_Yajiang	Han_Qiandongnan	-0.002211	0.000427	-5.184	64169
Ede	Korean	Han_Qiandongnan	-0.002279	0.00044	-5.178	64714
Dai_HGDP	Tibetan_Shigatse	Han_Qiandongnan	-0.002062	0.000398	-5.176	65118
Mongol_Sainnoyon	Maonan_Huanjiang	Han_Qiandongnan	-0.001983	0.000383	-5.176	65829
Vietnamese	Han_Weinan	Han_Qiandongnan	-0.001578	0.000305	-5.176	65872
Muong	Khamnegan	Han_Qiandongnan	-0.002219	0.000429	-5.169	65154
Muong	Mongolia_N_North	Han_Qiandongnan	-0.003055	0.000591	-5.168	61489
Gejia_Kaili	UstBelaya_EBA	Han_Qiandongnan	-0.003739	0.000724	-5.167	61847
Kinh_HGDP	Han_Xianyang	Han_Qiandongnan	-0.001713	0.000332	-5.166	65252
PhuLa	Han_Sanming	Han_Qiandongnan	-0.001527	0.000296	-5.165	64918
TibetanHO_Yunnan	Taiwan_Hanben	Han_Qiandongnan	-0.002942	0.00057	-5.164	63467
Xijia_Kaili	Mongol_Uuld	Han_Qiandongnan	-0.002021	0.000391	-5.163	65755
Buryat_Aginsky	Dai_Xishuangbanna1k	Han_Qiandongnan	-0.0018	0.000349	-5.163	67379
Xijia_Kaili	Han_Zhangzhou	Han_Qiandongnan	-0.001608	0.000311	-5.162	64984
Buryat_Selenginsky	Zhuang_Guangxi	Han_Qiandongnan	-0.002145	0.000416	-5.161	65365
Nung	Han_Hanzhong	Han_Qiandongnan	-0.001576	0.000305	-5.16	64815
Dongjia_Kaili	Xiaogao_EN	Han_Qiandongnan	-0.004924	0.000955	-5.159	54844
Dong_Guizhou	Kazakhstan_Wusun	Han_Qiandongnan	-0.003986	0.000773	-5.159	59436
Gejia_Kaili	Nogai	Han_Qiandongnan	-0.002634	0.000511	-5.159	67416
Dongjia_Kaili	Wanggou_MN	Han_Qiandongnan	-0.004085	0.000792	-5.155	52055
Atayal	Naxi_HGDP	Han_Qiandongnan	-0.002454	0.000476	-5.155	64092
Mulam_Luocheng	Ulchi	Han_Qiandongnan	-0.001787	0.000347	-5.151	66106
Dai_HGDP	Sherpa_Nepal	Han_Qiandongnan	-0.002334	0.000454	-5.146	64112
Nung	Gurung_Nepal	Han_Qiandongnan	-0.00213	0.000414	-5.146	64379
Chuvash	Han_Sanming	Han_Qiandongnan	-0.001986	0.000386	-5.144	68429
Baoan_Jishishan	Maonan_Huanjiang	Han_Qiandongnan	-0.001827	0.000355	-5.144	65745
Dong_Guizhou	Ulchi	Han_Qiandongnan	-0.00193	0.000375	-5.143	65870
Pakistan_IA_Katelai	Han_Sanming	Han_Qiandongnan	-0.002254	0.000438	-5.142	65194
KhoMu	Han_YulinSX	Han_Qiandongnan	-0.001713	0.000333	-5.138	66448
Li_Hainan	Tamang_Nepal	Han_Qiandongnan	-0.002895	0.000564	-5.134	64451
LaChi	Tibetan_Xinlong1	Han_Qiandongnan	-0.00262	0.00051	-5.132	63327
Gejia_Kaili	Russia_UstBelaya_Angara	Han_Qiandongnan	-0.003217	0.000627	-5.131	61042
Hmong	lateXiongnu_han	Han_Qiandongnan	-0.002715	0.000529	-5.13	63585
Dongjia_Kaili	Pingliangtai_LN	Han_Qiandongnan	-0.003183	0.000621	-5.129	62667
Dao	Han_Ankang	Han_Qiandongnan	-0.001677	0.000327	-5.129	64354
Dao	Tibetan_Gangcha	Han_Qiandongnan	-0.001942	0.000379	-5.128	66058
Tu_HGDP	Nung	Han_Qiandongnan	-0.001793	0.00035	-5.127	65245
Dong_Guizhou	Wanggou_MN	Han_Qiandongnan	-0.003591	0.000701	-5.125	52818
Muong	Qiang_Danba	Han_Qiandongnan	-0.002452	0.000478	-5.125	63716
Malay	Han_Xianyang	Han_Qiandongnan	-0.001716	0.000335	-5.125	65814
Mogolian_HGDP	Maonan_Huanjiang	Han_Qiandongnan	-0.002002	0.000391	-5.122	65048
Xijia_Kaili	Buryat_Bohansky	Han_Qiandongnan	-0.002478	0.000484	-5.119	64138
Buryat_Ehirit	Zhuang_Guangxi	Han_Qiandongnan	-0.002095	0.000409	-5.119	65591
Atayal	Sherpa_Nepal	Han_Qiandongnan	-0.00301	0.000588	-5.117	63146
Dai_HGDP	Han_Ankang	Han_Qiandongnan	-0.001762	0.000344	-5.117	64676
Mang	Han_YulinSX	Han_Qiandongnan	-0.001795	0.000351	-5.116	66244
Gejia_Kaili	Russia_OldBeringSea_Ekven	Han_Qiandongnan	-0.002928	0.000573	-5.114	63440
Gejia_Kaili	Kyrgyzstan_TianShanHun	Han_Qiandongnan	-0.00277	0.000542	-5.114	66098
Giarai	Han_Xianyang	Han_Qiandongnan	-0.001753	0.000343	-5.113	66009
Ede	Wanggou_MN	Han_Qiandongnan	-0.004499	0.000881	-5.108	53146
Dai_Xishuangbanna1k	lateXiongnu_han	Han_Qiandongnan	-0.002064	0.000404	-5.106	66067
Dao	Wanggou_MN	Han_Qiandongnan	-0.003824	0.00075	-5.102	52391
Dusun	Qiang_Danba	Han_Qiandongnan	-0.002816	0.000552	-5.102	63704
Nivkh	Maonan_Huanjiang	Han_Qiandongnan	-0.002193	0.00043	-5.102	64883
Dao	Qiang_Daofu	Han_Qiandongnan	-0.002171	0.000426	-5.102	64322
Kankanaey	Rai_Nepal	Han_Qiandongnan	-0.002981	0.000585	-5.096	63421
Gejia_Kaili	TibetanHO_Yunnan	Han_Qiandongnan	-0.002616	0.000514	-5.093	63224
Baoan_Jishishan	Li_Hainan	Han_Qiandongnan	-0.002396	0.00047	-5.093	64660
Dong_Guizhou	Tuvinian	Han_Qiandongnan	-0.001865	0.000366	-5.093	67157
Kinh_HGDP	Han_Xian	Han_Qiandongnan	-0.00147	0.000289	-5.093	67561
Nung	Mongolia_EIA_1_SlabGrave	Han_Qiandongnan	-0.002435	0.000478	-5.092	63259
Tatar_Siberian	Han_Sanming	Han_Qiandongnan	-0.00174	0.000342	-5.092	68247
Maonan_Huanjiang	Hezhen_HGDP	Han_Qiandongnan	-0.00193	0.000379	-5.091	65177
Mongol_Zasagt	Li_Hainan	Han_Qiandongnan	-0.002602	0.000511	-5.09	64360
Gejia_Kaili	Tibetan_Shigatse	Han_Qiandongnan	-0.001993	0.000392	-5.09	64699
Karelian	Han_Sanming	Han_Qiandongnan	-0.002118	0.000416	-5.089	68300
Li_Hainan	earlyXiongnu_rest	Han_Qiandongnan	-0.003873	0.000761	-5.088	60678
Han_Shanxi	Dai_Xishuangbanna1k	Han_Qiandongnan	-0.001681	0.00033	-5.086	66622
Dungan	Zhuang_Guangxi	Han_Qiandongnan	-0.001665	0.000327	-5.086	66623
Mongol_Sainnoyon	Li_Hainan	Han_Qiandongnan	-0.002626	0.000517	-5.085	64718
Altaian	Han_Sanming	Han_Qiandongnan	-0.001492	0.000293	-5.085	68075
Chukchi	Maonan_Huanjiang	Han_Qiandongnan	-0.002342	0.000461	-5.083	65719
Anatolia_N	Han_Sanming	Han_Qiandongnan	-0.002342	0.000461	-5.083	68004
Dao	Khamnegan	Han_Qiandongnan	-0.002113	0.000416	-5.08	65051
Gejia_Kaili	Shor_Khakassia	Han_Qiandongnan	-0.00274	0.00054	-5.079	64733
Kinh_Vietnam	Han_YulinSX	Han_Qiandongnan	-0.001466	0.000289	-5.078	66467
Atayal	Tu_HGDP	Han_Qiandongnan	-0.002219	0.000437	-5.077	64900
Dongjia_Kaili	Tlingit	Han_Qiandongnan	-0.002869	0.000565	-5.075	65370
Maonan_Huanjiang	Yukagir	Han_Qiandongnan	-0.001991	0.000393	-5.072	67274
Ami	Mongolia_LBA_4_CenterWest	Han_Qiandongnan	-0.002976	0.000587	-5.071	63300
Hmong	Han_Shandong	Han_Qiandongnan	-0.00193	0.000381	-5.067	64647
Ami	Gurung_Nepal	Han_Qiandongnan	-0.002704	0.000534	-5.066	64093
Maonan_Huanjiang	Rai_Nepal	Han_Qiandongnan	-0.002229	0.00044	-5.063	64870
Korean	Nung	Han_Qiandongnan	-0.001994	0.000394	-5.063	63925
Dongjia_Kaili	Banlashan_MN	Han_Qiandongnan	-0.004328	0.000855	-5.062	62315
Nung	Qiang_Danba	Han_Qiandongnan	-0.002221	0.000439	-5.061	63756
Xijia_Kaili	Salar_Xunhua	Han_Qiandongnan	-0.001937	0.000383	-5.056	65263
Iran_TepeAbdulHosein_N	Han_Sanming	Han_Qiandongnan	-0.003168	0.000627	-5.055	61213
Gejia_Kaili	Bashkir_north	Han_Qiandongnan	-0.002476	0.00049	-5.055	68368
Tay	Tibetan_Chamdo	Han_Qiandongnan	-0.002012	0.000398	-5.055	64822
Dongjia_Kaili	Mongolia_N_East	Han_Qiandongnan	-0.003847	0.000761	-5.054	56364
Gejia_Kaili	Han_Fujian	Han_Qiandongnan	-0.002208	0.000437	-5.05	63259
Dai_Xishuangbanna1k	lateMed_Mongol	Han_Qiandongnan	-0.00158	0.000313	-5.05	68160
Dao	Tibetan_Shigatse	Han_Qiandongnan	-0.002038	0.000404	-5.048	64862
Xijia_Kaili	Kirghiz	Han_Qiandongnan	-0.002458	0.000487	-5.047	64846
Kankanaey	Buryat_Aginsky	Han_Qiandongnan	-0.002503	0.000496	-5.043	65359
Murut	Daur_HGDP	Han_Qiandongnan	-0.00224	0.000444	-5.043	64677
Dongjia_Kaili	Han_Shanghai	Han_Qiandongnan	-0.002889	0.000573	-5.042	62743
Russia_Tagar	Han_Sanming	Han_Qiandongnan	-0.002554	0.000507	-5.041	65551
Visayan	Han_Xianyang	Han_Qiandongnan	-0.002059	0.000408	-5.041	64604
Li_Hainan	Naxi_HGDP	Han_Qiandongnan	-0.002426	0.000481	-5.04	63787
Dongjia_Kaili	Mongolia_LBA_2_Ulaanzukh	Han_Qiandongnan	-0.003565	0.000708	-5.037	56476
Ami	lateXiongnu	Han_Qiandongnan	-0.002389	0.000474	-5.037	65238
Hmong	Tuvinian	Han_Qiandongnan	-0.002098	0.000417	-5.036	67158
Gelao_Longlin	Han_Yanan	Han_Qiandongnan	-0.001796	0.000357	-5.035	64725
Kankanaey	lateXiongnu	Han_Qiandongnan	-0.002505	0.000498	-5.032	64850
Gejia_Kaili	Mongolia_N_North	Han_Qiandongnan	-0.003057	0.000608	-5.029	61026
LaChi	Han_Sanming	Han_Qiandongnan	-0.001631	0.000324	-5.029	64646
Nung	Mongolia_N_North	Han_Qiandongnan	-0.002843	0.000565	-5.028	61565
Vietnamese	Han_Yanan	Han_Qiandongnan	-0.001671	0.000332	-5.028	64713
Mulam_Luocheng	Tibetan_Xinlong1	Han_Qiandongnan	-0.002019	0.000402	-5.025	64734
Korean	Dai_Xishuangbanna1k	Han_Qiandongnan	-0.001754	0.000349	-5.024	66546
Nung	Sherpa_Nepal	Han_Qiandongnan	-0.002355	0.000469	-5.023	63959
Muong	Han_Sanming	Han_Qiandongnan	-0.001469	0.000292	-5.023	65031
Tay	Tibetan_Nagqu	Han_Qiandongnan	-0.002093	0.000417	-5.02	64497
Han_Shandong	Dai_Xishuangbanna1k	Han_Qiandongnan	-0.001527	0.000304	-5.02	66618
Kankanaey	Han_Hanzhong	Han_Qiandongnan	-0.002028	0.000404	-5.019	64371
Maonan_Huanjiang	Naxi_HGDP	Han_Qiandongnan	-0.001769	0.000352	-5.019	65074
Buryat_Aginsky	Zhuang_Guangxi	Han_Qiandongnan	-0.001902	0.000379	-5.017	66308
Ami	TibetanHO_Yunnan	Han_Qiandongnan	-0.003034	0.000605	-5.015	63204
Ede	Xinancheng_WZML	Han_Qiandongnan	-0.002226	0.000444	-5.011	64655
PaThen	Han_Ankang	Han_Qiandongnan	-0.001872	0.000374	-5.011	64002
Gejia_Kaili	Russia_BA_Okunevo	Han_Qiandongnan	-0.002941	0.000588	-5.002	64982
Kankanaey	Nanai	Han_Qiandongnan	-0.002507	0.000501	-5.002	63905
Gejia_Kaili	Mongolia_LBA_2_Ulaanzukh	Han_Qiandongnan	-0.003524	0.000705	-5	56414
Dongjia_Kaili	Tharu_Nepal	Han_Qiandongnan	-0.00247	0.000494	-5	65135
Maonan_Huanjiang	Tofalar	Han_Qiandongnan	-0.002203	0.000441	-5	65893
Kinh_Vietnam	Han_Xianyang	Han_Qiandongnan	-0.001512	0.000302	-5	65266
Dong_Guizhou	Ulaanzuukh_SlabGrave	Han_Qiandongnan	-0.002363	0.000473	-4.998	63996
Nung	Oroqen_HGDP	Han_Qiandongnan	-0.001941	0.000388	-4.996	64809
Khamnegan	Nung	Han_Qiandongnan	-0.001928	0.000386	-4.993	65179
Xijia_Kaili	Wanggou_MN	Han_Qiandongnan	-0.003764	0.000754	-4.991	52156
Qiang_Danba	Taiwan_Hanben	Han_Qiandongnan	-0.002879	0.000577	-4.987	63581
Daur_HGDP	Taiwan_Hanben	Han_Qiandongnan	-0.002174	0.000436	-4.985	64883
Muong	Tibetan_Xinlong1	Han_Qiandongnan	-0.002257	0.000453	-4.984	63979
Gejia_Kaili	Tatar_Zabolotniye	Han_Qiandongnan	-0.002688	0.000539	-4.983	65379
Japanese_Tokyo1K	Maonan_Huanjiang	Han_Qiandongnan	-0.001582	0.000318	-4.982	66440
Xijia_Kaili	Mongolia_EIA_1_SlabGrave	Han_Qiandongnan	-0.002453	0.000493	-4.981	62990
Tonga_2500BP	Han_Xian	Han_Qiandongnan	-0.004237	0.000851	-4.98	27454
Dao	Baoan_Jishishan	Han_Qiandongnan	-0.001864	0.000374	-4.98	65076
Atayal	Rai_Nepal	Han_Qiandongnan	-0.003067	0.000616	-4.978	63432
Mulam_Luocheng	Khovsgol_LBA	Han_Qiandongnan	-0.002253	0.000453	-4.977	64155
Xijia_Kaili	Buryat_Zakamensky	Han_Qiandongnan	-0.002235	0.000449	-4.976	64713
Dai_Xishuangbanna1k	Xibo_HGDP	Han_Qiandongnan	-0.001734	0.000349	-4.974	66837
Khamnegan	Taiwan_Hanben	Han_Qiandongnan	-0.002267	0.000456	-4.969	65094
Atayal	Han_Ankang	Han_Qiandongnan	-0.002065	0.000415	-4.969	63976
Xijia_Kaili	UstBelaya_EBA	Han_Qiandongnan	-0.003389	0.000682	-4.968	62053
Han_Shanxi	Li_Hainan	Han_Qiandongnan	-0.002489	0.000501	-4.968	63562
Kankanaey	lateXiongnu_han	Han_Qiandongnan	-0.002983	0.000601	-4.966	62525
Ede	Han_Ankang	Han_Qiandongnan	-0.001864	0.000375	-4.965	65171
Xijia_Kaili	Buryat_Selenginsky	Han_Qiandongnan	-0.00227	0.000457	-4.964	64457
Nung	Han_Ankang	Han_Qiandongnan	-0.001548	0.000312	-4.963	64472
CoLao	Han_Yanan	Han_Qiandongnan	-0.002047	0.000413	-4.962	64191
Kankanaey	Han_Ankang	Han_Qiandongnan	-0.002058	0.000415	-4.96	63900
Dongjia_Kaili	Nogai	Han_Qiandongnan	-0.002444	0.000493	-4.957	67466
Xijia_Kaili	Gurung_Nepal	Han_Qiandongnan	-0.002127	0.000429	-4.956	64186
Malay	Han_Weinan	Han_Qiandongnan	-0.001565	0.000316	-4.953	66442
Muong	Tibetan_Yajiang	Han_Qiandongnan	-0.00205	0.000414	-4.952	64241
Dong_Guizhou	Sherpa_Nepal	Han_Qiandongnan	-0.002067	0.000417	-4.951	64317
Dai_Xishuangbanna1k	Mongolia_LBA_2_Ulaanzukh	Han_Qiandongnan	-0.002705	0.000547	-4.945	59649
Ami	Tibetan_Xunhua	Han_Qiandongnan	-0.002888	0.000584	-4.942	63363
Ket	Maonan_Huanjiang	Han_Qiandongnan	-0.002208	0.000447	-4.941	66714
Russian_Leshukonsky	Han_Sanming	Han_Qiandongnan	-0.002187	0.000443	-4.941	66835
Hmong	Khovsgol_LBA	Han_Qiandongnan	-0.002725	0.000552	-4.937	63654
Muong	Buryat_Ehirit	Han_Qiandongnan	-0.002224	0.000451	-4.935	64948
Zhuang_Guangxi	Tamang_Nepal	Han_Qiandongnan	-0.001912	0.000388	-4.931	65783
Dai_HGDP	Han_Sanming	Han_Qiandongnan	-0.001494	0.000303	-4.928	65220
Ami	Lajia_LN	Han_Qiandongnan	-0.003744	0.00076	-4.927	61894
Dai_HGDP	Nganasan	Han_Qiandongnan	-0.002436	0.000494	-4.927	65944
Zhuang_Guangxi	Russia_Shamanka_Eneolithic	Han_Qiandongnan	-0.002204	0.000447	-4.927	65015
Salar_Xunhua	Han_Sanming	Han_Qiandongnan	-0.001453	0.000295	-4.927	66036
Baoan_Jishishan	Han_Sanming	Han_Qiandongnan	-0.001425	0.000289	-4.927	65758
Xijia_Kaili	Russia_UstBelaya_Angara	Han_Qiandongnan	-0.002913	0.000592	-4.925	61201
LaChi	Nanai	Han_Qiandongnan	-0.002367	0.000481	-4.921	63991
Tharu_Nepal	Han_Sanming	Han_Qiandongnan	-0.001791	0.000364	-4.92	66023
Dungan	Maonan_Huanjiang	Han_Qiandongnan	-0.001647	0.000335	-4.917	66537
LaChi	Tibetan_Shigatse	Han_Qiandongnan	-0.002164	0.00044	-4.916	64476
Dai_HGDP	Ulaanzuukh_SlabGrave	Han_Qiandongnan	-0.002416	0.000492	-4.915	63855
Ilocano	Tu_HGDP	Han_Qiandongnan	-0.002844	0.000579	-4.914	64203
Mongol_Minorities	Li_Hainan	Han_Qiandongnan	-0.002511	0.000511	-4.912	64702
Murut	Nanai	Han_Qiandongnan	-0.002285	0.000465	-4.909	64297
Abazin	Han_Sanming	Han_Qiandongnan	-0.002078	0.000423	-4.909	67751
Ede	Han_Hanzhong	Han_Qiandongnan	-0.00174	0.000354	-4.909	65513
Zhuang_Guangxi	Tibetan_Xunhua	Han_Qiandongnan	-0.00226	0.00046	-4.908	64807
CoLao	Han_Baoji	Han_Qiandongnan	-0.001733	0.000353	-4.908	65240
Maonan_Huanjiang	Banlashan_MN	Han_Qiandongnan	-0.003528	0.000719	-4.907	63645
Dong_Guizhou	Nanai	Han_Qiandongnan	-0.00192	0.000391	-4.907	64689
Dao	Han_Shandong	Han_Qiandongnan	-0.001737	0.000354	-4.906	64378
Dao	Tibetan_Shannan	Han_Qiandongnan	-0.001964	0.0004	-4.904	64616
Kazakh	Han_Sanming	Han_Qiandongnan	-0.001445	0.000295	-4.904	68330
Zhuang_Guangxi	Oroqen_HGDP	Han_Qiandongnan	-0.00186	0.000379	-4.903	65482
Gurung_Nepal	Han_Sanming	Han_Qiandongnan	-0.001735	0.000354	-4.902	65186
LoLo	Negidal	Han_Qiandongnan	-0.002935	0.000599	-4.901	63121
Hmong	Han_Shanxi	Han_Qiandongnan	-0.001936	0.000395	-4.901	64504
Atayal	Tibetan_Yajiang	Han_Qiandongnan	-0.002502	0.000511	-4.898	63668
Dongjia_Kaili	Han_Zhangzhou	Han_Qiandongnan	-0.001555	0.000318	-4.896	64905
Nung	Banlashan_MN	Han_Qiandongnan	-0.00372	0.000761	-4.892	62855
Hmong	Mongolia_LBA_4_CenterWest	Han_Qiandongnan	-0.002679	0.000548	-4.892	63804
Mulam_Luocheng	Negidal	Han_Qiandongnan	-0.002384	0.000487	-4.892	64323
Dai_Xishuangbanna1k	Gurung_Nepal	Han_Qiandongnan	-0.001838	0.000376	-4.888	66684
Mongol_Uuld	Han_Sanming	Han_Qiandongnan	-0.00147	0.000301	-4.887	66364
Muong	Luoheguxiang_LBIA	Han_Qiandongnan	-0.003835	0.000785	-4.886	58121
Buryat_Ehirit	Li_Hainan	Han_Qiandongnan	-0.002695	0.000552	-4.886	64117
Ami	Buryat_Ehirit	Han_Qiandongnan	-0.002486	0.000509	-4.885	64692
Malay	Han_YulinSX	Han_Qiandongnan	-0.00151	0.000309	-4.881	66786
Ami	Tuvinian	Han_Qiandongnan	-0.00215	0.000441	-4.879	67017
Ilocano	Han_Baoji	Han_Qiandongnan	-0.002242	0.00046	-4.877	64874
Muong	Hezhen_HGDP	Han_Qiandongnan	-0.002023	0.000415	-4.876	64638
Ami	Qiang_Danba	Han_Qiandongnan	-0.003005	0.000616	-4.875	63333
Hmong	Dongxiang_Linxia	Han_Qiandongnan	-0.002017	0.000414	-4.873	65290
Mongol_Minorities	Maonan_Huanjiang	Han_Qiandongnan	-0.001878	0.000385	-4.873	65785
Murut	Baoan_Jishishan	Han_Qiandongnan	-0.002122	0.000436	-4.872	64995
Dusun	Lajia_LN	Han_Qiandongnan	-0.00353	0.000725	-4.87	62303
Muong	lateXiongnu_han	Han_Qiandongnan	-0.00249	0.000511	-4.87	63338
Nung	Negidal	Han_Qiandongnan	-0.002368	0.000486	-4.87	63654
Nung	Tibetan_Yajiang	Han_Qiandongnan	-0.001979	0.000406	-4.87	64283
Dao	Han_Shanxi	Han_Qiandongnan	-0.001869	0.000384	-4.869	64245
Mongol_Uuld	Nung	Han_Qiandongnan	-0.001768	0.000363	-4.869	65894
lateMed_Mongol	Han_Sanming	Han_Qiandongnan	-0.001364	0.00028	-4.869	67418
Xijia_Kaili	Qiang_Danba	Han_Qiandongnan	-0.002249	0.000462	-4.868	63438
Tibetan_Nagqu	Tonga_2500BP	Han_Qiandongnan	-0.006201	0.001275	-4.865	25770
Muong	earlyXiongnu_rest	Han_Qiandongnan	-0.003009	0.000619	-4.863	62030
Baoan_Jishishan	Nung	Han_Qiandongnan	-0.001758	0.000362	-4.863	65182
Ket	Han_Sanming	Han_Qiandongnan	-0.001806	0.000371	-4.862	66814
Mogolian_HGDP	Dai_Xishuangbanna1k	Han_Qiandongnan	-0.001675	0.000345	-4.862	66787
Russia_Sintashta_MLBA	Han_Sanming	Han_Qiandongnan	-0.003166	0.000651	-4.861	58802
Dong_Hunan	Negidal	Han_Qiandongnan	-0.002689	0.000553	-4.858	62920
Xijia_Kaili	Han_Quanzhou	Han_Qiandongnan	-0.00146	0.000301	-4.858	65052
Li_Hainan	lateMed_Mongol	Han_Qiandongnan	-0.002227	0.000458	-4.857	66776
Malay	Han_Xian	Han_Qiandongnan	-0.001399	0.000288	-4.857	67538
Russian_Pinezhsky	Han_Sanming	Han_Qiandongnan	-0.002133	0.000439	-4.855	66881
Ulchi	Taiwan_Hanben	Han_Qiandongnan	-0.002069	0.000426	-4.853	65804
earlyMed_Uigur	Han_Sanming	Han_Qiandongnan	-0.001856	0.000383	-4.852	66340
Ami	Buryat_Aginsky	Han_Qiandongnan	-0.002238	0.000462	-4.848	65647
Li_Hainan	Han_Ankang	Han_Qiandongnan	-0.001944	0.000401	-4.846	63732
LaChi	Han_Ankang	Han_Qiandongnan	-0.001901	0.000392	-4.845	63982
Atayal	Tibetan_Xinlong1	Han_Qiandongnan	-0.002726	0.000563	-4.844	63271
Russia_MLBA_Sintashta	Han_Sanming	Han_Qiandongnan	-0.002179	0.00045	-4.844	67239
Mongol_Zasagt	Zhuang_Guangxi	Han_Qiandongnan	-0.001828	0.000377	-4.843	65750
Mulam_Luocheng	Evenk_Transbaikal	Han_Qiandongnan	-0.002103	0.000434	-4.842	65354
Khamnegan	Zhuang_Guangxi	Han_Qiandongnan	-0.001869	0.000386	-4.838	65755
KhoMu	Han_Baoji	Han_Qiandongnan	-0.001675	0.000346	-4.837	65688
Lahu_HGDP	Han_Sanming	Han_Qiandongnan	-0.001568	0.000324	-4.837	65031
Dai_HGDP	Ulchi	Han_Qiandongnan	-0.001865	0.000386	-4.835	65929
Mlabri	Han_Baoji	Han_Qiandongnan	-0.002549	0.000527	-4.834	64247
Maonan_Huanjiang	Tibetan_Gannan	Han_Qiandongnan	-0.00188	0.000389	-4.829	65036
Yugur_Sunan	Li_Hainan	Han_Qiandongnan	-0.002065	0.000428	-4.827	65439
Khakass_Kachins	Han_Sanming	Han_Qiandongnan	-0.00168	0.000348	-4.827	66071
Xijia_Kaili	lateXiongnu	Han_Qiandongnan	-0.002012	0.000417	-4.826	65304
LaChi	Wanggou_MN	Han_Qiandongnan	-0.004503	0.000933	-4.824	51754
Kankanaey	Tuvinian	Han_Qiandongnan	-0.002285	0.000474	-4.821	66655
Gejia_Kaili	Mongolia_N_East	Han_Qiandongnan	-0.003776	0.000783	-4.82	56335
Li_Hainan	Dolgan	Han_Qiandongnan	-0.003075	0.000638	-4.82	63479
Yugur_Sunan	Dai_Xishuangbanna1k	Han_Qiandongnan	-0.001434	0.000298	-4.82	67255
Xijia_Kaili	earlyXiongnu_rest	Han_Qiandongnan	-0.002743	0.000569	-4.817	61713
Dao	Mongolia_N_North	Han_Qiandongnan	-0.002844	0.000591	-4.816	61392
Tibetan_Lhasa	Han_Sanming	Han_Qiandongnan	-0.001509	0.000313	-4.814	65421
Zhuang_Guangxi	Mongolia_LBA_2_Ulaanzukh	Han_Qiandongnan	-0.002892	0.000601	-4.813	57835
Tuvinian	Han_Sanming	Han_Qiandongnan	-0.001444	0.0003	-4.812	67408
Mulam_Luocheng	lateXiongnu	Han_Qiandongnan	-0.001906	0.000396	-4.811	65946
Muong	Han_Hanzhong	Han_Qiandongnan	-0.001576	0.000327	-4.811	64846
Nung	Xinancheng_WZML	Han_Qiandongnan	-0.001892	0.000394	-4.808	63901
Xijia_Kaili	Khakass_Kachins	Han_Qiandongnan	-0.002233	0.000465	-4.806	65295
Murut	Tu_HGDP	Han_Qiandongnan	-0.001965	0.000409	-4.806	65055
Dongjia_Kaili	Russia_BA_Okunevo	Han_Qiandongnan	-0.00277	0.000577	-4.805	65008
Mongol_Uuld	Mulam_Luocheng	Han_Qiandongnan	-0.001735	0.000361	-4.805	66273
Nung	Lajia_LN	Han_Qiandongnan	-0.003053	0.000636	-4.804	62498
Hmong	Han_Henan	Han_Qiandongnan	-0.002117	0.000441	-4.8	64023
Thai	Wanggou_MN	Han_Qiandongnan	-0.003355	0.000699	-4.798	54655
Maonan_Huanjiang	Khakass_Sagai	Han_Qiandongnan	-0.002063	0.00043	-4.798	66654
Maonan_Huanjiang	Shimao_LN	Han_Qiandongnan	-0.003291	0.000686	-4.797	63459
Murut	Ulaanzuukh_SlabGrave	Han_Qiandongnan	-0.002785	0.000581	-4.797	63409
Kankanaey	Evenk_Transbaikal	Han_Qiandongnan	-0.002834	0.000591	-4.794	64191
Murut	Han_Shangluo	Han_Qiandongnan	-0.00196	0.000409	-4.789	64271
Muong	Han_Shangluo	Han_Qiandongnan	-0.001729	0.000361	-4.788	64529
Zhuang_Guangxi	Naxi_HGDP	Han_Qiandongnan	-0.001697	0.000354	-4.787	65261
Tlingit	Han_Sanming	Han_Qiandongnan	-0.002107	0.00044	-4.786	66279
Gejia_Kaili	Chuvash	Han_Qiandongnan	-0.002526	0.000528	-4.785	68052
Tu_HGDP	Dai_Xishuangbanna1k	Han_Qiandongnan	-0.001484	0.00031	-4.784	67153
Zhuang_Guangxi	Mongolia_LBA_4_CenterWest	Han_Qiandongnan	-0.002165	0.000453	-4.783	64400
Dong_Guizhou	Altaian	Han_Qiandongnan	-0.001706	0.000357	-4.783	67857
Nung	Khovsgol_LBA	Han_Qiandongnan	-0.002384	0.000499	-4.78	63468
Dai_HGDP	Tibetan_Xunhua	Han_Qiandongnan	-0.002337	0.000489	-4.78	63968
Li_Hainan	Altaian	Han_Qiandongnan	-0.002273	0.000475	-4.78	67563
Dongjia_Kaili	Russian_Leshukonsky	Han_Qiandongnan	-0.002821	0.00059	-4.779	66077
Dungan	Han_Sanming	Han_Qiandongnan	-0.001301	0.000272	-4.776	66696
Dao	Tuvinian	Han_Qiandongnan	-0.001853	0.000388	-4.774	66874
Hmong	lateMed_Mongol	Han_Qiandongnan	-0.001832	0.000384	-4.774	67161
Zhuang_Guangxi	UstBelaya_EBA	Han_Qiandongnan	-0.002925	0.000613	-4.769	63372
Mulam_Luocheng	Dolgan	Han_Qiandongnan	-0.00215	0.000451	-4.769	65224
Gejia_Kaili	Han_Xiamen	Han_Qiandongnan	-0.001518	0.000318	-4.769	65006
Buryat_Aginsky	Dong_Guizhou	Han_Qiandongnan	-0.001798	0.000377	-4.768	65982
Tubalar	Han_Sanming	Han_Qiandongnan	-0.001523	0.00032	-4.767	67941
Nung	Naxi_HGDP	Han_Qiandongnan	-0.001778	0.000373	-4.765	64504
Li_Hainan	Mongolia_LBA_4_CenterWest	Han_Qiandongnan	-0.003104	0.000652	-4.764	62574
Maonan_Huanjiang	TibetanHO_Yunnan	Han_Qiandongnan	-0.002253	0.000473	-4.764	64420
Malay	Han_Yanan	Han_Qiandongnan	-0.001688	0.000355	-4.762	65491
Veps	Han_Sanming	Han_Qiandongnan	-0.002009	0.000422	-4.761	67615
Dai_Xishuangbanna1k	Hezhen_HGDP	Han_Qiandongnan	-0.001645	0.000346	-4.76	66846
Kankanaey	Lajia_LN	Han_Qiandongnan	-0.003972	0.000835	-4.757	61430
Xijia_Kaili	Tibetan_Gannan	Han_Qiandongnan	-0.002081	0.000437	-4.756	64149
Buryat_Bohansky	Zhuang_Guangxi	Han_Qiandongnan	-0.002096	0.000441	-4.753	65139
Tu_HGDP	Mulam_Luocheng	Han_Qiandongnan	-0.001629	0.000343	-4.753	65766
Gejia_Kaili	Qiang_Danba1	Han_Qiandongnan	-0.002139	0.00045	-4.749	63357
Hmong	Salar_Xunhua	Han_Qiandongnan	-0.001946	0.00041	-4.748	65565
Mulam_Luocheng	Tuvinian	Han_Qiandongnan	-0.00168	0.000354	-4.746	67313
Dai_HGDP	Han_Shangluo	Han_Qiandongnan	-0.001688	0.000356	-4.745	64730
Kankanaey	Russia_Lokomotiv_Eneolithic	Han_Qiandongnan	-0.004676	0.000986	-4.741	54837
Gejia_Kaili	Han_Putian	Han_Qiandongnan	-0.00159	0.000335	-4.741	64824
Chukchi	Li_Hainan	Han_Qiandongnan	-0.002866	0.000605	-4.74	64506
Maonan_Huanjiang	Tamang_Nepal	Han_Qiandongnan	-0.001868	0.000394	-4.737	65675
LaChi	Gurung_Nepal	Han_Qiandongnan	-0.002465	0.000521	-4.736	63796
Ami	Buryat_Selenginsky	Han_Qiandongnan	-0.002426	0.000512	-4.734	64331
Kankanaey	Kalmyk	Han_Qiandongnan	-0.002239	0.000473	-4.732	65746
Gejia_Kaili	earlyXiongnu_west	Han_Qiandongnan	-0.003312	0.0007	-4.731	61651
Dai_HGDP	Qiang_Danba	Han_Qiandongnan	-0.00223	0.000471	-4.731	63912
Xijia_Kaili	Tofalar	Han_Qiandongnan	-0.00222	0.000469	-4.731	65314
Ami	Khovsgol_LBA	Han_Qiandongnan	-0.00283	0.000598	-4.729	63111
Muong	Evenk_Transbaikal	Han_Qiandongnan	-0.002292	0.000485	-4.729	64829
Nanai	Taiwan_Hanben	Han_Qiandongnan	-0.002158	0.000457	-4.726	64428
LoLo	Tibetan_Chamdo	Han_Qiandongnan	-0.002017	0.000427	-4.726	64693
Li_Hainan	Mongolia_N_East	Han_Qiandongnan	-0.004386	0.000929	-4.723	55370
Gejia_Kaili	Tlingit	Han_Qiandongnan	-0.002776	0.000588	-4.723	65312
Baoan_Jishishan	Taiwan_Hanben	Han_Qiandongnan	-0.001962	0.000415	-4.721	65219
PhuLa	Han_Xianyang	Han_Qiandongnan	-0.001517	0.000321	-4.721	64977
Ami	Russia_Shamanka_Eneolithic	Han_Qiandongnan	-0.002713	0.000575	-4.719	63716
Hmong	Khakass_Kachins	Han_Qiandongnan	-0.002333	0.000494	-4.718	65602
Tu_HGDP	LaChi	Han_Qiandongnan	-0.001958	0.000415	-4.718	64807
Han_Shanxi	Nung	Han_Qiandongnan	-0.001724	0.000365	-4.717	64315
Murut	Xibo_HGDP	Han_Qiandongnan	-0.002199	0.000466	-4.716	64307
Thai	Han_Ankang	Han_Qiandongnan	-0.001451	0.000308	-4.713	66367
Dusun	Xinancheng_WZML	Han_Qiandongnan	-0.002138	0.000454	-4.712	63800
Kazakhstan_Wusun	Han_Nanping	Han_Qiandongnan	-0.003216	0.000683	-4.708	60233
Eskimo_ChaplinSireniki	Dongjia_Kaili	Han_Qiandongnan	-0.002469	0.000524	-4.708	64326
Dai_Xishuangbanna1k	earlyXiongnu_rest	Han_Qiandongnan	-0.002265	0.000481	-4.705	64763
Maonan_Huanjiang	Russia_UstIda_LN	Han_Qiandongnan	-0.003279	0.000697	-4.704	58794
Xijia_Kaili	Mongol_Sainnoyon	Han_Qiandongnan	-0.001996	0.000424	-4.702	65253
Gejia_Kaili	Tharu_Nepal	Han_Qiandongnan	-0.002348	0.000499	-4.701	65127
Dusun	Luoheguxiang_LBIA	Han_Qiandongnan	-0.003873	0.000824	-4.7	57970
Tajik_Mountain	Han_Sanming	Han_Qiandongnan	-0.001819	0.000387	-4.699	68159
Zhuang_Guangxi	Han_Shangluo	Han_Qiandongnan	-0.001482	0.000316	-4.697	65188
Xijia_Kaili	Tubalar	Han_Qiandongnan	-0.00198	0.000422	-4.692	67655
Russia_Srubnaya_Alakul	Han_Sanming	Han_Qiandongnan	-0.002229	0.000475	-4.691	66629
Dongjia_Kaili	Wadian_LN	Han_Qiandongnan	-0.00346	0.000738	-4.69	62288
Hmong	Altaian	Han_Qiandongnan	-0.001886	0.000402	-4.687	67877
Li_Hainan	Nganasan	Han_Qiandongnan	-0.002812	0.0006	-4.686	65145
Khamnegan	Li_Hainan	Han_Qiandongnan	-0.002459	0.000525	-4.686	64416
Dao	Tamang_Nepal	Han_Qiandongnan	-0.001952	0.000417	-4.685	64990
Daur_HGDP	LaChi	Han_Qiandongnan	-0.002144	0.000458	-4.684	64389
Atayal	Tamang_Nepal	Han_Qiandongnan	-0.002533	0.000541	-4.683	64663
Kalmyk	Han_Sanming	Han_Qiandongnan	-0.001441	0.000308	-4.683	66694
Zhuang_Guangxi	Russia_Lokomotiv_Eneolithic	Han_Qiandongnan	-0.003231	0.00069	-4.682	56716
Gejia_Kaili	Qiang_Danba	Han_Qiandongnan	-0.002245	0.000479	-4.682	63288
Koryak	Maonan_Huanjiang	Han_Qiandongnan	-0.002203	0.00047	-4.682	65194
LaChi	Hezhen_HGDP	Han_Qiandongnan	-0.002201	0.00047	-4.682	64069
Dolgan	Han_Sanming	Han_Qiandongnan	-0.001732	0.00037	-4.681	65413
Kinh_HGDP	Han_Baoji	Han_Qiandongnan	-0.001516	0.000324	-4.681	65823
Murut	Shimao_LN	Han_Qiandongnan	-0.004002	0.000855	-4.68	62201
Dongjia_Kaili	Russia_Lokomotiv_Eneolithic	Han_Qiandongnan	-0.003862	0.000825	-4.679	55357
Dao	Oroqen_HGDP	Han_Qiandongnan	-0.001926	0.000412	-4.679	64728
Dao	Qiang_Danba	Han_Qiandongnan	-0.002263	0.000484	-4.677	63648
Yi_HGDP	Han_Sanming	Han_Qiandongnan	-0.001389	0.000297	-4.672	65306
Xijia_Kaili	Tamang_Nepal	Han_Qiandongnan	-0.00193	0.000413	-4.671	64944
Buryat_Zakamensky	Maonan_Huanjiang	Han_Qiandongnan	-0.001879	0.000403	-4.667	65416
Dong_Hunan	Mongolia_EIA_1_SlabGrave	Han_Qiandongnan	-0.002458	0.000527	-4.666	62690
Anatolia_N_published	Han_Sanming	Han_Qiandongnan	-0.002498	0.000535	-4.665	64633
Dai_Xishuangbanna1k	Tuvinian	Han_Qiandongnan	-0.00156	0.000334	-4.665	68131
Hmong	Kazakh_Aksay	Han_Qiandongnan	-0.002086	0.000447	-4.663	66191
Maonan_Huanjiang	Wadian_LN	Han_Qiandongnan	-0.003049	0.000654	-4.662	63650
Xijia_Kaili	Khovsgol_LBA	Han_Qiandongnan	-0.002366	0.000508	-4.66	63234
Hmong	Xinancheng_WZML	Han_Qiandongnan	-0.001966	0.000422	-4.66	64064
Kinh_Vietnam	Han_Weinan	Han_Qiandongnan	-0.001346	0.000289	-4.659	66030
Hmong	Nganasan	Han_Qiandongnan	-0.002352	0.000505	-4.657	65890
Zhuang_Guangxi	Altaian	Han_Qiandongnan	-0.001635	0.000351	-4.657	67986
Gejia_Kaili	Boshan_EN	Han_Qiandongnan	-0.004471	0.00096	-4.656	58051
Ami	lateXiongnu_han	Han_Qiandongnan	-0.002695	0.000579	-4.656	62899
Han_Henan	Maonan_Huanjiang	Han_Qiandongnan	-0.001802	0.000387	-4.652	64542
Kinh_HoChiMinh1K	Tibetan_Shannan	Han_Qiandongnan	-0.001491	0.00032	-4.652	67278
Koryak	Li_Hainan	Han_Qiandongnan	-0.003102	0.000667	-4.649	63671
Xijia_Kaili	Mongol_Minorities	Han_Qiandongnan	-0.001956	0.000421	-4.649	65186
Baoan_Jishishan	Zhuang_Guangxi	Han_Qiandongnan	-0.001659	0.000357	-4.647	65829
Htin_Mal	Han_Shandong	Han_Qiandongnan	-0.002111	0.000454	-4.646	63486
Daur_HGDP	Han_Sanming	Han_Qiandongnan	-0.00144	0.00031	-4.644	65525
Dai_HGDP	Oroqen_HGDP	Han_Qiandongnan	-0.00194	0.000418	-4.643	65045
Russian_HGDP	Han_Sanming	Han_Qiandongnan	-0.001835	0.000395	-4.643	69180
Sherpa_Nepal	Han_Sanming	Han_Qiandongnan	-0.001682	0.000362	-4.643	64791
Tay	Lajia_LN	Han_Qiandongnan	-0.002974	0.000641	-4.642	62316
Hmong	Negidal	Han_Qiandongnan	-0.00256	0.000552	-4.64	63758
Atayal	Baoan_Jishishan	Han_Qiandongnan	-0.002276	0.000491	-4.638	64797
Muong	Mogolian_HGDP	Han_Qiandongnan	-0.001947	0.00042	-4.638	64433
Xijia_Kaili	Kalmyk	Han_Qiandongnan	-0.001818	0.000392	-4.637	66142
Li_Hainan	Evenk_Transbaikal	Han_Qiandongnan	-0.002717	0.000586	-4.636	63954
Atayal	Ulaanzuukh_SlabGrave	Han_Qiandongnan	-0.002966	0.00064	-4.635	62935
Atayal	Daur_HGDP	Han_Qiandongnan	-0.002282	0.000492	-4.635	64431
Hmong	Buryat_Ehirit	Han_Qiandongnan	-0.002099	0.000453	-4.635	65100
Mongol_Zasagt	Dai_Xishuangbanna1k	Han_Qiandongnan	-0.001666	0.00036	-4.633	66994
Gejia_Kaili	Bashkir_central	Han_Qiandongnan	-0.00226	0.000488	-4.631	68102
Xijia_Kaili	Nivkh	Han_Qiandongnan	-0.002129	0.00046	-4.631	64084
Dusun	Tibetan_Yajiang	Han_Qiandongnan	-0.002126	0.000459	-4.631	64206
Mulam_Luocheng	Russia_Shamanka_Eneolithic	Han_Qiandongnan	-0.002104	0.000455	-4.628	64871
Dao	Mongol_Zasagt	Han_Qiandongnan	-0.001984	0.000429	-4.625	65054
Dongjia_Kaili	Han_Putian	Han_Qiandongnan	-0.001517	0.000328	-4.625	64929
Nung	earlyXiongnu_rest	Han_Qiandongnan	-0.00254	0.000549	-4.624	62075
Tujia_HGDP	Han_Sanming	Han_Qiandongnan	-0.00123	0.000266	-4.624	65126
Muong	Buryat_Aginsky	Han_Qiandongnan	-0.001935	0.000419	-4.622	65819
Baoan_Jishishan	Dai_Xishuangbanna1k	Han_Qiandongnan	-0.001507	0.000326	-4.62	67039
Mlabri	Han_YulinSX	Han_Qiandongnan	-0.002345	0.000508	-4.613	65139
Dongjia_Kaili	Kazakhstan_CentralSaka	Han_Qiandongnan	-0.003183	0.00069	-4.612	62253
Yugur_Sunan	Taiwan_Hanben	Han_Qiandongnan	-0.001725	0.000374	-4.612	65817
Cambodian	Han_Ankang	Han_Qiandongnan	-0.001644	0.000356	-4.612	65293
Gejia_Kaili	Wanggou_MN	Han_Qiandongnan	-0.003884	0.000842	-4.611	52006
Nung	lateXiongnu	Han_Qiandongnan	-0.001844	0.0004	-4.61	65388
Qiang_Daofu	Han_Sanming	Han_Qiandongnan	-0.001478	0.000321	-4.61	65175
Gejia_Kaili	Xiaowu_MN	Han_Qiandongnan	-0.00428	0.000929	-4.606	61531
Ami	Khakass_Kachins	Han_Qiandongnan	-0.002364	0.000514	-4.603	65221
Dongjia_Kaili	Han_Fujian	Han_Qiandongnan	-0.001966	0.000427	-4.603	63322
Dongjia_Kaili	Bashkir_north	Han_Qiandongnan	-0.002217	0.000482	-4.601	68384
Gejia_Kaili	Evenk_FarEast	Han_Qiandongnan	-0.002773	0.000603	-4.6	62790
Dong_Guizhou	Tatar_Zabolotniye	Han_Qiandongnan	-0.002138	0.000465	-4.6	65845
Maonan_Huanjiang	Russia_Lokomotiv_Eneolithic	Han_Qiandongnan	-0.003375	0.000734	-4.598	56537
Ami	Kalmyk	Han_Qiandongnan	-0.002109	0.000459	-4.597	66099
Kinh_HoChiMinh1K	Lajia_LN	Han_Qiandongnan	-0.002473	0.000538	-4.596	66129
Ami	Dungan	Han_Qiandongnan	-0.001917	0.000417	-4.594	66153
Kinh_HoChiMinh1K	Daur_HGDP	Han_Qiandongnan	-0.001428	0.000311	-4.594	67420
Dong_Guizhou	Nganasan	Han_Qiandongnan	-0.002029	0.000442	-4.593	65964
Muong	Xinancheng_WZML	Han_Qiandongnan	-0.001966	0.000428	-4.593	63880
PhuLa	Han_YulinSX	Han_Qiandongnan	-0.001373	0.000299	-4.593	66273
Ami	Mongolia_LBA_2_Ulaanzukh	Han_Qiandongnan	-0.003603	0.000785	-4.592	56399
Pakistan_IA_Loebanr	Han_Sanming	Han_Qiandongnan	-0.001894	0.000412	-4.592	66962
Murut	Han_Ankang	Han_Qiandongnan	-0.00182	0.000397	-4.59	64273
Xijia_Kaili	Kyrgyz_Urumqi	Han_Qiandongnan	-0.001857	0.000405	-4.589	67077
Xijia_Kaili	Luoheguxiang_LBIA	Han_Qiandongnan	-0.00361	0.000787	-4.588	57763
Mulam_Luocheng	Nganasan	Han_Qiandongnan	-0.001959	0.000427	-4.584	66190
Maonan_Huanjiang	Mongolia_N_East	Han_Qiandongnan	-0.003098	0.000676	-4.581	57590
Buryat_Selenginsky	Dong_Guizhou	Han_Qiandongnan	-0.001924	0.00042	-4.581	64927
Dai_HGDP	Mongolia_N_North	Han_Qiandongnan	-0.002717	0.000593	-4.58	61631
Dao	Buryat_Aginsky	Han_Qiandongnan	-0.001837	0.000401	-4.58	65721
Dong_Guizhou	Evenk_Transbaikal	Han_Qiandongnan	-0.002107	0.00046	-4.578	65042
Dongjia_Kaili	Xiaowu_MN	Han_Qiandongnan	-0.004291	0.000938	-4.576	61594
Xijia_Kaili	Han_Zhejiang	Han_Qiandongnan	-0.00187	0.000409	-4.576	63441
Dai_Xishuangbanna1k	Erdaojingzi_LN	Han_Qiandongnan	-0.00301	0.000658	-4.575	57049
Gejia_Kaili	Han_Shanghai	Han_Qiandongnan	-0.002761	0.000604	-4.575	62646
PhuLa	Han_Xian	Han_Qiandongnan	-0.001297	0.000284	-4.574	67188
Mulam_Luocheng	earlyXiongnu_rest	Han_Qiandongnan	-0.002483	0.000543	-4.572	62764
Xijia_Kaili	Lajia_LN	Han_Qiandongnan	-0.003033	0.000663	-4.571	62097
Dongjia_Kaili	Russian_Pinezhsky	Han_Qiandongnan	-0.002547	0.000557	-4.57	66183
Taiwan_Hanben	Han_Hanzhong	Han_Qiandongnan	-0.00169	0.00037	-4.57	64939
Gejia_Kaili	earlyMed_Turk	Han_Qiandongnan	-0.002512	0.00055	-4.568	63220
Tibetan_Nagqu	Han_Sanming	Han_Qiandongnan	-0.001399	0.000306	-4.567	65311
Dai_Xishuangbanna1k	Banlashan_MN	Han_Qiandongnan	-0.002943	0.000645	-4.565	66004
Ami	Xinancheng_WZML	Han_Qiandongnan	-0.002075	0.000455	-4.563	63499
Gejia_Kaili	Wadian_LN	Han_Qiandongnan	-0.003528	0.000774	-4.56	62211
Khakass_Sagai	Han_Sanming	Han_Qiandongnan	-0.00162	0.000355	-4.56	66832
Kankanaey	Baoan_Jishishan	Han_Qiandongnan	-0.002029	0.000445	-4.559	64706
Dao	Mogolian_HGDP	Han_Qiandongnan	-0.001853	0.000407	-4.558	64319
Dungan	Dai_Xishuangbanna1k	Han_Qiandongnan	-0.001434	0.000315	-4.558	67636
LaChi	Tibetan_Yajiang	Han_Qiandongnan	-0.002169	0.000476	-4.557	63664
Zhuang_Guangxi	Xinancheng_WZML	Han_Qiandongnan	-0.001706	0.000374	-4.557	64790
Maonan_Huanjiang	Yumin_EN	Han_Qiandongnan	-0.0041	0.0009	-4.555	53580
Hmong	Yugur_Sunan	Han_Qiandongnan	-0.001686	0.00037	-4.553	65879
Cambodian	Han_Yanan	Han_Qiandongnan	-0.001716	0.000377	-4.55	65556
Kinh_Vietnam	Tibetan_Chamdo	Han_Qiandongnan	-0.001698	0.000373	-4.55	65173
Kankanaey	Tibetan_Xunhua	Han_Qiandongnan	-0.002801	0.000616	-4.549	62966
Htin_Mal	Han_Shangluo	Han_Qiandongnan	-0.002168	0.000476	-4.549	63474
Li_Hainan	Han_Hanzhong	Han_Qiandongnan	-0.001934	0.000425	-4.549	64291
Dong_Guizhou	Dolgan	Han_Qiandongnan	-0.002112	0.000464	-4.548	64827
Dong_Guizhou	Selkup	Han_Qiandongnan	-0.001914	0.000421	-4.547	67448
LaChi	Mongolia_N_North	Han_Qiandongnan	-0.003261	0.000718	-4.545	60741
Xijia_Kaili	Russia_OldBeringSea_Ekven	Han_Qiandongnan	-0.002525	0.000556	-4.544	63581
Zhuang_Guangxi	Nganasan	Han_Qiandongnan	-0.001936	0.000426	-4.544	66318
Dungan	Li_Hainan	Han_Qiandongnan	-0.002029	0.000447	-4.543	65784
Tay	Ulaanzuukh_SlabGrave	Han_Qiandongnan	-0.002244	0.000494	-4.542	63573
Muong	Nganasan	Han_Qiandongnan	-0.002217	0.000489	-4.535	65703
Mlabri	Han_Xianyang	Han_Qiandongnan	-0.002532	0.000558	-4.533	63508
Li_Hainan	Hezhen_HGDP	Han_Qiandongnan	-0.002343	0.000517	-4.533	63826
Ilocano	Qiang_Danba	Han_Qiandongnan	-0.003736	0.000824	-4.532	61878
Gejia_Kaili	Kyrgyzstan_Medieval_Nomad	Han_Qiandongnan	-0.003209	0.000708	-4.531	61109
Yugur_Sunan	Dai_HGDP	Han_Qiandongnan	-0.001624	0.000359	-4.529	65930
Dao	Tibetan_Xinlong1	Han_Qiandongnan	-0.002058	0.000455	-4.528	63896
Baoan_Jishishan	LaChi	Han_Qiandongnan	-0.00195	0.000431	-4.526	64742
Tay	Qiang_Daofu	Han_Qiandongnan	-0.001918	0.000424	-4.526	64284
Kazakh_Aksay	Han_Sanming	Han_Qiandongnan	-0.001463	0.000323	-4.525	66544
Kankanaey	TibetanHO_Yunnan	Han_Qiandongnan	-0.002737	0.000605	-4.523	62787
Dongjia_Kaili	Udmurt	Han_Qiandongnan	-0.002373	0.000525	-4.523	67053
Han_Shandong	Nung	Han_Qiandongnan	-0.00157	0.000347	-4.522	64489
Dai_HGDP	Xinancheng_WZML	Han_Qiandongnan	-0.001993	0.000441	-4.521	64075
Kinh_Vietnam	Han_Xian	Han_Qiandongnan	-0.001204	0.000266	-4.521	67285
Dong_Guizhou	Oroqen_HGDP	Han_Qiandongnan	-0.001769	0.000391	-4.52	65053
PhuLa	Han_Baoji	Han_Qiandongnan	-0.001392	0.000308	-4.519	65530
Li_Hainan	Russia_Lokomotiv_Eneolithic	Han_Qiandongnan	-0.004607	0.00102	-4.518	54364
Li_Hainan	Negidal	Han_Qiandongnan	-0.003067	0.000679	-4.517	62222
Dong_Guizhou	lateMed_Mongol	Han_Qiandongnan	-0.001577	0.000349	-4.515	67187
Zhuang_Guangxi	earlyXiongnu_rest	Han_Qiandongnan	-0.002412	0.000535	-4.513	62947
Tay	Han_Sanming	Han_Qiandongnan	-0.001311	0.00029	-4.513	64875
Zhuang_Guangxi	lateXiongnu_han	Han_Qiandongnan	-0.001994	0.000442	-4.512	64313
Han_Shandong	Maonan_Huanjiang	Han_Qiandongnan	-0.001523	0.000338	-4.512	65078
Xijia_Kaili	Han_Xiamen	Han_Qiandongnan	-0.001431	0.000317	-4.51	65049
Kinh_HGDP	Qiang_Daofu	Han_Qiandongnan	-0.001962	0.000435	-4.509	64643
Xijia_Kaili	Boisman_MN	Han_Qiandongnan	-0.002631	0.000584	-4.507	59244
Russia_EBA_Yamnaya_Samara	Han_Fuzhou	Han_Qiandongnan	-0.002497	0.000554	-4.506	65408
Zhuang_Guangxi	Xibo_HGDP	Han_Qiandongnan	-0.001724	0.000383	-4.504	65250
Li_Hainan	Xiaojingshan_EN	Han_Qiandongnan	-0.005193	0.001153	-4.503	35767
Dongxiang_Linxia	Li_Hainan	Han_Qiandongnan	-0.002262	0.000502	-4.503	64429
Han_Shandong	Dai_HGDP	Han_Qiandongnan	-0.00162	0.00036	-4.503	64646
Mongol_Uuld	Dong_Guizhou	Han_Qiandongnan	-0.001655	0.000368	-4.501	66041
Dai_Xishuangbanna1k	Dolgan	Han_Qiandongnan	-0.001824	0.000405	-4.5	66979
Ami	Han_Shangluo	Han_Qiandongnan	-0.001783	0.000396	-4.5	64236
Korean	LaChi	Han_Qiandongnan	-0.002112	0.000469	-4.499	63301
Russia_BA_Okunevo	Han_Sanming	Han_Qiandongnan	-0.001975	0.000439	-4.498	66035
Ami	Shimao_LN	Han_Qiandongnan	-0.003755	0.000836	-4.493	61983
Dao	Xibo_HGDP	Han_Qiandongnan	-0.00189	0.000421	-4.492	64406
Dong_Hunan	Lajia_LN	Han_Qiandongnan	-0.003166	0.000705	-4.49	61744
Mongolia_EIA_1_SlabGrave	Han_Sanming	Han_Qiandongnan	-0.001692	0.000377	-4.49	64044
Hmong	Yakut_HGDP	Han_Qiandongnan	-0.001915	0.000427	-4.489	66670
Maonan_Huanjiang	Selkup	Han_Qiandongnan	-0.001925	0.000429	-4.488	67553
Dao	Gurung_Nepal	Han_Qiandongnan	-0.002087	0.000465	-4.487	64269
Zhuang_Guangxi	lateMed_Mongol	Han_Qiandongnan	-0.001522	0.000339	-4.487	67389
Dong_Guizhou	earlyXiongnu_rest	Han_Qiandongnan	-0.002391	0.000533	-4.485	62368
Gejia_Kaili	Kusunda	Han_Qiandongnan	-0.001984	0.000442	-4.485	65488
Hmong	Kyrgyz_Urumqi	Han_Qiandongnan	-0.001914	0.000427	-4.485	67243
Nung	Mongolia_N_East	Han_Qiandongnan	-0.003307	0.000738	-4.483	56953
Xijia_Kaili	Kyrgyzstan_Medieval_Nomad	Han_Qiandongnan	-0.002892	0.000645	-4.482	61261
Thai	Lajia_LN	Han_Qiandongnan	-0.002709	0.000605	-4.482	64994
Dong_Hunan	Khovsgol_LBA	Han_Qiandongnan	-0.002393	0.000534	-4.481	62967
Kabardinian	Han_Sanming	Han_Qiandongnan	-0.001866	0.000417	-4.48	67784
Mulam_Luocheng	Han_Sanming	Han_Qiandongnan	-0.001208	0.00027	-4.48	65393
Vietnamese	Nanai	Han_Qiandongnan	-0.001748	0.000391	-4.473	64527
Dongjia_Kaili	Ekven_IA	Han_Qiandongnan	-0.002935	0.000656	-4.472	63266
Ilocano	Tibetan_Gangcha	Han_Qiandongnan	-0.002608	0.000583	-4.471	65513
Mlabri	Han_Weinan	Han_Qiandongnan	-0.002369	0.00053	-4.47	64629
Zhuang_Guangxi	Yakut_HGDP	Han_Qiandongnan	-0.001645	0.000368	-4.47	66942
Dai_HGDP	lateXiongnu	Han_Qiandongnan	-0.001925	0.000431	-4.469	65622
Kinh_Vietnam	Han_Baoji	Han_Qiandongnan	-0.001311	0.000293	-4.468	65714
Tay	Mongolia_EIA_1_SlabGrave	Han_Qiandongnan	-0.002251	0.000504	-4.466	63134
Dai_Xishuangbanna1k	Luoheguxiang_LBIA	Han_Qiandongnan	-0.002781	0.000623	-4.465	61088
Uzbekistan_BA_Dzharkutan1	Han_Sanming	Han_Qiandongnan	-0.002324	0.000521	-4.465	62880
Muong	Mongolia_LBA_4_CenterWest	Han_Qiandongnan	-0.0024	0.000538	-4.464	63584
Vietnamese	Qiang_Daofu	Han_Qiandongnan	-0.001814	0.000407	-4.462	64450
Maonan_Huanjiang	Boisman_MN	Han_Qiandongnan	-0.002345	0.000526	-4.461	60250
Ede	Han_Shangluo	Han_Qiandongnan	-0.001736	0.000389	-4.461	65186
Ilocano	Mongolia_EIA_1_SlabGrave	Han_Qiandongnan	-0.003439	0.000771	-4.458	61485
Gejia_Kaili	Russia_UstIda_LN	Han_Qiandongnan	-0.003648	0.000819	-4.456	57529
Muong	Mongol_Uuld	Han_Qiandongnan	-0.001815	0.000407	-4.456	65838
Dong_Guizhou	Tibetan_Gangcha	Han_Qiandongnan	-0.001532	0.000344	-4.456	66412
Yugur_Sunan	Zhuang_Guangxi	Han_Qiandongnan	-0.001444	0.000324	-4.456	66267
Dong_Guizhou	Tibetan_Shigatse	Han_Qiandongnan	-0.001609	0.000361	-4.454	65245
LaChi	Negidal	Han_Qiandongnan	-0.00283	0.000636	-4.452	62865
Dong_Guizhou	Tibetan_Shannan	Han_Qiandongnan	-0.001642	0.000369	-4.452	65088
Xijia_Kaili	Tibetan_Shigatse	Han_Qiandongnan	-0.001719	0.000386	-4.451	64825
Ami	Xibo_HGDP	Han_Qiandongnan	-0.002026	0.000455	-4.45	64277
Li_Hainan	Banlashan_MN	Han_Qiandongnan	-0.004527	0.001018	-4.449	61153
Muong	Buryat_Selenginsky	Han_Qiandongnan	-0.002041	0.000459	-4.449	64673
Dongjia_Kaili	Shimao_LN	Han_Qiandongnan	-0.003339	0.000751	-4.448	62142
Khamnegan	Mulam_Luocheng	Han_Qiandongnan	-0.001739	0.000391	-4.448	65628
Vietnamese	Ulaanzuukh_SlabGrave	Han_Qiandongnan	-0.002172	0.000488	-4.447	63712
Dusun	Wanggou_MN	Han_Qiandongnan	-0.003829	0.000861	-4.446	52361
Gejia_Kaili	Tatar_Kazan	Han_Qiandongnan	-0.002321	0.000522	-4.445	67844
Hmong	Buryat_Bohansky	Han_Qiandongnan	-0.002296	0.000517	-4.444	64537
Dao	Kazakh_Aksay	Han_Qiandongnan	-0.001905	0.000429	-4.444	65876
Vietnamese	Daur_HGDP	Han_Qiandongnan	-0.001712	0.000385	-4.444	64864
Kinh_HoChiMinh1K	Han_Ankang	Han_Qiandongnan	-0.001207	0.000272	-4.443	67214
Gejia_Kaili	Udmurt	Han_Qiandongnan	-0.002351	0.000529	-4.442	67035
Murut	Ulchi	Han_Qiandongnan	-0.001956	0.000441	-4.44	65551
Dong_Guizhou	Yukagir	Han_Qiandongnan	-0.001696	0.000382	-4.44	67108
Dongjia_Kaili	lateMed_Khitan	Han_Qiandongnan	-0.003481	0.000784	-4.438	55127
Koryak	Hmong	Han_Qiandongnan	-0.002352	0.00053	-4.436	64814
Nung	Wanggou_MN	Han_Qiandongnan	-0.00334	0.000753	-4.435	52528
Zhuang_Guangxi	Mongolia_N_East	Han_Qiandongnan	-0.003046	0.000687	-4.434	57829
Ami	Ulchi	Han_Qiandongnan	-0.001968	0.000444	-4.433	65646
Dong_Guizhou	Tubalar	Han_Qiandongnan	-0.001709	0.000386	-4.433	67717
Ami	Altaian	Han_Qiandongnan	-0.001953	0.000441	-4.432	67801
TamPaPing_LNBA	Han_Sanming	Han_Qiandongnan	-0.003643	0.000822	-4.431	46694
Sila	Han_Sanming	Han_Qiandongnan	-0.001537	0.000347	-4.43	64855
Kinh_HoChiMinh1K	Tibetan_Lhasa	Han_Qiandongnan	-0.001447	0.000327	-4.429	67282
Dao	Buryat_Ehirit	Han_Qiandongnan	-0.001995	0.000451	-4.427	64819
Giarai	Xinancheng_WZML	Han_Qiandongnan	-0.001934	0.000437	-4.427	65142
Murut	Naxi_HGDP	Han_Qiandongnan	-0.002026	0.000458	-4.426	64334
Dongjia_Kaili	Yumin_EN	Han_Qiandongnan	-0.004406	0.000996	-4.424	52385
Xijia_Kaili	Sherpa_Nepal	Han_Qiandongnan	-0.00211	0.000477	-4.424	63649
Kinh_HGDP	Tibetan_Chamdo	Han_Qiandongnan	-0.001727	0.00039	-4.424	65155
KhoMu	Han_Weinan	Han_Qiandongnan	-0.001533	0.000347	-4.423	65999
LaChi	Khovsgol_LBA	Han_Qiandongnan	-0.002637	0.000596	-4.422	62837
Negidal	Taiwan_Hanben	Han_Qiandongnan	-0.002654	0.0006	-4.42	63276
Dong_Hunan	Russia_UstBelaya_Angara	Han_Qiandongnan	-0.002653	0.0006	-4.42	60899
Nung	Tibetan_Xinlong1	Han_Qiandongnan	-0.001826	0.000413	-4.42	64080
Dongjia_Kaili	She_Fujian	Han_Qiandongnan	-0.001588	0.000359	-4.419	63810
Oroqen_HGDP	Taiwan_Hanben	Han_Qiandongnan	-0.002002	0.000453	-4.416	64794
Ami	lateMed_Mongol	Han_Qiandongnan	-0.001821	0.000412	-4.416	67044
Dong_Guizhou	Yakut_HGDP	Han_Qiandongnan	-0.001685	0.000381	-4.416	66693
KhoMu	Han_Xianyang	Han_Qiandongnan	-0.001552	0.000351	-4.416	65140
Tibetan_Gangcha	Han_Sanming	Han_Qiandongnan	-0.001229	0.000278	-4.413	66550
Gejia_Kaili	Han_SouthChina1K	Han_Qiandongnan	-0.001311	0.000297	-4.412	66564
Li_Hainan	Wadian_LN	Han_Qiandongnan	-0.00405	0.000918	-4.411	61143
Dongjia_Kaili	Tatar_Kazan	Han_Qiandongnan	-0.002231	0.000506	-4.41	67840
Kinh_HoChiMinh1K	Ulaanzuukh_SlabGrave	Han_Qiandongnan	-0.001736	0.000394	-4.41	66784
Dongjia_Kaili	Mordovian	Han_Qiandongnan	-0.002293	0.00052	-4.408	69354
Khamnegan	LaChi	Han_Qiandongnan	-0.00219	0.000497	-4.408	64676
Dongjia_Kaili	Han_SichuanHO	Han_Qiandongnan	-0.001752	0.000397	-4.407	63786
Khamnegan	Han_Sanming	Han_Qiandongnan	-0.001444	0.000328	-4.407	65761
Dongjia_Kaili	Kyrgyzstan_TianShanHun	Han_Qiandongnan	-0.002379	0.00054	-4.406	66124
Muong	Xibo_HGDP	Han_Qiandongnan	-0.00185	0.00042	-4.406	64513
Dai_Xishuangbanna1k	Yakut_HGDP	Han_Qiandongnan	-0.001505	0.000342	-4.406	67865
Muong	Mongolia_N_East	Han_Qiandongnan	-0.003375	0.000766	-4.405	56883
TamPaPing_LNBA	Han_Yanan	Han_Qiandongnan	-0.004305	0.000978	-4.404	46207
Malay	Wanggou_MN	Han_Qiandongnan	-0.003634	0.000826	-4.402	53390
Mulam_Luocheng	Altaian	Han_Qiandongnan	-0.001515	0.000344	-4.4	67969
Gejia_Kaili	Kazakhstan_Wusun	Han_Qiandongnan	-0.004126	0.000938	-4.399	58622
Ami	Mongolia_N_North	Han_Qiandongnan	-0.003039	0.000691	-4.398	61004
Murut	Hezhen_HGDP	Han_Qiandongnan	-0.002144	0.000488	-4.398	64353
Kankanaey	lateMed_Mongol	Han_Qiandongnan	-0.001916	0.000436	-4.395	66713
Ilocano	Sherpa_Nepal	Han_Qiandongnan	-0.003248	0.000739	-4.394	62124
Muong	Korean	Han_Qiandongnan	-0.001793	0.000408	-4.394	63933
Dongjia_Kaili	Chuvash	Han_Qiandongnan	-0.002271	0.000517	-4.392	68051
Tamang_Nepal	Taiwan_Gongguan	Han_Qiandongnan	-0.005367	0.001222	-4.391	41546
Dongjia_Kaili	Han_Xiamen	Han_Qiandongnan	-0.001383	0.000315	-4.389	64983
Buryat_Ehirit	Han_Sanming	Han_Qiandongnan	-0.001521	0.000347	-4.387	65607
Ede	Han_Zhejiang	Han_Qiandongnan	-0.00205	0.000467	-4.386	64523
Russian_Krasnoborsky	Han_Sanming	Han_Qiandongnan	-0.001955	0.000446	-4.386	67265
Dai_Xishuangbanna1k	Mongolia_LBA_4_CenterWest	Han_Qiandongnan	-0.001855	0.000423	-4.386	65956
Htin_Mal	Xinancheng_WZML	Han_Qiandongnan	-0.002188	0.000499	-4.382	62685
Mongol_Uuld	Dai_HGDP	Han_Qiandongnan	-0.001767	0.000403	-4.382	66025
Mlabri	Han_Yanan	Han_Qiandongnan	-0.002712	0.000619	-4.38	63008
Mogolian_HGDP	Li_Hainan	Han_Qiandongnan	-0.002222	0.000508	-4.378	63553
Buryat_Ehirit	Nung	Han_Qiandongnan	-0.001796	0.00041	-4.378	64994
Mogolian_HGDP	Zhuang_Guangxi	Han_Qiandongnan	-0.001723	0.000394	-4.378	65159
Shor_Mountain	Han_Sanming	Han_Qiandongnan	-0.001695	0.000387	-4.376	66103
Tonga_2500BP	Han_Xianyang	Han_Qiandongnan	-0.004445	0.001016	-4.375	26167
Korean	Dai_HGDP	Han_Qiandongnan	-0.001829	0.000418	-4.375	64149
Giarai	Korean	Han_Qiandongnan	-0.001914	0.000438	-4.374	65218
Gejia_Kaili	Tatar_Mishar	Han_Qiandongnan	-0.002344	0.000536	-4.373	67379
Dongjia_Kaili	Han_Fuzhou	Han_Qiandongnan	-0.001448	0.000331	-4.371	64917
Ami	Kazakh_Aksay	Han_Qiandongnan	-0.002129	0.000487	-4.37	65862
Dongjia_Kaili	Russia_UstIda_LN	Han_Qiandongnan	-0.003548	0.000812	-4.369	57587
Xijia_Kaili	DevilsCave_N	Han_Qiandongnan	-0.002981	0.000682	-4.368	62914
lateXiongnu	Han_Sanming	Han_Qiandongnan	-0.001433	0.000328	-4.368	66071
Thai	Xiaowu_MN	Han_Qiandongnan	-0.003435	0.000787	-4.367	64780
Kankanaey	Mongol_Uuld	Han_Qiandongnan	-0.002179	0.000499	-4.366	65417
Xijia_Kaili	Banlashan_MN	Han_Qiandongnan	-0.003551	0.000814	-4.365	62424
Maonan_Huanjiang	Kyrgyzstan_Medieval_Nomad	Han_Qiandongnan	-0.002588	0.000593	-4.365	62370
Buryat_Selenginsky	Dai_Xishuangbanna1k	Han_Qiandongnan	-0.001647	0.000377	-4.365	66853
Dai_HGDP	Khovsgol_LBA	Han_Qiandongnan	-0.00224	0.000513	-4.364	63644
Mogolian_HGDP	Nung	Han_Qiandongnan	-0.001719	0.000394	-4.364	64415
Dungan	Taiwan_Gongguan	Han_Qiandongnan	-0.004313	0.000988	-4.363	42635
Murut	Han_Shanxi	Han_Qiandongnan	-0.00199	0.000456	-4.363	64069
Li_Hainan	UstBelaya_EBA	Han_Qiandongnan	-0.003814	0.000874	-4.362	60883
Nung	DevilsCave_N	Han_Qiandongnan	-0.002932	0.000673	-4.36	63339
Hmong	Tibetan_Xunhua	Han_Qiandongnan	-0.002255	0.000517	-4.36	64017
PaThen	Han_Yanan	Han_Qiandongnan	-0.001742	0.0004	-4.36	64266
Visayan	Han_YulinSX	Han_Qiandongnan	-0.001726	0.000396	-4.36	66125
Dao	Yugur_Sunan	Han_Qiandongnan	-0.001505	0.000345	-4.36	65616
Even	Han_Sanming	Han_Qiandongnan	-0.001505	0.000345	-4.359	66963
Xijia_Kaili	Selkup	Han_Qiandongnan	-0.001932	0.000443	-4.357	67249
Hmong	Mongol_Minorities	Han_Qiandongnan	-0.001874	0.00043	-4.357	65495
Maonan_Huanjiang	Samdzong_1500BP	Han_Qiandongnan	-0.002488	0.000571	-4.356	64232
Xijia_Kaili	Even	Han_Qiandongnan	-0.001863	0.000428	-4.356	66422
Mulam_Luocheng	Tibetan_Shigatse	Han_Qiandongnan	-0.001559	0.000358	-4.356	65508
Xijia_Kaili	Kazakh	Han_Qiandongnan	-0.001739	0.000399	-4.355	68094
[truncated: 72,031 more rows]

## Sheet: Table S3c
Table S3c. Results of admixture-f3-statistics in the f3(Source1, Source2; Han_Qiannan) showed the plausible admixture signatures.
[truncated: 73,773 more rows]

[truncated: 4 more sheets: Table S3d, Table S4a, Table S4b, Table S5]
